# Supplementary material for: Telomerase RNA in Hymenoptera (Insecta) switched to plant/ciliate-like biogenesis
Source: Nucleic Acids Res. 2022 Dec 22;51(1):420–33. doi: 10.1093/nar/gkac1202 (PMC9841428; doi:10.1093/nar/gkac1202)
Supplement: gkac1202_Supplemental_Files [file gkac1202_supplemental_files.zip]

Archive with 8 entries (8 files):
- Legends to Supplementary Tables.docx
- Supplementary Figures-R.pdf
- Table S1-R.xlsx
- Table_S2.xlsx
- Table_S3.7z
- Table_S4.xlsx
- Table_S5.xlsx
- Table_S6.xlsx
