# Supplementary material for: Telomerase RNA in Hymenoptera (Insecta) switched to plant/ciliate-like biogenesis
Source: Nucleic Acids Res. 2022 Dec 22;51(1):420–33. doi: 10.1093/nar/gkac1202 (PMC9841428; doi:10.1093/nar/gkac1202)
Supplement: gkac1202_Supplemental_Files [file gkac1202_supplemental_files.zip › Table_S2.xlsx]

## Sheet: Table_S2
Table S2: TRFi results from analysed WGS data are divided into separate spreadsheets according to Hymenoptera Families. The reslts are also accessible via corresponding hyperlinks below. Candidate telomere motifs are highlited in yellow. Species in which TRFi analysis did not provide candidate telomere motifs or which are not validated in TR template regions are in red. Results for each dataset a…
Hymenoptera phylogeny
Superfamily	Family
Apoidea	Apidae
	Megachilidae
	Halictidae
	Colletidae
	Andrenidae
	Melittidae
	Crabronidae
Formicoidea	Formicidae
Pompiloidea	Pompilidae
Vespoidea	Vespoidae
Platygastroidea	Scelionidae
	Platygastridae
Chalcidoidea	Aphelinidae
	Encyrtidae
	Eupelmidae
	Eurytomidae
	Agaonidae
	Megastigmidae
	Ormyridae
	Pteromalidae
	Torymidae
	Trichogrammatidae
Ichneumonoidea	Braconidae
	Ichneumonidae
Orussoidea	Orussoidae
Cephoidea	Cephidae
Tenthredinoidea	Diprionidae
	Tenthredinidae

## Sheet: Formicidae
Formicidae_Acromyrmex_charruanus_SRR11182853_motif_1	Formicidae_Acromyrmex_charruanus_SRR11182853_motif_2	Formicidae_Acromyrmex_charruanus_SRR11182853_motifs_sum	Formicidae_Acromyrmex_echinatior_ERR034186_motif_1	Formicidae_Acromyrmex_echinatior_ERR034186_motif_2	Formicidae_Acromyrmex_echinatior_ERR034186_motifs_sum	Formicidae_Acromyrmex_heyeri_SRR11182852_motif_1	Formicidae_Acromyrmex_heyeri_SRR11182852_motif_2	Formicidae_Acromyrmex_heyeri_SRR11182852_motifs_sum	Formicidae_Acromyrmex_insinuator_SRR13980397_motif_1	Formicidae_Acromyrmex_insinuator_SRR13980397_motif_2	Formicidae_Acromyrmex_insinuator_SRR13980397_motifs_sum	Formicidae_Atta_cephalotes_SRR15342740_motif_1	Formicidae_Atta_cephalotes_SRR15342740_motif_2	Formicidae_Atta_cephalotes_SRR15342740_motifs_sum	Formicidae_Atta_colombica_SRR3168929_motif_1	Formicidae_Atta_colombica_SRR3168929_motif_2	Formicidae_Atta_colombica_SRR3168929_motifs_sum	Formicidae_Atta_texana_SRR5438011_motif_1	Formicidae_Atta_texana_SRR5438011_motif_2	Formicidae_Atta_texana_SRR5438011_motifs_sum	Formicidae_Camponotus_floridanus_SRR059180_motif_1	Formicidae_Camponotus_floridanus_SRR059180_motif_2	Formicidae_Camponotus_floridanus_SRR059180_motifs_sum	Formicidae_Camponotus_floridanus_SRR6908133_motif_1	Formicidae_Camponotus_floridanus_SRR6908133_motif_2	Formicidae_Camponotus_floridanus_SRR6908133_motifs_sum	Formicidae_Camponotus_pennsylvanicus_SRR18530721_motif_1	Formicidae_Camponotus_pennsylvanicus_SRR18530721_motif_2	Formicidae_Camponotus_pennsylvanicus_SRR18530721_motifs_sum	Formicidae_Cardiocondyla_obscurior_SRR5651499_motif_1	Formicidae_Cardiocondyla_obscurior_SRR5651499_motif_2	Formicidae_Cardiocondyla_obscurior_SRR5651499_motifs_sum	Formicidae_Cataglyphis_hispanica_SRR17481978_motif_1	Formicidae_Cataglyphis_hispanica_SRR17481978_motif_2	Formicidae_Cataglyphis_hispanica_SRR17481978_motifs_sum	Formicidae_Cataglyphis_niger_SRR7948208_motif_1	Formicidae_Cataglyphis_niger_SRR7948208_motif_2	Formicidae_Cataglyphis_niger_SRR7948208_motifs_sum	Formicidae_Cyphomyrmex_costatus_SRR3168940_motif_1	Formicidae_Cyphomyrmex_costatus_SRR3168940_motif_2	Formicidae_Cyphomyrmex_costatus_SRR3168940_motifs_sum	Formicidae_Eciton_burchellii_SRR12391678_motif_1	Formicidae_Eciton_burchellii_SRR12391678_motif_2	Formicidae_Eciton_burchellii_SRR12391678_motifs_sum	Formicidae_Formica_exsecta_SRR5819596_motif_1	Formicidae_Formica_exsecta_SRR5819596_motif_2	Formicidae_Formica_exsecta_SRR5819596_motifs_sum	Formicidae_Formica_selysi_SRR15845528_motif_1	Formicidae_Formica_selysi_SRR15845528_motif_2
ACCTA	GGTTA	8937	CTACTG	GCAGTA	18115	ACCTA	GTTAG	4152	AGGTT	TAACC	15155	CTAAC	GGTTA	1633	ACCTA	AGGTT	14824	AACCT	GGTTA	4429	GTTAG	TAACC	29154	ATATAAT	TATATTA	3320	CCCGATAGCGCACCAA	GTGCGCTATCGGGTTG	10651	AACCT	AGGTT	3775	ATATCTATGCATAAGGAGT	TATGCATAGATATACTCCT	845	ACCTA	TTAGG	7636	AGGTT	CTAAC	7938	CCTAA	TAGGT	5360	ACCTA	GTTAG	3022	CTAAC	TAGGT
CCTAAC	GGTTAG	691	ACCTA	AGGTT	7506	AAAAT	ATTTT	423	AGCAGT	TACTGC	11446	AGAAAGAG	CTCTCTTT	318	CGCACA	GTGCGT	106	CTCTCTTT	GAAAGAGA	682	ACAGCGG	TCCGCTG	699	ATATA	ATTAT	2987	AATAT	TATAT	9764	AAATA	TTTTA	1376	AGAGAG	CTCTCT	795	AATTAG	TCTAAT	3270	CAATGTGGA	CACATTGTC	5554	AGAGAG	TCTCTC	3441	TCCAATCGTGCGGTG	TTGGACACCGCACGA	1360	ATTGGACACCGCACG	CGGTGTCCAATCGTG
AAAAT	TTTAT	348	ACGTATGTATAA	TACATACGTTTA	1187	ATAAT	TATTA	227	GAGGA	TCTCC	2279	CGTCG	GACGC	299	CGCGT	GCGAC	92	GTATAT	TATACA	509	AAAAT	TTTTA	130	CTAAC	TTAGG	2853	ATAAAT	TATTTA	5320	CTCTCT	GAGAGA	735	CTTATGCATAGATATACTT	TATATCTATGCATAAGAAG	694	GAGAGA	TCTCTC	2190	CACATTGGA	CCAATGTGT	4427	TATATAAA	TATATATT	1070	AATCGTGCAGTGTCC	CTGCACGATTGGACA	1354	ATTTAATT	TTAAATAA
ATAAT	TTATA	228	CTCTC	GAGGA	514	AGAGAG	CTCTCT	225	GTATAAACGTAT	TACATACGTTTA	1377	AGAGAG	TCTCTC	225	CGCCT	GAGGC	68	AAAATAT	TATATTT	486	CACGCA	GCGTGT	85	ATATAATAT	TATATATTA	1690	AAATT	ATTTA	4677	ACGGAC	CGTGTC	599	AGAGAGAA	TCTTTCTC	664	AAAAT	TATTT	905	ACATTGGCC	CAATGTGGC	2566	AGAGAGAGAG	TCTCTCTCTC	1015	AACTCTCCAC	TGGAGAGTTG	858	CAGTGTCCAATCGTG	GGACACTGCACGATT
CGACG	TCGCG	227	CAGAGAG	CTGCTCT	419	CGACG	CGCGT	215	CGCGA	CGTCG	882	ATATGT	TATACA	174	ACCCG	GGTCG	68	CGACG	GCGTC	412	ATTAA	ATTTA	65	AAAAT	TTATT	1452	ATAAA	TTTAT	4265	GCACAC	TGTGCG	574	CACACG	GTGCGT	549	ATATT	TAATA	903	TGTCCAATGTGGACAATG	TGTCCACATTGGACACAT	1418	CTTTACCTCGAGAGTAGAAACCAACACGCCGCTGGCCGT	TTCTACTCTCGAGGTAAAGACGGCCAGCGGCGTGTTGGT	876	GGTCAATCGGGACCGT	TGACCACGGTCCCGAT	446	AATATA	TATTTA
AAATT	TTTAA	210	AGAGAG	TCTCTC	402	TAAAT	TAATT	192	GAGAGA	TCTCTC	615	AGAGAGAG	TCTCTCTC	108	TTAAA	TTTAA	61	CGAGA	TCGTC	401	CAATCTA	TTGTAGA	63	ATATATAA	TTTATATA	1198	AGATTGT	CTACAAT	3684	CAACGG	CGTTGC	525	CTTATGCATAGATATTCCC	GGGAATATCTATGCATAAG	477	ATTAATTGTT	TAATAACAAT	883	ACACATTGT	CAATGTGTA	707	CTCTCTCT	GAGAGAGA	864	CGTTCGATAGC	GAACGGCTATC	359	GCCCGCGAGCGACTCAGTGCGTGCTCGATCGTCCGTAAGCCGGAGGTACC	TCGCGGGCGGTACCTCCGGCTTACGGACGATCGAGCACGCACTGAGTCGC
AATCCAATTG	TGGATTCAAT	187	ATTTA	TAAAT	378	ACACGC	GTGTGC	192	CGGCAGTGTTAA	CGTTAACACTGC	451	CACGCCG	GGCGTGC	99	CACACACG	GTGTGTGC	57	GAGCC	GCTCG	398	CCGCTTC	GGGAAGC	61	ATTTA	TAAAT	1136	TCCCGATCGGACACAG	TGTGTCCGATCGGGAC	2978	TAAAAA	TTTTTA	420	CTTGTTCGGG	GAACAAGCCC	433	GAAAGAGA	TTTCTCTC	799	AACAGCTATCG	CGATAGCTGTT	512	GCCGCTGGCCGTCTTTAACTCGAGAGTTGAAACCAACAC	GCGGCGTGTTGGTTTCAACTCTCGAGTTAAAGACGGCCA	603	CCGTTCAATAG	CGGCTATTGAA	229	CGATTGACCACGGTCC	TGGTCAATCGGGACCG
TATAATTATA	palindrome	180	ATTTT	TAAAA	337	TATATATAAT	palindrome	187	TAACGGCAGCGT	TTAACGCTGCCG	384	TAATT	TTAAA	96	ACCCA	GGTTG	56	AGAGAG	CTCTCT	378	ATATA	ATTAT	42	AATATA	ATTTAT	1119	AATATAT	TATATTA	2974	ACACAC	TGTGTG	360	AACCT	TTAGG	420	GAGAGAGAGA	TCTCTCTCTC	540	AATACGTAAAACTC	GTATTGAGTTTTAC	266	CTCCCT	GGGAGA	465	AGAGAG	CTCTCT	207	AGAGAG	TCTCTC
CACGCA	GTGTGC	168	CGACG	GCGTC	289	ATCCAATTGA	TTGGATTCAA	182	CACACG	GTGTGC	323	AGAGAGAGAG	CTCTCTCTCT	90	GAGAGA	TCTCTC	54	GTAGAG	TACCTC	326	AGAGAG	CTCTCT	42	ACAATCT	AGATTGT	798	AGAGAG	TCTCTC	2943	CGCCG	GCGCG	356	CCGAACGCGC	GCGCGTTCGG	341	TATATA	palindrome	519	GAGAAG	TCTCCT	233	CGCTGGCCGTCTTTAACTCGAGAGTAGAAACCAACACGC	TAAAGACGGCCAGCGGCGTGTTGGTTTCTACTCTCGAGT	437	CGTGGTCAATATCAA	GACCACGTTGATATT	148	CCGTTCGATAG	GAACGGCTATC
AGAGAG	TCTCTC	168	AATCCAATTG	TTGGATTCAA	281	CGTATGTATAAA	GTTTATACATAC	177	CCTCTCCTCT	GAGGAGAGGA	318	AAAGAG	TTTCTC	85	AATAT	TTATA	41	AATAT	TATAT	322	GAGAAA	TTCTCT	38	TAAAATA	TATTTTA	770	GGCGGTATCTACGACGCGTGGCCGGGCGGTACCTACGAGAACGCTCTCG	TTCTCGTAGGTACCGCCCGGCCACGCGTCGTAGATACCGCCCGAGAGCG	2681	AAAAAG	TTTTTC	335	ATAAGGATATATCTATGC	CTTATGCATAGATATATC	313	ATTATAT	TATAATA	507	AGAGAG	TCTCTC	210	AAGAGAGA	TCTCTCTT	437	CACACG	TGTGCG	137	ATAAA	TTTTA
AGCGTTAACACTTTAACGGC	GTTAAAGTGTTAACGCTGCC	161	CGTTAACACTGC	GTTAACGGCAGT	227	CCTAAC	GGTTAG	176	CCGTTAAAGTG	TTAACGGCACT	311	AAAAT	TATTT	83	CTCCCC	GGGGGA	37	AATCCAATTG	TTGGATTCAA	302	ATATAA	TTTATA	31	AAAATA	TTTATT	726	AAATATA	TTTTATA	2649	AGAAAGAG	TCTCTCTT	314	GGATCTATGCATAA	TATGCATAGATCCT	310	CTCTCTCT	GAGAGAGA	504	GCGAC	TCGCG	178	ATATAAATATATAATTAT	TATATATAATTATATATT	428	TAATG	TACAT	134	ATAAT	TTATA
CACACA	TGTGTG	150	ACACGC	GTGTGC	196	GGCAGCGTTAACACTTTAAC	TAAAGTGTTAACGCTGCCGT	163	AATCCAATTG	GGATTCAATT	303	AGAAAGAGAG	CTCTTTCTCT	77	AGAGG	CTCCT	36	CACACG	GTGTGC	286	GAGAAAGA	TCTCTTTC	28	AATAATA	TTTATTA	699	ATATAAAA	TATATTTT	2609	ATTCC	TGGAA	290	AGAGAA	TCTCTT	286	ACGCAC	TGTGCG	484	ATAAGT	TTATAC	168	TAATA	TATTA	423	AGAAAGAG	CTCTCTTT	131	GTGTCCAATCGTTCC	TTGGACACGGAACGA
ATATTAT	TATAATA	119	CTGCTC	GAGCAG	184	CGCGC	GGCGC	127	ACACAC	TGTGTG	261	CTCCTCCTT	GAGGAGAAG	74	AGAAAG	TCTCTT	35	GAGAGAGAAAGA	TCTCTCTCTTTC	285	CTCGT	GAGAC	27	ATATAATATAT	ATATATATTAT	652	AATAAA	TTTTAT	2603	AGACACGAC	GTCGTGTCT	279	GAAGAGA	TCTTCTC	267	AGAGAA	CTCTTT	476	AACAGCTATTG	TAGCTGTTCAA	167	AAAAAG	CTTTTT	377	CGTGGTCAATATTAA	TTGACCACGTTAATA	129	ATATAAT	TATATAT
CGCGC	GCGGC	105	CTTAGAGTT	TCTAAGAAC	173	CACACA	GTGTGT	117	CGACGG	CGTCGC	250	TAATA	TATTA	72	AAAAT	TATTT	35	AAATT	TAATT	218	ATAAAAT	TATATTT	26	GCGGACA	TCCGCTG	630	ATTTATAT	TATATAAA	2566	CGCGT	GCGAC	278	CAATAA	GTTATT	255	TAAAAA	TTTATT	446	CATTTGCACACCGTT	TGAACGGTGTGCAAA	164	ATAGTATAGATAA	TTTATCTATACTA	368	AGAGAA	CTCTTT	114	ATATTA	palindrome
AAACGTATGTAT	GTTTATACATAC	101	CACACA	TGTGTG	159	AGAGG	CTCCT	100	GAGAAAGA	TCTCTCTT	248	CACACACG	GTGTGTGC	69	TCGCA	TGCGA	33	AGAGAGAGAG	TCTCTCTCTC	215	CCGCTTT	GCGGAAA	25	TAATATAA	TTATATTA	617	TATATA	palindrome	2439	CACGGACACGACGGA	GTCGTGTCCGTGTCC	247	ACACAC	GTGTGT	231	ATAAAT	TTATAT	446	GACGGACA	TCCGTCTG	141	AAAAG	CTTTT	355	CAATCGCAACGTGGT	CACGTTGCGATTGAC	94	TTATATAA	palindrome
ATAAAT	TATTTA	96	AGAGAGAA	TCTCTTTC	144	CATATA	TATATG	98	CGCCT	GAGGC	247	CACACA	GTGTGT	66	CACACA	TGTGTG	33	CACACA	GTGTGT	204	GAGAG	TCTCC	24	TAATAT	palindrome	546	TATAAAATA	TATATTTTA	2263	AAAAG	TTTCT	238	TATATCCTTATGCA	TGCATAAGGATATA	229	AATTA	TAATT	405	CGCACA	GTGTGC	137	AGAGG	CCTCT	349	AAATA	TATTT	84	AGAAAGAG	TTTCTCTC
TATATA	palindrome	78	AGAGAA	TTCTCT	144	AAATAT	TATATT	93	AGTGCCGTTAAC	TTAACGGCACTG	230	CACGC	GTGGC	63	CTCTTTCT	GAGAAAGA	32	AATAA	TATTT	194	ACATAT	ATATGT	24	ATATATAAA	TATATTTTA	534	AAGAGAGA	CTCTCTTT	2139	AAAAAAG	CTTTTTT	233	AGAGAGAGAG	TCTCTCTCTC	205	TAATAATTAA	TATTAATTAT	392	CACACCGTTCAGTTG	TGAACGGTGTGCAAC	118	CGCCGCTGGCGGTCTTTACCTCGAGAGTAGAAACCAACA	CTACTCTCGAGGTAAAGACCGCCAGCGGCGTGTTGGTTT	337	ATTGACCACGTTGAG	TCAACGTGGTCAATC	77	GGACACGGAACGATC	TCCGATCGTTCCGTG
CTAACCTAACC	GTTAGGGTTAG	77	AGTTT	TAAAC	137	AGAGAAAG	TTCTCTCT	89	AGAGAGAGAG	TCTCTCTCTC	225	AATCCAATTG	GGATTCAATT	58	ATAATAT	TTATATA	28	AAGAGA	TCTCTT	179	ATAAAA	TTTTTA	22	ATATATAT	palindrome	520	AATATT	palindrome	2134	CTCTTT	GAGAAA	205	CTCTCTCT	GAGAGAGA	176	TATTAA	palindrome	323	ATAGTAT	TACTATA	118	AGAGAA	TCTCTT	334	ACACAGGCCCGATCGG	ATCGGGCCTGTGTCCG	77	AAAATAT	ATATTTT
GAAAGAGA	TCTCTCTT	70	GAGAGAGAGA	TCTCTCTCTC	120	ATATAAT	ATATATT	80	CGGCG	GCGCC	223	TATATAATTA	palindrome	54	GACGGC	TCGCCG	25	TTATATATAA	palindrome	151	ACCTG	TCAGG	21	ATTTTTT	TAAAAAA	452	ATTAAA	TTTAAT	2113	GAGAGAGAGA	TCTCTCTCTC	195	ATATCTATGCATAAGAGGA	TGCATAGATATTCCTCTTA	153	ACACAC	GTGTGT	321	GCTATCGGGACGTGT	TCCCGATAGCACACG	110	GAGAGAGG	TCCCTCTC	322	CGGTGTGCAACTGAG	TTGCACACCGCTCAG	75	CAACTGAACGGTGTG	GTTGCACACCGTTCA
AGAGAA	TTTCTC	68	ACGTATGT	GTACATAC	110	AGCGTTTG	GCTCAAAC	73	ACTCTAAGA	TTCTTAGAG	214	GAAGCT	TTCAGC	54	CGCCA	GGCGT	25	CGGCAG	GCTGCC	145	AATAATA	TTTATTA	18	AATATAAA	TTTTATAT	447	TATGTGCGCAATAATGTCATGTGTGCAATGTG	TGCGCACATACACATTGCACACATGACATTAT	1966	AAATT	TTAAT	185	CTCTTTCTCT	GAGAAAGAGA	150	AAAAATA	ATTTTTT	321	AAACAGCTATC	GCTGTTTGATA	101	ATATAATTAT	palindrome	319	GCTATCGAACA	GTTCGATAGCT	71	ATTAA	ATTTA
GGAGA	TCTCC	61	AAATAA	TTATTT	95	ATATAT	palindrome	72	GAAAGA	TCTTTC	200	AAAAGAA	TTTCTTT	53	GAGAC	TCTCG	21	TAAATATA	TTATATAT	142	CTCTCC	GAGAGG	17	ATTTAAT	TAAATAT	407	CTAAC	GGTTA	1946	AAAGAAAA	TTTTTTTC	185	CGCACATTTCTTTTG	GAAATGTGCGCAAAA	132	AAAATAT	TTTATAT	300	CACACA	TGTGTG	96	AGAGAC	TCTGTC	302	AACGAAACGTC	TTCGTTGACGT	69	CGTGGTCAATCTCAA	TTGACCACGTTGAGA
AGGCG	TCGCC	57	CTCCCT	GAGAGG	86	AGAAAG	TCTCTT	66	CTCTCTCT	GAGAGAGA	184	AGAAA	TTTTC	47	GCCGAC	GGCGTC	19	AATATAT	TATATTA	136	ATATAAAT	TATATATT	17	AAAATT	AATTTT	407	AATATTA	TTTAATA	1909	GGCGAC	GTCGCC	174	GGTCAATCGGGACCGT	GGTCCCGATTGACCAC	124	AATAAAAA	TTTTTTTA	283	CGGCG	GCCGC	86	ATATAC	GTATAT	300	GCGCAAAAGAAATGT	TTTGCGCACATTTCT	66	CGTTCAATAGC	CTATTGAACGG
CATACACA	TATGTGTG	56	ATATT	TAATA	82	AAAAAT	TTATTT	65	AGAGGG	CCTCTC	172	CCCCCT	GGGGAG	46	ATATAC	GTATAT	19	TTATATTAGAA	TTCTAATATAA	124	AGCGAG	GCTCTC	17	ATAAAATA	TTATTATT	399	TAAATAA	TTATTTA	1743	CGCACACA	TGCGTGTG	162	CGACG	GCGTC	117	ATTAAA	TTTAAT	263	GAGAGAGAGA	TCTCTCTCTC	85	ATATATGT	CATATATA	290	ATCTACA	TGTAGAT	58	AGATTGT	ATCTACA
AAAATA	TTATTT	56	GAGAGAGA	TCTCTCTC	80	CCTCG	GCGAG	64	CGTCT	GACGA	171	AGGGAG	CTCTCC	44	GGGAGA	TCTCCC	18	ATAAAT	ATATTT	123	GCGAT	TCGCA	16	AGAGAGA	TTCTCTC	396	AGGAATTGTTCGCGAATCGCCTTGCGGAGATTCCCGGCGAACG	CCTCGTTCGCCGGGAATCTCCGCAAGGCGATTCGCGAACAATT	1681	AGAGCGAGAG	CTCGCTCTCT	153	GTATATCTATGTATAAGAA	TACATAGATATACTTCTTA	116	AGAAAGAGAG	CTCTCTTTCT	253	AAAGG	TTTCC	82	ATATATA	TATATTA	278	AATAGAA	TCTATTT	56	ATAAATAAAT	TTTATATTTA
ATATACAT	TATGTATA	51	AAAGTGCCGTT	CGGCACTTTAA	79	TTATAA	palindrome	52	CTGGACACTA	GTCCAGTAGT	169	AGAGAGGG	TCCCTCTC	39	CGCCG	CGGCG	18	GAGAGAGA	TCTCTCTC	116	AATTAA	ATTTTA	15	ATTATA	palindrome	386	ATAATAAA	TTATTATT	1632	GAGAGAGA	TCTCTCTC	152	ACAATG	ATTGTC	109	AGAGGG	TCTCCC	246	AAACTCGATACATA	GAGTTTTATGTATC	80	AGCCTCGCCTAACCC	GAGGCTGGGTTAGGC	264	ATTAAA	TTTTAA	55	CGGTGTGCAACTGAG	TCAGTTGCACACCGC
CGGCGA	GTCGCC	49	GAAGAG	TCTTCC	78	GCTCAAAA	TTTGAGCT	43	ACTAA	AGTTT	153	CACACG	GTGTGC	38	TAAATA	TATATT	15	GAGAGAAAGA	TCTCTCTCTT	114	CGCGT	GCGAC	14	TATATA	palindrome	381	ACGCGAAAAGA	GTTCTTTTCGC	1616	AAAATAA	TTTTTAT	147	AGACC	TGGTC	101	TAAATAA	TTATTTA	231	AGAGAGAA	TCTCTCTT	75	CGCTCT	GAGAGC	259	AACGGTGTGCAACTG	GCACACCGTTCAGTT	52	AATATATATA	TATATTTATA
CTCTCC	GAGAGG	43	CGACGG	GCCGTC	76	CGACGG	TCGCCG	43	AAAAT	TTATT	149	CGCCT	GAGGC	35	GAGGT	TCACC	14	TACACA	TGTATG	106	ACTGTC	CAGTGA	14	AAAGAGAG	TTTCTCTC	368	TATAAATTT	TTATAAAAT	1526	TAAAAAAA	TTTTATTT	134	CTCCT	GAGGA	94	ATATATAA	TATTTATA	224	TACATAAAACTCAA	TATGTATTGAGTTT	72	AACCAACACGCCGCTGGCCGTCTTTACCTCGAGAGTTGA	TTGGTTTCAACTCTCGAGGTAAAGACGGCCAGCGGCGTG	258	CACACA	GTGTGT	51	CGATCGGACACAGGCC	CTGTGTCCGATCGGGC
ATATAC	ATGTAT	41	ACTAAACTGA	AGTTCAGTTT	71	TATACATA	TATATATG	40	CGCCGA	GTCGGC	136	TTATATAAAT	palindrome	33	GACCT	GGTCA	14	ATATAT	palindrome	105	GATGAC	TCATCG	13	AAAATAAA	TATTTTTT	344	CGAAATGGCCACGTT	CGTGGCCATTTCGAA	1511	TATATA	palindrome	132	AGTAGC	TACTGC	91	ATATAC	TATGTA	217	ATTAA	TAATT	68	TACTCGGCCA	TATGGCCGAG	225	ATTAA	TAATT	51	CAATATCAACGTGGT	TTGACCACGTTGATA
AATATGTATA	TTATACATAT	41	CTCTCTTTCT	GAAAGAGAGA	69	GTATAAATAT	TTTATACATA	39	CGCAT	GCGAT	127	AAATAA	ATTTTT	32	AAGAG	TTCTC	14	AGCACG	CTCGTG	101	TAATATA	TTATATA	12	TAATAAATA	TATTATATT	342	AAAGAG	TTCTCT	1474	CGAGA	TCTCG	119	AATAAATTG	TATTCAATT	90	TATAATAA	TATTATAT	216	CGACGA	TCGTCG	64	GAGAGAAAGA	TTTCTCTCTC	217	ATATA	TTATA	51	AAAGAG	TTCTCT
GAGAGAGA	TCTCTCTC	40	TATACATA	TATATGTA	68	AATTATATAA	TATATAATTT	38	TAAAT	TTTAA	125	TAAATA	TTATAT	31	AACGC	TTGCG	13	TAAAAA	TTTTAT	89	GGAAGA	TCTTCC	12	GAGAAA	TTTCTC	338	CTTACCATCGGTCGGTAAAACAGAAATCCAC	TTACCGACCGATGGTAAGGTGGATTTCTGTT	1449	CGCAAACTGAGTTTGCAT	GATGCAAACTCAGTTTGC	117	AAAAT	TTTTA	82	AAAATAAT	TTATTTTA	206	GATAGCCGTTC	GCTATCGAACG	63	TATATA	palindrome	201	ACATACAC	GTGTATGT	51	TCAATATTAACGTGG	TTGACCACGTTAATA
AGGTTAGGTT	TAACCTAACC	40	AACTG	AGTTC	64	TATAATAA	TATTATAT	36	CTGCCATTAAAG	TTAATGGCAGCT	118	AAAAATAA	TTATTTTT	31	CACGG	TGCCG	12	GCACACAC	TGTGTGCG	81	AGCGGGC	CCGCTGC	12	AACGGCTATTG	TAGCCGTTCAA	333	TATAAT	palindrome	1412	CACATCCCGATAGCG	CGGGATGTGCGCTAT	114	CACGAACGCG	GTTCGTGCGC	80	ATATATAC	TATATATG	204	AGCAGC	CTGCTG	56	AAAACTTTTAAAAAACTAGGA	TTAAAAGTTTTTCCTAGTTTT	201	GAGAGAGA	TCTCTCTC	48	TAATATATTAA	TATTAATATAT
ACGTTCATACATAT	ATGTATGAACGTAT	37	ATGTAT	CATATA	62	AAATAAT	ATTTATT	36	GAGGAA	TTCCTC	113	TATATAA	TTATATA	28	CACCG	GCGGT	11	ATAAAAAAT	TTTTATATT	75	AATAG	ATTCT	12	ATAATAATAT	TTATATATTA	313	ATAATATA	ATTATTAT	1387	AAAGAGAGAG	TCTCTCTCTT	110	CAAATGAACGGTGTC	CACCGTTCATTTGGA	76	TATTTAA	TTAAATA	203	TAAAA	TTATT	54	TAAATA	TATATT	199	ACAGTTCTTTTGCGC	GTGCGCAAAAGAACT	46	CATAGAGCATTTTCGGCTCCTTAAGGCCGAAAGCAACACGCCGCGAGGGA	CTATGTCCCTCGCGGCGTGTTGCTTTCGGCCTTAAGGAGCCGAAAATGCT
TATAAT	palindrome	35	CGCCG	GCGCG	60	TATATATATA	palindrome	35	CTCTT	GAAGA	113	AGCACG	CTCGTG	27	AAAGAA	TTTTTC	11	CTCGC	GGCGA	66	AAAATGT	ACATTTT	12	AAAAATT	TTAATTT	309	ATACATAT	TATATATG	1386	ACGGACACG	TCCGTCGTG	105	ACGAG	CTCGT	75	AGAGGGAG	TCTCTCCC	188	GCTATGTATT	TAGCAATACA	53	AATTATAT	palindrome	190	GTGTCCAATCGTGCC	TTGGACACGGCACGA	45	TATATA	palindrome
CTCTTC	GAGGAA	35	ATGTATAAAT	TTATACATAT	59	GAGAGAGAGA	TCTCTCTCTC	35	CAACG	CGTTG	106	AAAAAG	TTTTTC	27	AAAAAT	ATTTTT	11	TAAAAAAA	TTATTTTT	61	CAGCAT	GCTGAT	10	AATTAAT	TATTAAT	302	AATTGTATTA	AATTTAATAC	1379	CGAGG	CGCCT	102	ACATACCGG	GTATGTCCG	72	TAATTAA	TTATTAA	183	GACGGC	GTCGCC	53	AGAGAGGGAG	CTCTCCCTCT	179	GCGACGG	TCGCCCG	42	ATATAAAT	TATATATT
CGCACACA	TGTGCGTG	35	CCTCG	GCGAG	57	TATATAAA	TATATATT	34	GTGCCGTTAAC	GTTAACGGCAC	105	CTACCA	GTAGTG	26	TCGAC	TCGAG	10	ATATATATAT	palindrome	60	CACGCACA	GTGTGTGC	10	ATATTTATAT	TATATATAAA	290	AAATTAA	TTTTTAA	1348	AAAATAAAA	TTTTATTTT	98	CATAAGGGAATATCTATG	CTTATGCATAGATATTCC	70	ACAATA	TTATTG	174	CACGCACA	CGTGTGTG	50	CGCACA	GCGTGT	153	AACGACAACGA	CGTTGTCGTTT	42	CCGGAGGTACCGCCCGCGAGCGAGTCAGTACGTGCTCGATCGTCCGTAAG	GCTTACGGACGATCGAGCACGTACTGACTCGCTCGCGGGCGGTACCTCCG
CACACACACA	TGTGTGTGTG	35	AGGCA	GCCTT	56	CGTCT	GAGAC	33	ACACACAC	TGTGTGTG	104	CCACCG	GCGGTG	25	ATATTA	palindrome	10	ATATATAC	GTATATAT	57	ATATGTAT	TATATACA	10	AAATAATAT	TTATTTATA	289	ATTTACA	TAAATTG	1313	CGACGC	CGGCGT	93	ATAAAT	TTATAT	69	CCCTCC	GGGGGA	163	ACCTAACCTCG	TAGGTCGAGGT	50	AAAAAGA	TTTTCTT	152	AGGGAG	CCCTCT	41	TACAT	TGTAA
ATCGC	TGCGA	35	CGCAT	TGCGA	54	CATACATATACGTT	TATGTATGAACGTA	33	GAAAGAGAGA	TCTTTCTCTC	98	ATAAAAA	ATTTTTT	25	CAACAG	TGTTGC	9	AAAAGA	TTTTTC	56	TTAATA	palindrome	9	AAATTT	palindrome	282	AATATTTAT	ATATTATAA	1301	ACGACA	TGTCGT	90	ACACACGC	TGTGCGTG	69	GAGAGAGAGAGAGA	TCTCTCTCTCTCTC	161	GGACACATTGGCCACATT	TGTGTCCAATGTGGCCAA	49	GGCGA	TCGCC	137	AGAGAGAGAG	CTCTCTCTCT	40	CGTGGTCAATCGCAA	TTGACCACGTTGCGA
AATATATA	ATATATTT	35	ATATAT	palindrome	54	AAAATT	TTTAAT	33	ACATACGT	TGTACGTA	94	AGGAG	CTCTC	25	ATATATAC	TATATATG	9	ACAATA	GTTATT	55	TATGAA	TCATAT	9	AGAGAAGAG	TTCTCTCTC	266	CTCTCTCTCT	GAGAGAGAGA	1300	ATATATAATT	palindrome	86	CATCGT	CGATGA	59	AAATAAAAA	TTTTTATTT	153	GCGAG	TCGCC	46	CTCCCC	GGGGGA	132	AACTCTAATTCAATTCA	TAGAGTTTGAATTGAAT	40	AGAGAGAG	CTCTCTCT
AAAGAGAGAG	CTTTCTCTCT	34	GAGAA	TCTCT	53	GGAAGA	TCCTCT	32	AAGGC	GCCTT	86	TATATA	palindrome	24	ATACACAC	TGTGTATG	9	AATATT	palindrome	45	ATTTAA	palindrome	9	TATATATATA	palindrome	265	CGCGTTTT	GAAAACGC	1287	CACACACA	GTGTGTGT	80	CCGCA	TGCGG	56	ATAAAAAT	ATATTTTT	145	CTCTCTCT	GAGAGAGA	44	CCCCTGTA	GTACAGGG	127	CATATA	TATGTA	39	AGAGAGAGAG	TCTCTCTCTC
ATTAAT	palindrome	33	GTTAACGGCAAC	TGCCGTTAACGT	52	GCGAT	TCGCA	32	AAAAG	TTTTC	81	ATAAATA	TTTATTA	24	AGGGAGAG	TCTCCCTC	9	AGAGGAGAG	TCCTCTCTC	44	AATTAT	palindrome	9	ATAATTAT	palindrome	263	AATTATT	TAATAAT	1269	CTCTCCCT	GGAGAGAG	77	CGCCT	GAGGC	51	CGACG	CGTCG	138	AGCAAC	TTGCTG	44	CAGCAA	TGTTGC	127	CCTACTCGCGTGC	TAGGGCACGCGAG	38	AAATAA	ATTTTT
TATATATATA	palindrome	30	CACACGCA	TGTGTGCG	51	ATATAAA	TATATTT	31	CACACACACA	GTGTGTGTGT	80	ACACACAC	GTGTGTGT	24	ACGAGA	CGTTCT	9	TAAATAT	TTTAATA	43	GAAAAA	TTTTCT	8	ATATTAAT	palindrome	260	CCACGTTCGAAACGG	CGAACGTGGCCGTTT	1234	AAAAGAAAA	TTTTTTCTT	77	ACAGAG	CTCTGT	50	ATATATATAT	palindrome	135	TTAAAAAG	TTAACTTT	42	AGACG	TCTCG	127	AACGCGAA	CGCGTTTT	36	CACACG	TGTGCG
ATATAATAT	ATTATATAT	30	ATACATATT	ATGTATAAT	51	AGAGAAAGAG	TCTCTCTTTC	31	ACAGCA	TTGCTG	80	CCTCCACCT	GGAGGAGGT	23	ACCGCC	CGGTGG	9	GCGCC	GCGCG	43	CTAGCTCTGG	TAGCCAGAGC	8	ATATTATAAAT	TATATTTATAA	259	ATATAATAT	ATATTATAT	1200	ATATAC	TGTATA	74	AGAGGG	CCCTCT	49	TATATATA	palindrome	132	AGAGAGGG	CTCTCTCC	42	ACTTGGCCAT	TATGGCCAAG	125	CTCTTC	GAAGAG	34	ACGGGCG	TCGCCCG
AACGTT	palindrome	30	ATTAAA	TAATTT	49	AGAGGG	CCTCTC	30	CACCGC	GTGGCG	79	ATATATGT	TACATATA	23	AACGA	TTTCG	9	TATATATA	palindrome	40	CGCCT	GCGAG	8	CTTAAAACTAA	TTTTAAGTTAG	249	CCGATCGGACACAGAC	TCCGATCGGGTCTGTG	1187	AAAGAGAACG	TCTTTCGTTC	70	ATATAT	palindrome	48	ACACACACAC	TGTGTGTGTG	130	AAAGAG	TTTCTC	42	CAGCAG	GCTGCT	116	CGATGA	TCGTCA	34	ATGTGCGCAAAAGAA	CATTTCTTTTGCGCA
TTAAAA	TTTAAT	28	AAAAG	CTTTT	49	AATATT	palindrome	30	ACTAAACTGA	TTTAGTTCAG	77	AAAAAAAG	TTTTTTTC	23	CGTCC	GGACG	8	ACACACACAC	GTGTGTGTGT	40	AGCGGAG	CCGCTCT	8	AACCTAACCT	AGGTTAGGTT	238	ACGCGGAAAGA	CTTTCCGCGTT	1176	AAAGAACAAACCCCC	CTTTGGGGGTTTGTT	69	AAATTATTC	TTGAATAAT	47	ATTCTC	GAGAAT	125	AAAGAGAGAG	TCTTTCTCTC	41	ATTAA	TTAAT	115	AGCGAG	CGCTCT	34	TATTATTAAA	TTAATAATAT
ACACACAC	TGTGTGTG	28	CGTTAACGCTGC	GTTAACGGCAGC	48	ATATATAT	palindrome	28	ACACACGC	GTGTGTGC	77	CGACGG	GTCGCC	22	AATAATAT	ATATTATT	8	AAATAAT	TTTATTA	39	AATATAAA	TTTTATAT	8	AATATATTT	ATTAAATAT	236	TACATA	TATATG	1100	CTCCT	GAGAG	67	CACACACACG	TGTGTGTGCG	42	CCCTC	GGGGA	117	CCTCTC	GGAGAG	37	ACGCG	TCGCG	113	AATAAA	TTTATT	33	ATATAAAA	TTTTTATA
AAATAATTT	AAATTATTT	28	CGTCAT	TGACGA	47	ATACATATT	ATATGTATA	28	GACGAC	TCGTCG	76	AAAATAAAAA	TTTTTTATTT	22	AATAAAT	TATTATT	8	GAAAC	TTTCG	37	AATAATAT	TATTATAT	8	AAAAAATAA	ATTTTTTTT	234	CACACA	TGTGTG	1092	AAAAGAAAAA	TTTTTTTTTC	67	ATTTA	TTAAA	41	TAATAA	TTATTA	112	CATCG	GATGC	36	AAGGT	TACCT	113	AACCGTGGTCAATCGG	ACCACGGTTCCGATTG	33	CCGTGTCCGATCGTG	GGACACGGCACGATC
AAATATA	TATATTT	27	GACGA	TCTCG	43	AGAGAGAG	TCTCTCTC	28	CCCTT	GGAAG	75	AAGAGG	CTTCCT	21	AAAAAAG	TTTCTTT	8	ATACATATT	TATAATATG	37	AAATATT	AATATTT	8	CGCACA	GTGCGT	230	GAACGGCTATC	TTCGATAGCCG	1057	AGATA	ATCTT	65	ATACCGTAC	TATGTACGG	41	TAAAATATA	TATATATTT	108	GCTATCGGGACGTGC	TCCCGATAGCGCACG	35	CGTCAT	TGACGA	110	GTGTCCAATCGTGC	TTGGACACGCACGA	32	ATTATATATT	TATAATAATA
CGCCGA	CGTCGG	26	CATACATATACGTT	TATATGTATGAACG	41	AAAAGA	TTTTTC	28	GCACG	TGCCG	73	TATATATATA	palindrome	20	TATAAATA	TATATATT	7	AAAATAATA	ATTTTTATT	37	TCTCCATT	TGGAGAAA	7	ATATATATTATAT	TATATATAATATA	224	ATATAATAA	ATATTTATT	1041	ATATAA	TTATAT	64	ACACATAC	TGTGTATG	41	GCAAAAGAAATGTGC	TTTTGCGCACATTTC	108	CACACCGTTCAATTG	TGAACGGTGTGCAAT	34	CTTTACCTCGAGAGTAGAAACCAACACGCCGCTGGCAGT	TAAAGACTGCCAGCGGCGTGTTGGTTTCTACTCTCGAGG	108	CATACATA	TGTATGTA	32	CCTACTCGCGTGC	TAGGGCACGCGAG
ATAAATA	ATTTATT	26	TAAATA	TATATT	40	CCGACG	GGCGTC	26	GAGAGC	TCTCGC	68	GAAGAA	TCTTCT	20	GCGGCA	GCTGCC	7	TATGTATAAA	TTATACATAT	34	ATAATTA	TAATTAT	7	ATAAATAAAT	ATTTATATTT	212	AATTATA	TTTATAA	1025	ACGGACACGGACACGACGGAC	CGTGTCCGTGTCCGTCGTGTC	64	AACAGCAGC	TGTTGCTGC	41	AGACG	CTCGT	108	CGCGGTA	TACCGCG	33	AAAAT	TTTAT	108	GGAAT	TCCAT	31	AATATATAT	TATATATAT
TAAATATATA	TTATATATAT	25	CGTTG	GCAAC	40	AATATATATA	TATATTTATA	26	CACCT	TGAGG	65	AATTATTCTAAAATTCAATTTCA	AATTTGAAATTGAATTTTAGAAT	20	GCCGA	TCGGC	7	AGAGGG	CTCTCC	34	AATGC	GCATT	7	ATTATTAAT	TAATAATAT	209	TAAATAATA	TTTATATTA	1006	AATAATTTATATAATATAT	AATTATTATATATTATATA	61	ATATAC	GTATAT	40	CGCACACA	TGTGTGCG	104	TATAA	TATTA	31	GAAAAAAA	TTTCTTTT	107	CGACTATTGAA	GTCGTTCAATA	31	TAATTT	TTAAAA
GAGAGAGAGA	TCTCTCTCTC	25	CCTCA	TGAGG	40	AGGTG	CTCAC	25	GTTAACGGCAAC	TGCCGTTAACGT	64	AAATATT	AATATTT	20	CATTA	TAATG	7	AAATAAA	TTTATTT	34	AAAAATT	TTTTAAT	7	CGATTGACCACCGTCC	GGTCAATCGGGACGGT	203	AGTAAAATAAAAATCGATGATGATGATG	TCATCATCGATTTTTATTTTACTCATCA	992	AACCTAACTTTACTCT	TAGAGTAAAGTTAGGT	61	ATTATTT	TAATAAA	39	TATAATTA	palindrome	101	ACTCGATACGTAAA	AGTTTTACGTATCG	28	CGACT	GTCGA	107	ACGGCTTTGA	AGCCGTTCAA	31	TATACATA	TATATGTA
AATTATATAA	TATATAATTT	25	CACATA	TGTATG	40	CACACACG	GTGTGTGC	24	CGCCA	GGCGT	63	CGCGC	GCGCG	19	ACGTC	CGTGA	7	CGACGG	CGTCGC	33	CACCG	GGTGC	6	AATAAAATA	TATTTATTT	203	GAACGTCTATC	GACGTTCGATA	937	CCACCG	CGGTGG	60	ATGTGCACAATAATGTC	CACATGACATTATTGTG	39	TATATATAA	TATATATTA	93	GAACGGTGTGCAATA	GTTCTATTGCACACC	27	AAGTATGAATAT	TATTCATACTTA	107	CCGCA	GTGCG	30	TATTAAAATAAACTA	TATTTTAATATAGTT
TTAAATA	TTAATAT	24	AGAGGAGAGG	TCTCCTCTCC	40	GCAGCA	TGCTGC	22	CTCTCTCC	GGAGAGAG	61	ACAAAG	TTGTCT	19	ACGACA	CGTTGT	7	TTATAA	palindrome	30	ATAGTA	TTACTA	6	ATTATAAT	palindrome	198	TATATATATA	palindrome	920	CATCG	GCGAT	59	ATTGCT	TAGCAA	38	ATTAATATT	TAATATTAA	91	TATACA	TGTATA	26	CAACACGCCGCTGGCGGTCTTTACCTCGAGAGTTGAAAC	CCGCCAGCGGCGTGTTGGTTTCAACTCTCGAGGTAAAGA	105	GGACACCGCACGATC	GTGCGGTGTCCGATC	29	ATATTAA	ATTTAAT
TAATAATA	TATTATTA	24	TTATATATAA	palindrome	38	GACGAC	GTCGTC	22	CGGCT	GCCGA	60	CACGCTG	GTGCAGC	18	AATATAA	TTATATT	7	AAAAAATAA	ATTTTTTTT	30	AGGGCG	GCCCTC	6	ATAAATATTAT	TTATATAATAT	195	AGATGT	ATCTAC	902	AAACA	TGTTT	59	AGTAAC	TTACTG	38	CGAGG	CGCCT	89	GAGAC	GTCTC	26	AGAGAGAC	GTCTCTCT	96	AGAAAGAGAG	TTTCTCTCTC	28	GTGTCCAATCGTGCC	TTGGACACGGCACGA
CGTCT	GAGAC	24	AATATAT	TATTATA	38	ATAATATAT	ATATATATT	22	ATCGTC	GACGAT	60	ATTAAT	palindrome	18	AAATGG	TTCCAT	7	TATATATTAAA	TATATTTAATA	28	AAGGC	TGCCT	6	CTCCT	GAGGA	194	TATAATAT	palindrome	890	CCCTCT	GAGGGA	58	ACGCGGTTAGGGC	CCTAACCGCGTGC	38	AATAATAATAATAACAGC	GCTGTTATTATTATTATT	89	CTGACACGGTGCTGCC	GCACCGTGTCAGGGCA	26	ACTGG	AGTCC	88	CTCCCTCT	GAGAGAGG	26	CACACA	GTGTGT
ATATTATAC	ATGTATAAT	24	AGTGCCGTTAAC	GTTAACGGCACT	37	AGTCG	CTCGA	22	AGCAGC	TGCTGC	58	AATATATAT	TTATATATA	18	GAGAGAAAGA	TCTCTTTCTC	6	TAATAATA	TATTATAT	28	AACCGTAAG	ACGGTTCTT	6	TATACATA	TATGTATA	193	TATAATTA	palindrome	859	AATAT	ATTAT	57	GACTATTGAAC	TTCAATAGTCG	36	AGAGAGAGGG	TCTCTCTCCC	88	AATGTGGCCAATGTGGAC	CCACATTGTCCACATTGG	25	GACGAG	TCCTCG	87	GACACGGAACGATCG	GTGTCCGATCGTTCC	24	TACATA	TATGTA
AAATAATA	TTATTTTA	24	GCCACC	GCGGTG	35	ACACAT	GTGTAT	22	CATACACA	TGTGTGTA	57	AAAATT	TTTTAA	18	CTTCG	GCGAA	6	GAAAA	TTTTC	28	GTACA	TGTAC	5	AATTTAA	TTTTAAA	193	CATAACCC	TGGGGTTA	828	CCGCGAAAAA	CGCGGTTTTT	56	ATGTGCGCAAAAGAT	CACATATCTTTTGCG	36	AATTATA	AATTTAT	87	CGTCTTT	GAAAGAC	24	AACACGCGGCAGTGGGACTTTGACTCGGACGAGTCGGAGA	GTGTTTCTCCGACTCGTCCGAGTCAAAGTCCCACTGCCGC	87	TCCAATCGTTCCGTG	TTGGACACGGAACGA	22	TAAATAA	TATTTAT
CCTCA	GAGGT	22	CATACACA	TGTGTGTA	35	GCAAC	TTGCG	21	GACGAG	GTCCTC	56	GGGAG	TCCCC	17	ATCGCC	GGCGAT	6	CCGCCC	GGCGGG	28	GGAAT	TTCCA	5	TACATA	TATGTA	187	ATAATATATAAT	TTATATATTATA	811	TATATATA	palindrome	52	GAGAGAGAAAGA	TCTCTCTTTCTC	35	AATTAT	palindrome	87	CGAATCGTATA	TCGTATACGAT	24	ACGACG	GTCGTC	86	ATCGTGCAGTGTCCG	GGACACTGCACGATC	22	AACAGCTATCG	TGTTCGATAGC
GAAGA	TTCTC	21	AACTCTTAGTTCTCCGC	GAGAACTAAGAGTTGCG	35	CGCCA	GCGTG	21	ACGGG	CGTCC	56	CATCG	GCGAT	17	AGGAAG	TCTTCC	6	CACACACA	TGTGTGTG	28	GAGAGAGG	TCTCTCCC	5	AATTAATAT	ATATTAATT	184	AAAAAAT	TTTTATT	808	AATTAA	ATTTTA	49	AGAGAGAGAC	TCTCTCTCTG	35	AAAAAAAATA	TATTTTTTTT	87	CCTCT	GGAGA	23	GTACAGGT	TACACCTG	84	ATACGTGT	TACACGTA	22	ACGATCGGACACCGC	GTGTCCGATCGTGCG
CCACG	GTGGC	21	TAATAAT	TATTAAT	34	ACCTAACCCTA	GTTAGGGTTAG	21	ACCAAG	GGTCTT	56	TAATATAA	TTATATTA	16	AGAAGA	TCTTCT	6	ATATAAAATT	TTTTATATAA	28	CTGAA	TCAGT	5	AATATAATAT	TATTATATTA	184	ATATATATAC	TGTATATATA	805	CCCCCT	GAGGGG	48	AGAGA	TTCTC	35	GACGAT	TCATCG	85	ATATGCAAA	TATTTTGCA	23	AGAGAGAGAGAGAG	CTCTCTCTCTCTCT	84	CGCGA	CGCGT	21	AATTAATTCTCCCCTAACTATTTATTTTTTATAAATATAAAATTAAT	AGAATTAATTATTAATTTTATATTTATAAAAAATAAATAGTTAGGGG
AGACGAAA	TCTTTTCG	21	AATAAAT	ATTTATT	33	CACACACACA	TGTGTGTGTG	20	GAAAAGAC	TCTTTTCG	54	CTCTT	GAAGA	16	ACGATG	CATCGT	6	ATAATATAT	TATTATATA	28	CGCAA	GTTGC	5	GATTTTCTCGCTCGACGGCGAAAGCAACACGCCGCGAGCGGACTTGT	GCTCGCGGCGTGTTGCTTTCGCCGTCGAGCGAGAAAATCACAAGTCC	183	ATATAAAAAT	ATATTTTTAT	781	AAGAG	TTCTC	48	GGAGAGAG	TCTCCCTC	34	ATAATAAAT	ATATTTATT	84	AGTCGC	GCGACT	22	ATAATATAT	ATTATATAT	83	CGAGATG	TCTCGCA	21	CTCTCTCTTT	GAGAGAGAAA
GCAACA	TTGCTG	20	GAAAAGAC	TTTTCGTC	31	AGAAG	TTCTC	20	CGCAACTCTTAGTTCTC	GGAGAACTAAGAGTTGC	52	CCCCCCT	GGGAGGG	16	AATAAAAA	TATTTTTT	6	TATAAATATA	TATATATATT	27	CGACGG	GTCGCC	5	GAGAA	TCTTC	183	CGTTCGATGAC	GAACGGTCATC	755	GCTTAAGGCGGCGCGGTGG	TTAAGCCCACCGCGCCGCC	47	GAGGAA	TCCTCT	34	CTCCCCCC	GGGGGGAG	83	ACGATACA	GTATCGTT	22	AGAGAT	TCTCTA	82	ATCAAAATGAC	GTCATTTTGAT	21	TTATAA	palindrome
CATACGTA	GTATGTAC	20	CTCTCTCC	GAGAGGGA	31	AATTATA	AATTTAT	20	CTCGA	GTCGA	51	CACACACACA	GTGTGTGTGT	15	AATAAAA	TTTATTT	6	GCATC	GCGAT	26	CACATA	GTATGT	5	ATTTTTATT	TAAAAATAA	176	GAAAGAGAGA	TCTCTCTCTT	749	AGGAAG	CTTCCT	47	CGCCA	GTGGC	34	AGAAAAA	TTTTTCT	81	AAATACATATTAA	AATATGTATTTTT	22	CTCTCTCG	GAGAGCGA	81	GCCGTTCATA	GGCTATGAAC	20	ATAATA	TATTAT
ATTAATA	TTATTAA	20	CGCCGA	GTCGGC	31	TATAATAT	palindrome	19	ACAGCAGCA	TGCTGTTGC	51	AGCAAC	TGTTGC	15	TCAATCCAT	TGAATGGAT	5	AATAATT	TTAATTA	26	CACACATA	TGTATGTG	5	AAATAATT	TAATTATT	176	ATTATT	TAATAA	744	TATAATA	TATATAT	46	AGACGGGCTGGC	TGCCAGCCCGTC	34	AAAAAG	TTTTCT	80	CGACGACGA	GTCGTCGTC	21	ACATCAT	GATGTAT	79	GAACGGCTAC	TTCGTAGCCG	20	AACTGTGCGCAAAAG	ACAGTTCTTTTGCGC
ATATATAT	palindrome	20	GTATATATAT	TATATACATA	30	CAGCAA	TGTTGC	19	ATAAAA	TTTTTA	50	ACGAG	TCTCG	15	GAGAGC	TCTCGC	5	AAATTA	ATTTTA	26	ATAATTTT	TTATAAAA	5	TATAAAT	TTTATAA	171	GATGATGATGAGTAAAATAAAAATC	TCATCATCGATTTTTATTTTACTCA	717	CACACGCACA	GTGTGTGCGT	46	ACACACACGCAC	GTGCGTGTGTGT	34	AGAGG	CCTCT	78	ATACGAATCAT	ATGATTCGTAT	21	TCTTTATCACCCTCTCCTCCTCTTCCCA	TGATAAAGATGGGAAGAGGAGGAGAGGG	78	ATTAAT	palindrome	20	CCCGATCGGACACAGA	CGGGTCTGTGTCCGAT
AATATTTATA	palindrome	20	AGCGAG	CTCTCG	30	ATATTATAATT	TATAATTATAA	19	CTCCC	GGGGA	49	AATATAA	ATTTTAT	15	CGTCATCGT	TGACGACGA	5	AAAAAGAG	TTCTCTTT	26	ATAAAAA	TTTATTT	5	ATATTAATAAT	TTAATATATTA	169	AAATATTATAT	TATAATATTTA	683	ATATACAT	TATATATG	45	CAGCAA	GTTGCT	33	TTATAATAA	TTATAATTA	77	ACGATG	ATCGTC	21	CTCCCCC	GGGGAGG	77	ATATACAT	TATATGTA	20	TATAATTATA	palindrome
TAATTTA	TATAAAT	19	CACACACA	TGTGTGTG	28	AACAAT	TTATTG	19	GTATATATAT	TATATATACA	48	AACGA	TTTCG	15	CGCACACG	GTGTGCGC	5	AGAGGGAG	TCTCCCTC	25	ACATGC	TGCATG	5	TATAATTATA	palindrome	168	AAATAATT	TTATTTAA	663	CGAGGA	CGTCCT	44	AGAGAT	CTCTAT	33	ACACAT	TGTGTA	76	AAAATATAAG	TTTTCTTATA	21	CCCCCTCC	GAGGGGGG	77	ATAATAT	ATTATAT	20	ATAATTA	ATTATTA
GCAAG	TGCCT	19	ACCTAACCCG	GGTTAGGTCG	28	AAATAATATA	TATTATTTTA	19	AGCGG	CCGCT	48	ATAAATAT	ATATATTT	14	CATCAC	TGATGG	5	GAGAAC	TCTCGT	24	AACAT	ATGTT	5	GAGAGAG	TCTCTCC	167	ATATATAAAT	ATATATTTAT	648	CGACGA	GTCGTC	44	AGAGAGACAGACGGACAG	TCTGTCCGTCTGTCTCTC	33	AAGAAAAA	TTTTTTTC	76	AACGTATTTATA	AATACGTTTATA	20	TATATAAATA	TTTATATATA	75	ACATACATGCAT	GTATGCATGTAT	20	ATAATATTA	ATATTATTA
GACGG	TCCCG	19	ACAGCA	GCTGTT	27	AAAAATA	TTTTTAT	19	CATATA	TATATG	46	AAAAAAGAAA	TTCTTTTTTT	14	CAATC	TGGAT	5	CTCTCTCTCTCTCC	GAGAGAGAGGGAGA	24	TTATATAA	palindrome	4	ATTTTATTAT	TATAATAAAA	167	TATATAATTA	palindrome	631	CGCCA	GGCGT	43	TACATACG	TGTACGTA	32	AATTAGAATTAG	AATTCTAATTCT	74	CGACGC	TCGGCG	19	AGCCG	TCGGC	75	AACTCTAGTTTAACTTT	ACTAGAGTTAAAGTTAA	20	ATAATATA	TATTATTA
CAACG	GTTGC	19	AAGACC	GTCTTG	27	GTACGTAT	TACATACG	18	AAAAAG	TTTTTC	45	CGCCGA	GGCGTC	13	AAAAG	TTTTC	5	CGACGA	GTCGTC	24	TAAATTAA	TTTATTAA	4	ATATAAATT	TTTATATAA	166	ATTAAATT	TAATTTAA	631	CCCCCTCC	GAGGGGGG	43	ACCTC	GGTGA	32	AATTCTA	ATTTAGA	73	TTCAAAAAATCAAA	TTTTTGAATTTGAT	18	AACCAACACGCCGCTGGCCGTCTTTACCTCGAGAGTTAA	GCGGCGTGTTGGTTTTAACTCTCGAGGTAAAGACGGCCA	73	CACACACG	TGTGTGCG	19	TATTATAA	palindrome
ATAATGTAAATAT	TTTACATTATATA	18	AAAAAG	TTTCTT	27	ATTATATA	palindrome	18	TGCTGATTTAAGAGA	TTAAATCAGCATCTC	42	CCTCCCCC	GAGGGGGG	13	TATAATATG	TATACATAT	4	ATATAAAA	ATATTTTT	24	GTATC	TACGA	4	AGAGAG	CTCTCT	165	AATTATATA	ATAATTTAT	628	CACGCACGCA	TGTGCGTGCG	43	GCCGTC	GCGACG	31	TTAATATA	palindrome	72	TATAATT	TTATAAA	17	ACAGGAGTAGTACAGGGGT	CTGTACTACTCCTGTACCC	72	AGGAG	TCTCC	19	ATATATTTTGTA	TATATTACAAAA
ACCGCC	TGGCGG	18	TACATACATACG	TATGTATGTACG	26	CTCGG	GCCGA	17	CTCCCC	GGGAGG	40	AGGGAGAGAG	CTCCCTCTCT	13	GAGAGAGC	TCTCGCTC	4	CGTATCAGAATAGCTATC	CTATTCTGATACGGATAG	23	CTCGCTCT	GAGCGAGA	4	AATTAATA	TATTAATT	163	TTAAAATA	TTTAATAT	622	AAAAAAAATA	TTTTTATTTT	43	AATAT	TATTA	30	TCCCGATTGACCACGG	TGGTCAATCGGGACCG	72	GGAAG	TTCCC	17	ATATATATGT	CATATATATA	71	AAACGCCAACG	TTCGTTGGCGT	19	AGGGAG	CTCCCT
AATAAAA	TTTTATT	18	CAATCT	GAGATT	26	CGTCTTTT	GAAAAGAC	17	ATGGTG	CACCAT	40	AATATGTATA	ACATATTTAT	13	CAATTGGATT	CCAATTGAAT	4	CTCTC	GGAGA	22	CCCGCG	GCGGGC	4	AGAGAAAGAG	TCTCTTTCTC	159	ATAATATTA	TTATTAATA	615	AGAGAGAGAGAGAG	CTCTCTCTCTCTCT	42	GCAGTCAAATCGG	TTTGACTGCCCGA	29	ATTTATTA	TTAATAAA	71	ACATTACTAT	GTAATGTATA	17	TATATATATA	palindrome	70	TATATA	palindrome	18	AAATAATA	TATTATTT
AAAAG	TTTTC	18	AATAATAT	ATTATTAT	26	CACGG	GCCGT	17	AGAGAAG	TTCTCTC	39	AAATGTGTAATTGAATTATTCTA	ATTTTAGAATAATTCAATTACAC	13	ATGATA	TTATCA	4	CCCCCCGCC	GGGGGGGGC	22	ATAATTAA	TAATTATT	4	ATATAATAAAT	TATATATTTAT	156	TTAATATA	palindrome	606	CCTTGCG	GCGCAAG	40	CACACT	GAGTGT	29	AAATACAATTTATA	TATTTTATAAATTG	71	ACACACAT	TGTATGTG	17	TATAC	TATAG	70	TACATACG	TACGTATG	18	AAAAGCGGCGT	TTACGCCGCTT
TTATATAA	palindrome	16	AAAAAAAT	TTTTATTT	26	AATATTA	TATTTAA	17	ATACATATTT	ATATGTATAA	38	TATAAT	palindrome	12	ATACAC	TATGTG	4	CACCGC	GCGGTG	22	AGACGGAC	TCCGTCTG	4	AAATATTA	TTAATATT	154	ACTATTATT	ATAATAGTA	593	AGCCAACG	GTTGGCTC	40	CAAATGAACGGTGGG	CACCGTTCATTTGCC	29	ATATATTTA	ATTAAATAT	69	ACAATGTGTCCAATGTGT	CACATTGGACACATTGTA	17	TATAGTA	TATATAC	69	CTATTGAACAG	GTTCAATAGCT	18	GAGGAA	TCCTCT
GCACG	GTGCC	16	GAAATTTTTCT	TTTCAGAAAAA	25	AAGGC	CTTGC	17	GTTCATACATATAC	TGAACGTATATGTA	37	CCTCCT	GAGGAG	12	ACGCGA	GTTCGC	4	ATTTATA	TTATAAA	22	AAATAGAT	TATTTATC	4	AATAAATAAT	ATTATTTATT	153	AAAAAAAAT	TATTTTTTT	592	AAACTGAGTTTGCAGCGC	CTCAGTTTGCGCTGCAAA	40	GCGCC	GCGCG	28	CACACACA	GTGTGTGT	68	CTCTCCCTCT	GAGAGGGAGA	16	GGGGA	TCCCC	69	CGAGA	TCTCG	18	ACATACAC	TGTATGTG
CGGCT	GAGCC	16	ACACACACAC	TGTGTGTGTG	25	GAGAGC	GCTCTC	16	ATATACAT	TGTATATA	36	CCCCCTCCC	GGGGGGAGG	12	AATCTG	GATTCA	4	ATAAAATA	TTTTATTA	22	TTAAAATA	TTTAATAT	3	AAAAATATA	TATATTTTT	151	AGAGAGAG	TCTCTCTC	580	AATCGTGCGGTGTCC	GATTGGACACCGCAC	39	CCACCG	GGTGGC	28	TAAAAAAT	TTTTTTAA	64	CAATCTGGACAATGTGTC	CAGATTGGACACATTGTC	16	CTTCT	GAGAA	69	AGAAAA	TCTTTT	18	ATTAGGGCACGCG	CCTAATCGCGTGC
ATAATTATAAT	ATTATAATTAT	16	CTCGA	TCGAG	22	CTTCCTCTTCCA	GGAAGAGGAAGT	16	ATAAT	TATAT	36	ATATATAT	palindrome	12	AATAG	ATTCT	4	GAGAGAGAGAGAGA	TCTCTCTCTCTCTC	21	TCCCA	TGGGA	3	TTATATAATA	palindrome	147	ACGAG	CGTCT	577	GGACG	GTCCC	37	ATTGGACACCGCACG	CGTGCGGTGTCCAAT	28	AATAAATAA	TTTATTTTA	64	ATTACTTATAC	GTAATGTATAA	16	CCTGA	TCAGG	69	CTCGC	GCGAG	17	AGGGGAGAATTAATTATTAATTTTATATTTATAAAAAAAATAAATAGTT	TTAATAATTAATTCTCCCCTAACTATTTATTTTTTTTATAAATATAAAA
GAAGAGGAAGTG	TCTTCCACTTCC	15	CAGTGTTAACGA	TGTCGTTAACAC	22	ACACACAC	TGTGTGTG	16	AAGAAAA	TTTTCTT	35	AGGAGA	TCTCCT	12	AAGGT	CTTAC	4	AAAGTGTAGAA	TACACTTTTTC	21	GGACAA	TGTCCT	3	ATATATTATA	palindrome	147	ATATATTAA	ATATTTAAT	565	GACGAT	GTCATC	37	TTAAAA	TTAATT	27	AAAAG	TTTTC	64	ATATATAC	TATATATG	16	CAGCAACAG	GCTGTTGCT	65	CGCGATTAGGGCA	GCCCTAATCGCGT	17	AAAATAA	TTTTTAT
CTCTCTCC	GAGAGAGG	15	ATCACC	ATGGTG	22	AAATATTAT	TTTATAATA	16	CCTAACCTAA	GTTAGGTTAG	34	GAGAGAAAGAGAGA	TTTCTCTCTCTCTC	11	AAATTT	palindrome	4	ATATACATAT	ATATGTATAT	20	GCAAAG	GCCTTT	3	TTAATATATA	palindrome	143	AATGGAGATCAA	TTGATCTCCATT	548	CACACACACA	TGTGTGTGTG	35	CCGGGGCGACGACGG	CGCCCCGGCCGTCGT	27	AAAAATAAT	TTTATTATT	63	ATAGGT	TATACC	16	ATCATC	ATGATG	64	CATAA	TTATG	17	ATAAATAAT	TTTATATTA
AAAATATA	TATATTTT	15	ATATC	ATATG	22	GGACG	TCCCG	15	CACATA	TGTATG	34	AATTACACATTTGAAAAATTTGA	AATTTCAAATTTTTCAAATGTGT	11	AAAGTTAA	TTAACTTT	4	AAAATTTCAGA	CTGAAATTTTT	20	GATGAG	TCATCC	3	GATTCATCCAACCAGTTAAGGCAAGATAAGTGC	GTTGGATGAATCGCACTTATCTTGCCTTAACTG	141	TTAAAAAAA	TTTTTTAAT	544	AAAAAGACTCCCTCA	CTTTTTTGAGGGAGT	35	AAAGA	TTTTC	27	AAGAGAGAGAGA	TCTCTCTCTCTT	62	AGTGCTGT	GCACTACA	16	AAAAAACTAG	AGTTTTTTCT	63	ATAAAAT	TTATATT	17	GACAATAATTTTTTTACACACTTGTTTTTGCAAGTGTGATGTCAATTAGT	TGTAAAAAAATTATTGTCACTAATTGACATCACACTTGCAAAAACAAGTG
TTAACGGCACG	TTAACGTGCCG	14	AGAAGA	TCTTCT	22	ATGACG	TCGTCA	15	TTATATATAA	palindrome	33	AATAATT	ATTAATT	11	TATATA	palindrome	3	AAAAGAAGA	TCTTCTTTT	20	GATATC	palindrome	3	ATTATATTATAT	TAATATAATATA	140	TACAAAATATAA	TATTTTGTATTA	540	CGCAC	GTGCG	34	AGAGTGAG	CTCTCACT	26	AAAATAAAAAA	TTTTTTTTTTA	62	AATCCAATTG	TTGGATTCAA	16	AAAACTTTTAA	AGTTTTTTAAA	62	AGGCA	TTGCC	17	AACGCGAA	TCGCGTTT
TATATAAAT	TATATAATT	14	AAATAAA	TTTTTAT	22	ATATTAAA	TTTAATAT	15	CGACA	GTCGT	33	AAGAGAGAG	CTTCTCTCT	11	TATAAT	palindrome	3	TATAAAATA	TATTTTATA	19	CGATGTA	TACATCG	3	ATAAATATAAT	TTATATTTATA	138	ATTATATAATT	TTATATAATAA	535	AGAGAGAGGG	CCTCTCTCTC	34	GAAAAAAA	TTTTCTTT	25	CAAATGAACGGTGTC	TTGGACACCGTTCAT	61	ATAAAT	TATTTA	15	TATATATA	palindrome	60	GAAGAC	TCTTCG	16	GTGTCCAATCGATCC	TTGGACACGGATCGA
GGACTTCATC	TCCGATGAAG	14	CTATTA	GTAATA	21	ATATATAAA	TATATTTTA	15	CGAAA	TCGTT	33	TATATACATA	TGTATATATA	10	GGTCATCAC	TGATGACCG	3	AAAAC	TTTTG	19	CGAATAAA	GTTTATTC	3	ACCTAACCTAACCTA	TTAGGTTAGGTTAGG	138	TAATATATAA	TTATATATTA	513	AAATTAATGTT	AACATTAATTT	33	ATAAAA	TTTATT	25	AAAATATATA	TTTTATATAT	61	TCAAAAAACTCAAAC	TTTTTTGAGTTTGAG	14	CTCGAGAGTTGAAACCAACACGCCGCTGGCAGTCTTTAC	TAAAGACTGCCAGCGGCGTGTTGGTTTCAACTCTCGAGG	60	CAGTAA	TTACTG	16	GAACGGCTTT	GTTCAAAGCC
CCGCA	GTGCG	14	CACGG	CGTGC	21	ATAATGTAAATAT	TTTACATTATATA	15	CCCCCCGC	CGGGGGGG	33	GACGAC	GTCGTC	10	GGGAT	TCCCA	3	TTATAAATAT	palindrome	18	CGAAA	CGTTT	3	AAAAAG	TTCTTT	138	CACGCA	TGCGTG	506	AAGTGAA	CTTTTCA	32	CGAGTAGGGCACG	GCGTGCCCTACTC	24	CCGCA	TGCGG	60	GAGAAGAAG	TCTCCTTCT	14	CACACA	TGTGTG	60	CAACAG	CTGTTG	16	CCGGAGGTACCGCCCGCGAGCGACTCAGTACGTGCTCGATCGTCCGTAAG	GGCGGTACCTCCGGCTTACGGACGATCGAGCACGTACTGAGTCGCTCGCG
ATATTAATT	TATAATTAA	14	CCCGT	GGACG	20	ATAAAATATA	ATATTTTATT	15	CAGCG	GCGCT	32	CCCTAAA	GGTTTAG	10	GAAGAGGAG	TCTTCCTCC	3	CGCCA	GTGGC	18	CCTCGCT	GAGCGAG	3	AAAAAAATAA	TTTTTTATTT	138	AATATTGCAGC	ATTGCTGCAAT	498	GCAACA	TGCTGT	31	CATATATA	TATATATG	24	ATTATATATT	TAATAATATA	60	CACATTGGT	CCAATGTGA	14	GGAGAGAGAGAG	TCTCTCTCCCTC	59	CAAATGAACGGTGTC	CACCGTTCATTTGGA	16	AGAGAGGG	CTCTCTCC
ATATTAAT	palindrome	14	ATGGAA	TTCCAT	20	AAAAG	TTTTC	15	ATGGAC	ATGTCC	32	AGAGAAAGAGAG	TTCTCTCTCTCT	10	CTACCT	TAGAGG	3	CCCCCCGC	GGCGGGGG	18	CCTAAT	TAGGAT	3	ATTATAATT	TTATAATAA	136	AAATTT	palindrome	495	CTCAC	GAGGT	31	ATGCG	TCGCA	24	ATTAATATA	TAATTATAT	60	ACACATTG	CAATGTGT	14	CGCCG	CGGCG	59	AGTCGTTCGAT	CTATCGAACGA	16	AATATATAAACTGTATAGCCATAATTATAGCTACGCAGACA	TATATATTTGTCTGCGTAGCTATAATTATGGCTATACAGTT
AATAAAAA	TTTTTTAT	14	ACGAGG	TCGTCC	20	ATTATTTAA	TTAAATAAT	14	AACGAC	GTCGTT	32	TATATATAAA	TATATTTATA	9	CGACGACGG	TCGCCGTCG	3	AATAATTA	ATTATTTA	18	ATTAGTTC	TAATGAAC	3	AGAGAGAGAGA	TCTCTTCTCTC	136	AAATAAAATA	TTATTTTATT	474	CCCCCCCTC	GGGAGGGGG	31	AGAGAGGGAG	CTCTCTCTCC	24	AAATAATT	ATTTAATT	60	CTTCCT	GAAGAG	13	CTCAC	GGTGA	57	AAAAATAT	TTATATTT	16	TAATATAATTATTTATTAT	TTAATAATAAATAATTATA
AAGACGA	TCTTTCG	14	AATTAT	palindrome	20	AGATAATTT	TAAATTATC	14	CCTCTCTCTC	GAGGGAGAGA	31	GACGAG	TCGTCC	9	CCCTCG	GAGGGC	3	GAAGAG	TCCTCT	17	ATATC	GATAT	3	ATTAAATT	TAATAATT	135	ATAATATTAAT	TATTAATATTA	464	CAGCAGCAA	CTGTTGCTG	31	AAATATA	TATTTTA	22	ATATAAATT	ATATAATTT	59	CTCTCG	GCGAGA	13	AATCG	TTCGA	57	GCATC	GCGAT	15	ACGGACGATCGAGCACGCACTGAGTCGCTCGCGGGCGGTACCTCCGGTGT	CGTACACCGGAGGTACCGCCCGCGAGCGACTCAGTGCGTGCTCGATCGTC
AATAATATT	TATTAATAT	13	GAGAGAA	TTCTCTC	19	AATTTATAT	ATTATATAA	14	CCGCCC	GGGGGC	31	CTCCG	GAGCG	9	CCAAG	GCTTG	3	ATATAATT	palindrome	17	ATACATGC	TGTATGCA	3	AATATATAAA	TTTTATATAT	134	AAAAATTA	TAATTTTT	464	TATATATATA	palindrome	30	TAGTAA	TATTAC	21	ATTAAAAT	TTTAATAT	58	CGACGACGGCAA	GCCGTCGTCGTT	13	AAAGTCCCACTGCCGCGTGTTTCTCCGACTCGTCAGAATC	ACGCGGCAGTGGGACTTTGATTCTGACGAGTCGGAGAAAC	57	ATTGACCACAGTCCCG	GTGGTCAATCGGGACT	15	AAAATATAATAC	TATTTTGTATTA
CTTCGT	GAAGAC	12	CTCCG	GCGGA	19	GAAAAAAA	TTTTTTTC	13	TATATA	palindrome	30	CCTGA	GGTCA	9	CATTAA	GTTAAT	3	AGAAATTTCAG	TGAAATTTCTC	17	ACGTC	GACGT	3	AATATAAAAT	TATTTTATAT	130	TTACCATCGGTCGGTAAAACAGAAATCTACA	TTACCGACCGATGGTAATGTAGATTTCTGTT	459	ATATATTT	TAAATATA	30	GACAGC	GTCGCT	21	AAAAAAAC	GTTTTTTT	57	CAATGTGTCCAATGTGA	CACATTGGACACATTGT	13	AAAAAAAAG	TTCTTTTTT	56	ATTGAAG	TTCAATC	14	ATAAATATA	TATATTTAT
CTCCTCTCCT	GGAGAGGAGA	12	ATATAAATAT	ATATTTATAT	19	CGCTCAGA	CGTCTGAG	13	CCGTTAACATTG	TTAACGGCAATG	30	CCTCA	GAGGT	9	CAGTG	GCACT	3	AGTAGT	CTACTA	16	ACGAATGA	CGTTCATT	3	AAAAAGAA	TTTTTTTC	130	GCGAG	TCGCC	454	AGGGTA	CCTTAC	30	CCTCGT	CGAGGA	21	TAATATAAAA	TATTTTATAT	56	ACACCGTTCGTTTGC	GTGCAAACGAACGGT	13	AGGAA	TTTCC	55	AGAGAGAGAGAGAG	TCTCTCTCTCTCTC	14	CTGTGTCCGATCGGGA	GGACACAGTCCCGATC
CGACGA	TCGTCG	12	TAAAATA	TTTATAT	18	CAGGCAGA	GCCTGTCT	13	GAGGAAGAG	TCTTCCTCC	29	ATGTATAAT	TATACATAT	9	CAGCCG	GCTGCG	3	ACACGCACAC	GTGTGCGTGT	16	ACAATG	ATTGTC	3	AAGAAAA	TTTTTTC	123	GTGGTCAATATCAAC	TTGACCACGTTGATA	452	AAGAAGA	TCTTCTT	30	AATATAT	ATATTAT	21	AAATATATAT	ATATATATTT	56	GAGAGCGA	TCGCTCTC	12	GAGATAGA	TCTCTCTA	52	AATAAAA	TTTTTAT	14	TACATACA	TGTATGTA
ATTCC	GAATG	12	CTCTCTCTCC	GGAGAGAGAG	18	ATTAATTAT	TATAATTAA	13	CGCAC	GCGGT	29	AAAAAAAAG	TTTTCTTTT	9	CACCA	GTGTG	3	AATATTATA	AATATTTAT	16	AATCCGATC	GATTGATCG	3	ATATTATAA	TTATAATAT	121	GGACACAGTGATAATC	TGTGTCCGATTATCAC	443	CCCCCCGC	GGGGGCGG	29	CCCTCTCTCTCT	GAGAGAGAGAGG	20	TACATATATA	TATGTATATA	55	CGAGC	GGCTC	12	CCGCT	GAGCG	51	TAAATA	TTTATA	13	CGTCCTCCGCGACAACCGTCC	TTGTCGCGGAGGACGGGACGG
ACACGCACAC	TGTGCGTGTG	12	ATACATAC	GTATGTAT	18	ATACATACGTAC	TACGTATGTATG	13	ACCTAACCCG	GGTTAGGTCG	29	TATAC	TATAG	8	ATCCATTC	ATGGATGA	3	TTATAAAATAT	TTATAAATATT	15	AACTTT	TTAAAG	3	TATAATAATATA	TTATATATATTA	119	AATAAAATAT	TATTATATTT	441	AGTTTGAGATGCAAACTC	TGAGTTTGCATCTCAAAC	29	ATGTGCACAATGTGT	GTGCACATACACATT	20	AATTCTAAATCT	TTAGATTTAGAA	54	CGACGACGGCGA	GTCGTCGCCGTC	12	AGTCGGAGAAACACGCGACAGTGGGACTTTGACTCGGACG	TCAAAGTCCCACTGTCGCGTGTTTCTCCGACTCGTCCGAG	51	CCGACG	GCGTCG	13	AAAAAAAT	TTTTTTTA
AATATTAT	palindrome	12	AAGGG	CCCTT	18	ATAATAAA	TATTTTAT	13	ACATACATACGT	GTATGTACGTAT	29	GTCGA	TCGAC	8	ATATATAAT	ATATTATAT	3	TAAAAATATA	TATATTTTTA	15	AACAAT	GTTATT	3	CCTCG	GAGGC	119	CGACGA	CGTCGT	440	GCCCCCC	GGGGCGG	28	AGCAGC	TGCTGC	20	TTAAATTA	TTTAATAA	53	ATACACAAAACTCA	TGAGTTTTGTGTAT	12	TAATAG	TATTAC	50	CACGCGAGTAGGA	CCTACTCGCGTGT	13	ATATAAAAT	TTTATATAT
TATATTTAA	TATTAAATA	11	GTTAACGGCAT	TGCCGTTAACA	17	AGCGTTTGAGCTTTTG	CAAACGCTCAAAAGCT	13	CCGCCG	GCGGCG	28	CGAAG	CGCTT	8	ATATAGA	TTCTATA	3	GAAGAGGAG	TCCTCCTCT	15	AAAAGAAA	TCTTTTTT	3	AATTTTTT	ATTAAAAA	119	CGACG	GCGTC	429	ATCACC	GATGGT	28	AAACATCAAC	TGTTTGTTGA	20	ATTTAAA	TTTAAAT	53	ACGCA	CGTTG	12	ACTCGGCTAT	GTATAGCCGA	50	AAATAG	ATTTCT	13	AATATTTTTACACACTTGCTTTTGCAAATGTGATGTCAATTAGTGACAAT	ATTTGCAAAAGCAAGTGTGTAAAAATATTATTGTCACTAATTGACATCAC
GAGAGC	TCTCGC	11	GGACACCGCATTATT	GTGTCCAATAATGCG	17	AATATTTATAA	TTTATAAATAT	13	GAGACAGCC	TGTCTCGGC	27	CCCCCCCCCT	GGGAGGGGGG	8	ATATAATTAT	palindrome	3	CCCCTCC	GGGGAGG	15	AAAAAATT	TTTTTAAT	3	AATATAATAAT	TTATTATTATA	119	TAAATAAAAA	TTATTTATTT	427	GCAAC	GCGTT	27	CAGACCAGACCAGA	GGTCTGGTCTGTCT	19	ATAAATAAT	TTATTTATA	53	ACCAC	GTGTG	12	GAAGAA	TTCTTC	48	TAGGGCACGCGAA	TGCCCTATTCGCG	12	CGGTGTCCAATCGTT	TTGGACACCGAACGA
CGAGGA	CGTCCT	11	ATGATA	TCATTA	17	AATAAAAAAT	TTATTTTTTA	13	CCCCCCCCG	GCGGGGGGG	27	ATATAAAA	TTTATATT	8	ATACT	TATAG	3	ATAATATT	palindrome	15	TTAATTAA	palindrome	2	ACACAC	TGTGTG	117	GACACCGCACGATTC	GTGCGGTGTCGAATC	422	CTGTGGGCAAATGCG	TGCCCACAGCGCATT	27	CACAC	GTGTG	19	CCCCTCC	GAGGGGG	52	AATGAT	CATTAT	12	CACGTACA	GTGTGTAC	48	TACTAT	TAGTAA	12	ATAGAA	ATTTCT
CCTAACCTAACCCTAA	GGTTAGGTTAGGTTAG	11	ACATGG	TCCATG	17	AAATTTTTCTG	AGAAAAATTTC	13	AGAACG	CGTTCT	27	AATATATT	palindrome	8	AGGAA	TTTCC	3	AGGAGGAGG	CTCCTCCTC	15	TAATAGA	TCTATTA	2	ATTATTATATA	TTATATAATAA	115	TAATAAAAA	TTATTTTTA	417	CCCCCCCCG	GGGGGGCGG	27	ATACAC	TATGTG	19	CAGAGG	GCCTCT	52	AACACTTAATT	TAATTAAGTGT	12	TACAT	TGTAA	47	GAGAGACA	TCTCTCTG	12	CGTTCGATAGCCGTTCAAAGC	TATCGAACGGCTTTGAACGGC
CATCGT	TGACGA	11	AAAACATGTTT	AAACATGTTTT	17	AAATTT	palindrome	13	AATTAAATCC	GATTTAATTG	27	AAGAGAGAAA	TTTCTCTCTT	8	AGAGAGAT	TCTCTATC	3	AGGAGA	CTCCTT	15	GAGAGACA	GTCTCTCT	2	CTCCTCTCT	GGAGAGAGA	113	AAAATTC	TGAATTT	414	AAAAAGAAAAA	TTCTTTTTTTT	27	CGACGC	GTCGGC	18	AAAAAAAAC	TTTTTTTTG	51	AAAGAAAG	CTTTCTTT	12	GAAAGAGAGAGA	TCTCTCTCTCTT	47	CTCCGT	GGAGAC	12	TAATATAAT	TATATTAAT
ATATATAAATT	TTTATATATAA	11	TATTAA	palindrome	16	GCAGCAACA	GTTGCTGCT	12	GATGCCGTC	TCGACGGCA	26	AAAAAAATAT	TTTTATATTT	8	ACACACGCAC	GCGTGTGTGT	3	CTGCTTTAAAAACACAAATTCA	TTAAAGCAGTGAATTTGTGTTT	14	GAGACC	GGTCTC	2	AACAAAA	TTTTTTG	113	CATCG	CGATG	411	CCCCTCC	GGGAGGG	26	CGACGA	TCGTCG	18	ATTTGA	TCAAAT	50	GACGACGAT	TCATCGTCG	11	AACGA	TTTCG	47	CGAGGA	GTCCTC	12	CGCGAGTAGGACA	GTGTCCTACTCGC
ACGTTTATACATACAT	ATGTATAAACGTATGT	11	GCACACACAC	TGTGTGCGTG	16	GAGGAAGAG	TCCTCTTCC	12	CCTCCCCCC	GGAGGGGGG	26	TATATAAT	palindrome	7	AATTATA	TATAATT	3	CGACGC	GGCGTC	14	GAAGA	TTCTC	2	CGAGA	CGTCT	112	ATAATTAAT	TATATTAAT	408	CAAAAAA	TTTTTTG	26	CACGCGATTAGGG	CTAATCGCGTGCC	18	CAGAC	TCTGG	49	CTTACGACCAC	GGTCGTAAGGT	11	CTCCTGTA	GTACAGGA	46	CGACGG	CGCCGT	12	CGAGA	CGTCT
TAATTAAA	TAATTATT	10	GACGAA	TCGTCT	16	CTTTCTCTCTCT	GAGAAAGAGAGA	12	CCCCCCG	GGGCGGG	26	GGTCAGGTTAGGTCG	TAACCTGACCCGACC	7	AAGGGA	TCCCTT	3	ATATATATATATAT	palindrome	14	GAAATATA	TATATTTC	2	AAAAG	TTCTT	112	AAATTAAT	TTTATTAA	403	AGATAG	TCTCTA	26	AAAAAG	TCTTTT	18	ATAATTATAT	palindrome	49	CTCTCTCTCTTT	GAAAGAGAGAGA	11	AAGGAG	CCTTCT	46	CACCGTTCGTTTGGA	GAACGGTGTCCAAAC	12	AATAAAATA	TATTTATTT
ATATTTTATT	TAATAAAATA	10	ACGACG	TCGTCG	16	ATTAATA	ATTAATT	12	ACGTATGTATAAACGTATGT	TACATACGTTTATACATACG	25	GAGAAAA	TTCTCTT	7	AAACAAA	TTTGTTT	3	ATAATATAA	TATATTATT	14	CGACT	CGAGT	2	CTGACCAATC	GTCAGGATTG	111	TTCGAAGC	palindrome	401	AATAAATT	TTAATTTA	26	TTAATA	palindrome	17	ATAAAATT	TTATAATT	49	CGCAC	GGTGC	11	GGGGGGGGA	TCCCCCCCC	44	ATTGACCACGTTCAT	TGGTCAATATGAACG	12	AAAAATATA	ATATTTTTT
ATATATAAAA	TTTTTATATA	10	ACATACGTTTATACAT	GTATAAACGTATGTAT	16	ATGAAC	TTCATG	12	CAGAGG	GCCTCT	24	CGCAC	GCGGT	7	AAAATAGA	TATTTTTC	3	ATAAAAAAAT	ATTTTTTTAT	14	CGAAGA	TCTTCG	2	AAAATTAT	ATTTTATA	111	AAAAAAAT	TATTTTTT	400	TTAAAAAA	TTTAATTT	25	GCGAGT	TCGCAC	17	AGCAGT	CTGCTA	49	CGACCA	TCGTGG	11	CTACTA	TAGTAG	44	ACGACG	GTCGTC	12	GCGTAAATTTG	TTTACGCCAAA
ATAAATATA	TATTTATTA	10	AATTCT	AGAATT	16	ATATTAATA	TATTATTAA	12	ATCATC	GATGAT	24	CACACACACG	GTGCGTGTGT	7	TACAAA	TGTATT	2	AGAAAGAGAGAGAG	TCTCTTTCTCTCTC	14	CATTATTAT	TGATAATAA	2	ATAATATATAA	TATTTATATAT	108	AGTAAAATAAAAATCGATGATGATGATGATG	TTTTTATTTTACTCATCATCATCATCATCGA	399	CCTAAC	GTTAGG	25	AGAGAAGAG	CTCTCTTCT	17	GAAAAAAAA	TTTTTTTTC	48	CAATGTGGT	CATTGACCA	11	CGTCC	GACGG	44	AACGC	TGCGT	12	ATTGAAG	TTCAATC
AGTGTATAATAT	CTATATTATACA	10	AATCCAATTA	ATTTAATTGG	16	ATAATAAAT	TTATTATAT	12	ACGTACAC	TGTACGTG	24	ATTTTATAT	TATAAAATA	7	GCGAAG	TTCGCC	2	AATTTATATAT	TATATATAAAT	14	CACCT	GTGAG	2	AGAGAGAG	CTCTCTCT	108	AATAAAATA	TTTATTTTA	398	CTGCCTTGAAGGCA	TGCCTTCAAGGCAG	24	ACACAGGCCCGATCGG	GTGTCCGATCGGGCCT	17	CCCTCCCCC	GGGGAGGGG	47	CAAAAAAAA	TTTTTTTTG	11	CCCTG	GGGCA	44	CTCCCTCTCT	GGGAGAGAGA	11	TGTCCAATCGTGCG	TTGGACACGCACGA
ACAGTT	TAACTG	10	AAATTT	palindrome	16	ACCATC	ATGGTG	12	AACTG	AGTTC	24	AATTCAATTACACATTTGAAA	AATTTTTCAAATGTGTAATTG	7	GATGGA	TCTCCA	2	AATATATT	palindrome	14	ATGTCAA	ATTTGAC	2	ATATTAATATA	TATTAATATTA	107	GCCCTAACA	TAGGGCTGT	397	CGGCAG	GCTGCC	24	GGTGAT	TCACCA	16	ATGCG	TCGCA	47	ATATAAT	TATATAT	11	ACACGCGGCAGTGGGACTTTGATCTGACGAGTCGGAGAA	ATCAAAGTCCCACTGCCGCGTGTTTCTCCGACTCGTCAG	44	ATTGACCACGTCCCG	GTGGTCAATCGGGAC	11	TATATATATA	palindrome
AAATATATA	TTTTATATA	10	GAAAC	TTCGT	15	ACATACAT	GTATGTAT	12	GAAGAC	TCGTCT	23	AATTATATAA	ATTTTATATA	7	GATCGC	palindrome	2	AAAGAAAAA	TTTTTTTTC	14	ATGAA	ATTTC	2	TATATATAAAA	TTTTATATATA	105	GACGAG	TCCTCG	394	CGCGCA	GTGCGC	24	GACGT	GTCAC	16	AGAGAC	TCTCTG	46	AGTAATAGT	ATTACTACT	11	AAAAACTAGG	AGTTTTTCCT	44	AATATTATT	TTAATAATA	11	TATATATA	palindrome
GAAAAA	TCTTTT	9	TACTGGACAC	TCCAGTAGTG	14	AATAAATATG	TATTCATATT	12	CGGCAA	GTTGCC	23	AACCC	GGTTG	7	GAGAACTG	TCCAGTTC	2	AAAAGAAA	CTTTTTTT	14	ATCAAC	TGTTGA	2	CACACCA	GTGTGGT	104	CTCGCTCCTATTACTGTCTCG	GAGCGAGACAGTAATAGGAGC	393	CGAGC	CTCGG	24	CCGCAC	GGTGCG	16	AAATATTTTAT	AATATTTATAA	46	ACCAGC	GGTGCT	11	CGAGTTAAAGACGGCCAGCGGCGTGTTGGTTACTACTCT	GTCTTTAACTCGAGAGTAGTAACCAACACGCCGCTGGCC	43	GAGAGAGAAAGA	TCTCTCTCTTTC	10	ACTATTGAACG	GTCGTTCAATA
CAACAGCAG	TGTTGCTGC	9	GTGCCGTTAAC	GTTAACGGCAC	14	TATATATACA	TATATATATG	11	CGCACACACA	CGTGTGTGTG	23	AAATGG	CATTTC	7	CTCCA	GGAGT	2	AAAAAAG	TTTCTTT	14	ATATGAA	ATATTTC	2	AAAATAATATT	TTTAATATTAT	104	CACAGTTCTTTTGCG	TGTGCGCAAAAGAAC	393	CGACGACGA	CGTCGTCGT	24	CATTTCATCGTCCGA	GACGATGAAATGTCG	16	ATATTATTAA	ATATTTAATA	45	ACATTGTC	GACAATGT	11	TAATAT	palindrome	42	CGCGACAA	GTCGCGTT	10	AACGCGAC	GTCGCGTT
ATTTAA	palindrome	9	AAAAAGA	CTTTTTT	14	GAATTA	TTCTAA	11	ATGAAGTCCG	GACTTCATCG	23	AAATAATA	TTATTTTA	7	CGATT	GAATC	2	GGGGAGGG	TCCCCCCC	13	ATAAATTG	ATTTATCA	2	GACGCC	GTCGGC	103	AGAAGAA	CTTTCTT	393	ACGCCA	CGTTGG	24	CACACC	GTGTGG	16	ACATACAC	GTGTGTAT	45	ACAATGTGGACAATGTGT	ACATTGTACACATTGTCC	11	CTCTCA	GTGAGA	42	AAAAG	TTTTC	10	ATATTAAT	palindrome
ATATC	ATATG	9	CCCCT	GAGGG	13	GAAGAGA	TCTCTCT	11	AAAATTTCAGA	CTGAAATTTTT	23	AAAAAGAG	TTTCTCTT	7	CGATGCA	CGTGCAT	2	ATCATT	TGATAA	13	AGAGAC	CTCTGT	2	CGTCG	GCGAC	103	ATAATATTAT	palindrome	391	GAGAGAAAGAGA	TCTTTCTCTCTC	23	AGATATACCCCTTATGCAT	TATATCTATGCATAAGGGG	16	TATAATTAAA	TTAATTATAT	44	TCACCA	TGATGG	10	GAGAGAGAA	TTCTCTCTC	41	AAAAAAAG	TTTCTTTT	10	AACGAAACGTC	TTCGTTGACGT
ATATAATTATAT	palindrome	9	CAGTTA	CTGTAA	13	CTGCCG	GCAGCG	11	GAGGGGG	TCCCCCC	22	TTAATTAA	palindrome	6	CGATCT	GATCGA	2	ATATGTATGAACGT	CATACATATACGTT	13	ACCATC	TGATGG	2	ATATATAGT	TATATATAC	101	ATATATAT	palindrome	388	CGCTCT	GCGAGA	23	AGAAAAAGAG	TCTCTCTTTT	16	TATAATATT	TATTATAAA	44	CTTATTAAAA	TTAATAAGTT	10	CGCAC	TGCGG	40	GAAGAGA	TTCTCTC	9	AGAGAGAGAAAG	TCTTTCTCTCTC
ATACAC	TGTGTA	9	CACACC	GTGTGG	13	CACCGATAACAATTTAACGG	CCGTTAAATTGTTATCGGTG	11	ACTACT	TAGTAG	22	TTAAAAA	TTAATTT	6	CGAAAGA	GTCTTTC	2	ATAGT	CTATA	13	ACACGT	CGTGTA	2	AAAACAAA	TTTTGTTT	101	TAATTATAA	TATTATAAT	376	ATGCCCACAGCTCAA	GCTGTGGGCATTTGA	23	ACTACT	TAGTAG	16	CCGCCA	GGCGGT	44	CGTCCATCACTT	GACGAAGTGATG	10	CGACCAATCACAGAC	GTCGGTCTGTGATTG	40	CGAAAC	TTTCGG	9	AAATATACAAT	ATTTATTGTAT
AGAGAGA	TCTTCTC	9	ATAATATAT	ATATATTAT	13	ATTAAATAA	ATTTAATTT	11	ACCTTGAGG	GTCCTCAAG	22	TATATATATATA	palindrome	6	CATCCG	CGGATG	2	AATGT	TTACA	13	AATTAATAA	ATTAATTTT	2	AATAAATAAA	TTTATTTATT	99	ATTGGACACCGCACG	GTGCGGTGTCCAATC	371	ATAATAA	TTATTTA	23	AACGACTATCG	GTTCGATAGTC	16	AATTTTT	TTAAAAA	44	CGTCC	GACGG	10	ACACACAC	GTGTGTGT	40	CCTGA	TCAGG	9	AAATTACGCCG	AATTTCGGCGT
AGAGAC	TCTGTC	9	ATAACA	TTATTG	13	AGAGAAT	TATTCTC	11	TAAAAAA	TATTTTT	21	TACAATA	TGTATAT	6	CAATTA	TAATTG	2	AATCTAATTG	AATTAGATTC	13	AATATC	ATATTG	2	AATATATTTT	TAAAATATAT	97	AAAAAATAT	TTTTTTATA	370	AAATAAATATT	ATTTATTTAAT	23	AAAAAGA	TTTTTCT	16	GAGAGAGC	TCGCTCTC	43	CGCCA	TGGCG	10	AAAAAAAGAA	TTTTTTTTTC	40	CCAGGAACA	CTGGTGTTC	9	AAGAA	TTTTC
ACATGTTTAAA	CATGTTTTAAA	9	AAATTTCAGAG	CTGAAATTTCT	13	ACACGCACAC	GTGCGTGTGT	11	CGTCGA	palindrome	21	GAAGAGGAA	TTCCTCTTC	6	CAATAG	CTATTG	2	AAAATATATAT	TTTATATATAT	13	AAAGTAAT	TTACTTTA	2	ATATATATTAA	TATATATTTAA	95	GGGGACTTGTAATATTCTCGCTCGTCGGCGAAAGCAACACGCCGCGA	TGTTGCTTTCGCCGACGAGCGAGAATATTACAAGTCCCCTCGCGGCG	369	GCTGTGTCCAATCGA	TGGACACAGCTCGAT	22	GGTTTAG	TAAACCC	15	CTCTCTGT	GAGACAGA	43	CGCAACGTCC	CGGGACGTTG	10	AGATAC	TATCTG	38	ATTGGACACCGCACA	TGTGCGGTGTCCAAT	9	TAATTATAA	TATAATTAT
AAATAATATAA	TATTATTTTTA	9	AAAAGAGT	TCTTTTAC	13	AAATATTTAT	palindrome	11	CCCCGCCCCC	GGGCGGGGGG	21	GAAAGAA	TTTCTTC	6	CAAGCAGG	GCCTGCTT	2	GACGG	GTCCC	12	AAAAGAAAA	TTTTTCTTT	2	AATTAAATA	ATTTAATTT	95	AATTCCTCGTTCGCTGTGAATCTCCGCAAGGCGGTTCGCGAAC	ACGAGGAATTGTTCGCGAACCGCCTTGCGGAGATTCACAGCGA	367	CGCTCTCCCT	GAGAGCGAGG	22	GGGAC	TCCCG	15	ACTATT	ATAGTA	42	CCTCCC	GAGGGG	10	AATATAAT	TTATATTA	38	ATGCATGTACGT	GCATACGTACAT	9	AAATTT	palindrome
AAATAAAAT	ATTTTATTT	9	TAAAGA	TATCTT	12	AAATAAAAT	TTTATTTTA	11	AGGAATA	TTATTCC	21	CCCCCACCC	GGGGGGGTG	6	ATTGAG	CAATCT	2	GACGACGGC	GTCGTCGCC	12	CGATCG	palindrome	1	CACGCACG	GTGCGTGC	94	ATATATTATTT	TATAAATAATA	363	CGCACACACG	GTGTGCGCGT	22	GAGAGC	TCTCGC	15	AAAAAC	TTTGTT	42	CCACATGGGACACATTGT	TGGACAATGTGTCCCATG	10	CGATG	TCGCA	37	ATCGTGCTGTGTCCA	CACGATTGGACACAG	9	CAACGAAACGA	TTCGTTGTCGT
AAAATATAAA	TTTTTATATT	9	GAACGA	TCTCGT	12	CACACC	GTGTGG	10	AATATGTAT	CATATTATA	21	CAACAACAG	TGCTGTTGT	6	ATTATTA	TTAATAA	2	CCACCCCC	GGGGGTGG	12	ATTAATAT	palindrome	1	AAATAATAAA	ATTTTTTATT	94	CTCCT	GAGAG	359	CCCCCTCCCC	GGGGGGGGGA	22	CGTGC	GGCAC	15	TAAATT	palindrome	41	CATGG	GCCAT	10	CGATCT	TCGAGA	37	ATAGCG	TCGCTA	9	TATATAATT	TTATATAAA
AAAAAAATA	TTTTTTTAT	9	CTCTCCCTCTCC	GGGAGAGGGAGA	12	ATTATTGGACACCGC	TGTCCAATAATGCGG	10	AAAGACG	CGTCTTT	21	ATTCT	GAATA	6	ATCCCCGT	CGGGGATA	2	CAACAG	GTTGCT	12	ATATGTAC	palindrome	1	ACACACA	GTGTGTT	91	CCCTCACC	GGGGGTGA	353	CACGCACACACA	TGTGTGTGTGCG	22	ACAATAATGTCATGTGT	TTGTACACATGACATTA	15	CAGCAA	GTTGCT	41	CACATTGGACGCATTGTC	TGTGGACAATGCGTCCAA	10	CAGCAT	TGCTGA	37	ATAAATAAATAG	ATTTATCTATTT	9	CGGCGTAAATT	TACGCCGAATT
GCGTTTGA	TCAAACGC	8	CATAA	TTATG	12	ATTAAATT	TAATAATT	10	TAAAAT	TTTAAT	20	AGAGGAGGA	TTCCTCCTC	6	ATAGAATTT	TCTATAAAT	2	ATAATA	ATTATT	12				ATTTTATTA	TAAAATTAA	90	ACGCGGGGGGTGACGTC	CGTGACGTCACCCCCCG	349	CAAAAA	TTTTTG	22	AAACCCCGT	GGGTTTACG	15	AAAAAATAAAAA	TTTTTTTTTTTA	41	AGTATAGGTATG	TATACTCATACC	10	ATATAAA	ATATTTT	37	AGAGAC	TCTCTG	9	CACACGCA	TGCGTGTG
GAGATCGCGAGAGACAGC	TGTCTCTCGCGATCTCGC	8	CAGCAACAG	TGCTGTTGC	12	ATATATATAAA	TATATTTTATA	10	GAGAAAGAGAGA	TCTTTCTCTCTC	20	AGAAATTTCAG	CTGAAATTTCT	6	ATACA	TGTAT	2	AGCAGC	TGCTGC	12				AGAGAGAGAG	TCTCTCTCTC	90	ATATATATATATAT	palindrome	343	ATGATGAT	CATATCAT	22	GGTGTCCAAACGAAC	TTTGGACACCGTTCG	14	AATATTATAT	palindrome	40	ACCTC	GTGAG	10	ACGTT	GTAAC	37	ACCCTACGGCTAACCGA	AGCCGTAGGGTTCGGTT	9	AATTATTA	ATTTAATA
CTAACCCTAACC	GGTTAGGGTTAG	8	CACCG	GCGGT	12	ATACATACGTTC	GTATGTATGAAC	10	CGACGAC	GTCGGTC	20	ACGCCA	GTTGGC	6	ATAATAACA	TTGTTATTA	2	AATGAAA	ATTTTTC	12				TATTAAATAA	TATTTAATAT	89	AAACGTTTATA	TTTTATAAACG	340	AACATTTATTT	TTAAATAAATG	22	GAAAC	TCGTT	14	AAAAAAC	TTGTTTT	40	AAATAAA	TATTTTT	10	AAAAC	TTTTG	37	ACATACATACGT	TGTATGTACGTA	9	ATGTGTGCAATAATGTC	TTGCACACATGACATTA
CGCCGC	CGGCGG	8	ATTGAAG	TTCAATC	12	AGGAGAGGAG	CTCTCCTCTC	10	CCAGG	GGCCT	20	AATTATA	TATAATT	6	ATAACAATT	ATAATTGTT	2	CGTCGTCAT	GACGATGAC	11				ATATAGT	TATATAC	88	TATTAATAAA	TATTTATTAA	331	CGGCA	GCCGT	21	CACGCG	GCGTGC	14	AAAAAAAAAG	TTTTTTTTTC	40	TATATA	palindrome	9	GGAAG	TCCCT	36	AATGATGAATGAGAACTG	ATCATTCAGTTCTCATTC	9	ATAATAAAA	TTTATTATT
CGAGT	CTCGA	8	ATTCT	GAATA	12	ACGTC	GACGT	10	CAGCGCCGCGACTAACGCTCG	GAGCGTTAGTCGCGGCGCTGC	20	AACAAC	TGTTGT	6	AGGGA	TCCCT	2	CCCGCCGCC	GGCGGCGGG	11				AATATTAAA	ATATTTTTA	87	AATTTAA	ATTTTAA	323	AGTCTCACAATTTT	TAAAATTGTGAGAC	21	ATTGACCACGTTACA	GTGGTCAATTGTAAC	14	ATAAATAATA	ATTTATTATT	39	TAGCTGTTTA	TATAAACAGC	9	CAACACGCCGCTGGCGGTCTTTAACTCGAGAGTAGAAAC	GTTGGTTTCTACTCTCGAGTTAAAGACCGCCAGCGGCGT	36	AAATATAT	TTATATAT	9	AATTAC	GTAATT
CACGCACG	CGTGCGTG	8	ATATCA	TTGATA	12	AAGACGA	TTTCGTC	10	CAACAACAG	TGCTGTTGT	20	AAATATAAT	TATTTATTA	6	AGCATC	TGATGC	2	CATTATATA	TATAATGTA	11				AAAAACAAA	TGTTTTTTT	87	TAAATTAAT	TAATTTAAT	319	AGATATCTTTA	TCTTAAAGATA	21	AGTGGTTCAAT	GAACCACTATT	14	AGGCA	TTGCC	39	TAAAAAAAA	TTTTTTTTA	9	AGAGAGAGAGAG	TCTCTCTCTCTC	36	GGACACAGTTCCGATC	TGTGTCCGATCGGAAC	8	GGACGA	TCGTCC
CACAC	GTGTG	8	ATATATAAA	TTTTATATA	12	AAAAAATA	TTTTATTT	10	ATCACG	TGATCG	20	AAATAGATGTA	TATTTTACATC	6	AGAAGG	TTCTCC	2	CATAAATATA	TTTATGTATA	11				AAAAAAAAAAT	TATTTTTTTTT	87	AAAAAATCCAGAGGCGATTTAATTCGTGTGCTGGTTATTA	AACCAGCACACGAATTAAATCGCCTCTGGATTTTTTTAAT	319	ACATACAC	ATGTGTGT	21	ACGATGATG	TCATCATCG	14	AATATTAT	palindrome	39	GTTCAAT	TGAACAT	9	ACACGT	GTACGT	36	GCTAATATATTA	palindrome	8	GATGAC	GTCATC
ATTGGACACCGCATT	TGTCCAATAATGCGG	8	AATATAAA	TTTTTATA	12	TATATTAA	palindrome	9	CGTAA	TTACG	19	AAAAGAAAAAA	TTTTCTTTTTT	6	ACACCC	GTGTGG	2	ATTATTGGACACCGC	TCCAATAATGCGGTG	11				ATTATTAATT	TAATAATAAT	85	AATATTAAAT	ATTATTTAAT	318	AATATTTATAA	AATATTTTATA	21	ACGAGA	TTCTCG	14	AATATGATAT	ATATTATATC	39	GACAACGACGGC	GTCGCCGTCGTT	9	AATAC	TATTG	36	GAACGGTGGGCAAAT	GTTCATTTGCCCACC	8	GAGCTATGTTACT	TAGCTCAGTAACA
ATGAATTCCG	TTCATCGGAA	8	AATAGTA	CTATTTA	12	GAAGAC	TCTTCG	9	CTCCCCCC	GGGGAGGG	18	TAAATAAT	TTAATTAT	5	AATGAACG	TTCATTCG	2	ATTATATTT	TATAATAAA	11				AAAAAGAAA	TTTTTTTTC	85	AAAATAATAT	TATATTATTT	315	AAAAAAGACTCCCCC	TTTGGGGGAGTCTTT	21	AATTAT	palindrome	14	CGAAA	TTCGT	38	CCGTG	GGCAC	9	TTAAAA	TTAATT	35	CTATCTATCCAT	TAGATGGATAGA	8	CCTCT	GAGAG
ATATAATATAT	ATTATATATAT	8	AATAATGAT	ATTATTATC	12	CTCGTC	GACGAG	9	AGTAAT	TTACTA	18	TAAAAAAAA	TTTATTTTT	5	AAGGC	CTTGC	2	ATATATATAAT	ATATTATATAT	11				CGACAATTCTCCACGAAGCTTAGATTCTTTAGGCAGATCCCAC	CGGTGGGATCTGCCTAAAGAATCTAAGCTTCGTGGAGAATTGT	83	AAATAAATAAT	ATTATTTATTT	312	TATATATATATATATATATA	palindrome	20	AAGGG	CCCTT	14	TAAAAATAAA	TTTTTATTTA	37	CACACGCACA	GTGCGTGTGT	9	GAATA	TATTC	35	CCGTT	GAACG	8	ACGCCGAAATTACGCCGCTTTT	CGGCGTAATTTCGGCGTAAAAG
AGTAAT	ATTACT	8	AAGGAAT	CTTATTC	12	CTACTATTA	TAATAGTAG	9	ACGACGACG	CGTCGTCGT	18	GAAATGGACATG	GTCCATTTCCAT	5	AACACACA	TGTGTTTG	2	AGTGAAAA	TTTTTCAC	11				TATCAATAT	TATTGATAA	81	TATATAATTTA	TTATATATAAA	311	GACGT	GTCAC	20	AACTGAATA	TATTCAGTT	14	ATTTAATTT	TTAAATAAA	37	CACACACGCACG	GTGTGTGCGTGC	9	GAGAGAG	TCCTCTC	34	CCCGATCGGACACAGT	TGTGTCCGATCGGGAC	8	ATCAAATGAC	GTCATTTGAT
AGGGTTAGGGTTAGGTT	TAACCCTAACCTAACCC	8	AAGACGA	CGTCTTT	12	CGACAA	CGTTGT	9	AAAAAAGA	TTTCTTTT	18	CTGACCCAACCCAAC	GTCAGGTTGGGTTGG	5	AAAAGAAG	TCTTTTCT	2	AGGAAGAAG	TCTTCCTCT	11				AATATATATATA	ATTTATATATAT	81	ATATAATATAA	ATATTATATTT	310	CCCGCC	GGGGCG	20	AAACGACAAC	TTTGTTGTCG	14	AGACAGACCAGAC	TCTGTCTGGTCTG	36	ATGTA	TACAT	9	CACTGTCGCGTGTTCCTCCGACTCGTCCGAGTCAAAGTCC	CAGTGGGACTTTGACTCGGACGAGTCGGAGGAACACGCGA	34	CACGC	GCGTG	8	ATAAATAAATAG	TTTATCTATTTA
AGCGG	CGCTC	8	TATAAAATTA	TATATAATTT	11	ATATACTAT	ATATATAGT	9	TGTCGTTAACAC	TTAACGACAGTG	17	CGAGAA	CGTTCT	5	AAAAATAT	TTTTTATA	2	ACACACACGCAC	GTGTGTGTGTGC	11				CGCCGTCTCGCTCGCTCTCACGCGAACGGCCGATATAG	TCGCGTGAGAGCGAGCGAGACGGCGCTATATCGGCCGT	80	AAGTGAGAGGCGAGGGGAACTCACAATAATCAAGTCACCCCG	CTTCGGGGTGACTTGATTATTGTGAGTTCCCCTCGCCTCTCA	310	CATCAG	TGATGC	20	GCCCGAACGT	GTTCGGGCAC	13	AAAAAAACAA	TTTTTTTTTG	36	ACGTATTAAGTTTT	TAAAACTTAATACG	9	ATTCAA	GAATTT	33	CACATACATGCA	TATGTGTGCATG	8	ACATTGCCTTGCCTTGCCTAACCAAATCTG	CAAGGCAATGTCAGATTTGGTTAGGCAAGG
AGCCA	GCTTG	8	GCCAC	GCGTG	11	ATACATACGTTTATAC	CGTATGTATGTATAAA	9	TAATGCGGTGTCCAA	TTGGACACCGCATTA	17	CCCCCA	GGGGGT	5	TATATTAA	palindrome	1	AAGGC	CTTGC	11				AATATAATTA	TTATATTTAA	79	AATTATAA	TATAATTT	307	AGTGAT	ATCACT	20	GAAAGAGAAA	TTTCTCTTTC	13	CTCGG	GCCGA	35	AAGGCG	TCGCCT	9	ATATATATACAT	TATATATATATG	33	CAACGCCAA	GTTGTTGGC	8	AAATTAT	TTTATAA
AGCAGCAACCGC	TGCTGCTGCGGT	8	GACAC	GTGTC	11	AGAGAC	CTGTCT	9	GCCGG	GGCCC	17	ATATATG	ATATCAT	5	TATAAATTTA	palindrome	1	AAATATAATA	TATTATATTT	11				AAAATAAATAT	TTTATATTTAT	79	AAGATCGGCAATTGACCCGGCCAACAAAGGC	ATCTTGCCTTTGTTGGCCGGGTCAATTGCCG	303	AATATT	palindrome	20	CGATCGGACACAGGCT	TGTGTCCGATCGAGCC	13	CACATATTTAA	TAAATATGTGT	35	AAATTCAAAAAAATC	TTTTTGAATTTGATT	9	AAAGACCGCCAGCGGCGTGTTGGTTTTAACTCTCGAGGT	GCGGTCTTTACCTCGAGAGTTAAAACCAACACGCCGCTG	33	ATTTTTA	TTAAAAA	8	TACTGTGTCCAATTG	TTGGACACAGTACAA
AATTAG	ATTCTA	8	CTTCCACTTCCT	GGAAGAGGAAGT	11	ACGGCACGTTA	TGCCGTTAACG	9	AGCGAT	CTATCG	17	ATAGAAT	TATATTC	5	TAATTATA	palindrome	1	AAAATAATAA	TTATTTTTTA	11				ATATATATATAT	palindrome	78	TAATAAAAT	TTATTAATT	291	CCCACA	GTGTGG	19	CCCCT	GGAGG	13	ATATG	ATCAT	35	AAATAGTCCTG	GACTATTTCAG	9	CTCTCGCTCT	GAGAGAGCGA	32	ATGAATGAAAACTGAATG	TCATCATTCAGTTTTCAT	8	TAATAAAT	TATTAATT
AACGGC	CGTTGC	8	CTCTTCCTC	GGAAGAGGA	11	AATTATATATA	TATATAATTTA	9	AGAAGAGAG	TTCTCTCTC	17	ATACA	TATTG	5	GATCAT	palindrome	1	AAAAAAAAAT	ATTTTTTTTT	11				AATAAT	TATTAT	78	TCATCCCCCGCGTGACGTCA	TGACGTCACGCGGGGGATGA	290	ATTCCATTCGATGATGATTCCATTCG	CGAATGGAATCATCATCGAATGGAAT	19	AGTGG	CTCCA	13	AATAATATTA	AATATTATTT	35	AAAGAA	TTTTCT	9	CAGAG	TCTGC	32	ATACATATAT	ATATATATGT	8	AATTAAA	AATTTTT
AAATTTCAGAG	TCTCTGAAATT	8	CAACGG	CGTTGC	11	AAGAAAA	TTTCTTT	9	GCCGCT	GGCAGC	16	AGGTTAGGTTGGGTC	CTGACCCAACCTAAC	5	CGCGGC	palindrome	1	ATTTTAAT	TAAAATAT	10				CGCAC	GGTGC	77	ACGCCG	CGGCGT	289	ATCATCAAATGGAATCGAATGGAATC	GATGATTCCATTCGATTCCATTTGAT	19	AGCATT	TGCTAA	13	AAGACG	TCGTCT	35	AAAAAT	TATTTT	9	CAACGA	GTTGTC	32	ATAAATA	ATTATTT	8	TTGTTCTCACGGCTACTCAAAATCAG	TTTTGAGTAGCCGTGAGAACAACTGA
AAATAAATT	TTTAATTTA	8	ATGTATAAATGT	TTTATACATACA	11	AAAATAATATA	TATTATTTTTA	9	GACAGA	TCTCTG	16	AGATGG	TCTCCA	5	ATATTATATA	palindrome	1	ATTTATTATAT	TATATAATAAA	10				AATTAATTT	TAATTAAAT	77	CCCCGCACGTGACGTCATCATC	GACGTCACGTGCGGGGGATGAT	286	AGAGTAAGTTAGGTT	CTTACTCTAACCTAA	19	ACTTTTC	AGTGAAA	13	CGATTGGACACCGCA	GTGCGGTGTCCAATC	34	AAAAAAC	TTTTTTG	9	ACAGTAT	ATACTGT	32	AGCCGTTCGAA	GAACGGCTTTC	8	ACCGC	GTGCG
AAAATAATAT	ATTTTATATT	8	ATGTA	ATTAC	11	AAAAC	GTTTT	9	CGCAGC	GGCTGC	16	AGAGAGGGAGAG	TCTCCCTCTCTC	5	AATATTTA	palindrome	1	ATTAAATATA	TTAATTATAT	10				AAAAAAAAAC	TTTTTTTTGT	76	AAATTAATAAAA	TTTTTTTATTAA	282	AGAGAACAAA	CTTTTGTTCT	19	GGAGGG	TCCCCC	12	ATATTGTATCAC	TGATACAATATG	34	TAATAG	TATTAC	8	AAAAAC	TTTTTG	32	ACGTG	GTCAC	8	CTCTCCCTCT	GAGAGGGAGA
GGAGGAAGA	TCCTCCTCT	7	AGTGTG	CACACT	11	AAAAAATT	TTTAATTT	9	CACCAG	TGGTGC	16	AGAAGAG	CTCTCTT	5				ATCATC	TGATGA	10				AATAATAAATA	TTTATTTATTA	75	ACGTATTGCAATGACTATTTAAAAT	ACGTATTTTAAATAGTCATTGCAAT	278	TATATATACA	TGTATATATA	18	GCAGTCAATTCAGA	TGCTCTGAATTGAC	12	ATATAAATAA	ATTTATATTT	34	GTATCAAGTTTTAT	TACATAAAACTTGA	8	GTACAGGAGTA	TCCTGTACTAC	31	ACACAT	TGTATG	8	CCTGTCTG	GACAGGCA
CGGCAG	GCCGCT	7	AGATAG	TCTATC	11	AAAAAAAAT	TATTTTTTT	9	CACACACATA	TGTGTATGTG	16	ACTACTACC	GTAGTGGTA	5				ATACGTTTATAC	TAAACGTATGTA	10				CCGCGGATCCCCCTTCACCTCGCGGACCCCCTCGTCCATCGCTCGCG	GAAGGGGGATCCGCGGCGCGAGCGATGGACGAGGGGGTCCGCGAGGT	74	ATATATTTTAT	TAAAATATATA	275	GTAAC	TACGT	18	ACTACC	TGGTAG	12	ATAAAAAAT	ATTTTTTAT	34	GAGGAC	TCCTCG	8	ATAATG	ATTATC	31	AACTCTAGTTTAATTCT	TAGAGTTAGAATTAAAC	8	AATCTAAGGT	GATTACCTTA
CACACC	GGGTGT	7	ACCTAACCTAACCCG	CGGGTTAGGTTAGGT	11	TCCAACGGGAAGTTCTTC	TTGGAGAAGAACTTCCCG	8	AGCAGAG	CTGCTCT	16	ACGAAG	CTTCGT	5				AGGAGG	CCTCCT	10				TATTTATTAA	TTAATAAATA	73	AAATATAG	TATATTTC	274	CTACAAAAA	GTTTTTGTA	18	AAGAAC	TTGTTC	12	AAAAAAAATAAAA	TTTTTTTATTTTT	34	CAAAAA	TTTTGT	8	GATTA	TAATC	30	AACAAT	TTATTG	8	AATATAATTATTATATT	ATAATTATATTAATATA
CAATGA	CATTGT	7	AAATTATA	ATTTTATA	11	TAATTATAA	TTATTATAA	8	AATCTC	GAGATT	16	ACACGCACACAC	GTGTGTGTGTGC	5				AGAGAC	TCTCTG	10				AATAATATAAA	TATATTATTTT	73	ATCGAACGGTA	CGTTCGATTAC	271	CGGCC	CGGGC	18	TCCTAATCGCGTG	TTAGGACACGCGA	11	CTATTAT	GATAATA	33	AGTTTTATGTATTA	ATACATAAAACTTA	8	CTCTTC	GAAGAG	30	TTATAA	palindrome	7	GCGAC	GCGTC
ATTATAATGTA	TATAATTACAT	7	TATAC	TATAG	10	TAATATAAA	TTATTTATA	8	CCCTCG	GAGGGC	15	AATGT	TTACA	5				AGAGA	TTCTC	10				TTAAATAT	palindrome	72	AAAAAAAAAC	TTTTTTTTGT	269	CCCGCCAGCACCCCTCG	GCGGGCGAGGGGTGCTG	18	CCCGCACG	GTGCGGGC	11	AAACTGTC	CAGTTTGA	33	AGTATAGGTACG	TACCTATACTCG	8	CACGCACA	GCGTGTGT	30	TATAATACAAAA	TATTTTGTATTA	7	AAATGACATCA	GTCATTTTGAT
ATTAAAA	TAATTTT	7	GGACTTCATC	TGAAGTCCGA	10	TAATAATAAT	TATTAATTAT	8	CCATCG	CGATGG	15	AATATTTTT	TAAAAATAT	5				ACCAATCA	TGGTTGAT	10				CACACAACA	GTTGTGTGT	72	ATAATATATAT	ATATATTATAT	268	CCACCGCCG	GGCGGCGGT	18	CACACACATA	GTGTGTATGT	11	TAAAAGATA	TTATATCTT	32	AGGATGGAGAGGAGC	CTCCATCCTGCTCCT	8	ATTTATT	TAATAAA	30	TAATGGATTTGGGA	TCCCAAATCCATTA	7	AATAATATTA	TTATTTAATA
ATAATTTA	ATTAAATT	7	GACGTC	palindrome	10	TAAAAATA	TTTTTATA	8	CAGTTA	TGTAAC	15	AAGAATAA	TTTTATTC	5				ACATAATAT	TGTATATTA	10				AAACTAACTT	TAGTTTAAGT	72	TATTATAAATA	TTTATAATATA	267	ACTACT	GTAGTA	18	CAAACTGT	GTTTGACA	11	GGCCAGGCA	TGGCCTGCC	32	AGCAACACGCCGGGAA	CCCGGCGTGTTGCTTT	8	ACGAC	GTCGT	30	TAATATT	TTAAATA	7	CCGTGGTCAATCGGAA	TGACCACGGTTCCGAT
ACATACATACGT	GTATGTACGTAT	7	GAAAATA	TTCTATT	10	GTTAACGGCAAC	TTGCCGTTAACG	8	ATGACGACG	GTCGTCATC	15	AAAAAAAC	TGTTTTTT	5				AATTATATAAT	TAATTATTATA	10				AAAACA	TTTTTG	72	ATTAC	GTAAT	267	ACGCACGC	CGTGCGTG	18	ATGGC	GCCAT	11	GACGCC	GCGTCG	32	AATTAA	TTTAAT	8	AACCAACACGCCGCGAGCAGACTTTACCTCGAGAGTAGA	GGCGTGTTGGTTTCTACTCTCGAGGTAAAGTCTGCTCGC	30	GCAGGTCTTATTACTA	TGCTAGTAATAAGACC	7	AGATAGCACGCGTGGCGTACGTGCAAGCG	CTATCTCGCTTGCACGTACGCCACGCGTG
AATTATAAT	AATTATTAT	7	CTGTCT	GACAGA	10	GCCGTTAAAGTGTTAACGGT	TTTAACGGCACCGTTAACAC	8	AGAATC	TCTGAT	15	AAAAAAAAAAT	ATTTTTTTTTT	5				TAAATGATCG	TTACGATCAT	9				TATATATAATATATA	TATATTATATATATA	71	AGCGGTTTTAAGCG	TCGCTTAAAACCGC	263	AATAATT	ATTAATT	18	ATCGTATTATAA	TTTATAATACGA	11	CGCGC	CGGCG	32	AAATATA	TTATATT	8	CCTTTT	GGAAAA	29	GATTGGACACCGCAT	GTCCAATCATGCGGT	7	TATATACATA	TATGTATATA
AATCTAATTG	GATTCAATTA	7	CTCTCTCCCTCT	GAGAGGGAGAGA	10	CTAACCTAAC	TAGGTTAGGT	8	ACTCGCGT	GCGAGTAC	15	TATAATTTA	TTATATAAA	4				TAAAATAG	TTTACTAT	9				TAAAAATTA	TTTATAATT	70	ACAATCCCGATAGCGC	GTGCGCTATCGGGATT	260	TACAAAAA	TATTTTTG	17	AGTTAT	ATAACT	11	ATAATG	TATCAT	32	AAAGA	TCTTT	8	ATACG	GTATC	29	CGTGGTCAATCAGGAC	TTGACCACGGTCCTGA	7	CTCGCT	GAGAGC
AACGTATGTATG	TACATACGTTCA	7	ATTAATAT	palindrome	10	ATACGTACGTTT	TACGTATAAACG	8	ACGTC	TGACG	15	GAGATAGA	TCTCTATC	4				GTAATAGTA	TACTATTAC	9				CGATG	TCGCA	70	ATAAATATAA	TATTTATATT	257	CTTTCTTTGGCGCACAGCAGCCTA	TAGGCTGCTGTGCGCCAAAGAAAG	17	AGTCAAATCGGGGC	TGACTGCCCCGATT	11	AGACCAGACAGACC	CTGGTCTGGTCTGT	32	TACTA	TATAG	7	ATAATT	palindrome	29	CGGCGACGATGC	CGTCGCCGGCAT	7	CCTATTCGCGTGC	TAGGGCACGCGAA
AACGACGAC	GTCGTCGTT	7	ATATATAA	TATATATT	10	AGTTAC	TAACTG	8	ACAACGACG	CGTCGTTGT	15	GAGAAAGAAAGA	TCTTTCTTTCTC	4				CGAGGA	TCGTCC	9				ACACACACAC	GTGTGTGTGT	70	AAAATATATT	ATATATTTTA	252	CTACAAAAAA	TAGTTTTTTG	17	ACATATACAT	TATGTATGTA	11	GCGTGCCCTACTC	TAGGGCACGCGAG	31	GCAACAGCA	TGCTGCTGT	7	AAAATA	TTTTAT	29	CCCGATCGGACACAGA	CTGTGTCCGATCGGGT	7	ATCGACGAGGAGCCCGAATCGCGGCCA	GCGATTCGGGCTCCTCGTCGATTGGCC
TATATAATTG	TATATACAAT	6	ATAATTT	TAAATTA	10	AATTATATG	AATTCATAT	8	TACAT	TGTAA	14	CTTCCA	GTGGAA	4				ATTTTTGCTT	TAAGCAAAAA	9				TAAAAAAAT	TTTTTTAAT	68	ATTATTATT	TAATAATAA	249	CGTTGA	GTCAAC	17	TTAATAA	TTATTAA	10	AGATAGAG	TCTCTCTA	31	GAAAAAA	TTCTTTT	7	CTCGTT	GAGAAC	28	ATCATTAAC	ATGTTAATG	7	ATAATTATTA	palindrome
TACGTTTATATA	TATAAACGTATA	6	AGGAGAG	CTCTCCT	10	AATAATAGT	ATTACTATT	8	TAAAAGAG	TTACTCTT	14	CTCTCTCCCTCC	GAGGGAGAGAGG	4				ATGGAAAAGAGC	CTCTTTTCCATG	9				CACACACAC	GTGGTGTGT	68	ATATAACATAT	TGTTATATATA	249	AAAAAACAA	TTTTTTTGT	17	GGTGTCCAAATAAAC	GTTTATTTGGACACC	10	TATTAAAAT	TTTAATAAT	30	CGAGT	CTCGA	7	ATAATGT	ATTATAC	28	ATAATAAT	ATTATTAT	7	CATACGTA	GTACGTAT
TAATC	TAGAT	6	ACACACCC	GTGTGTGG	10	TCCGATGAAA	TTCATCGGAT	7	TAAAAAAA	TTTATTTT	14	CCACCGCCG	GGTGGCGGC	4				ATATATAATA	ATTATATATT	9				ACACACAC	TGTGTGTG	68	AATTATATAA	ATTTTATATA	247	GGGGA	TCCCC	16	GAGAGAAAGAGAGA	TCTCTCTTTCTCTC	10	ATATAATATAT	TATATTATATA	30	CGAGAC	TCTCGG	7	AGATAT	ATCTAT	28	AGATAG	TCTCTA	7	GATTGGACACAGCAC	GTGTCCAATCGTGCT
TAATAAAAAA	TTTTTATTAT	6	ACACACATAC	TGTATGTGTG	10	TATATATATATATA	palindrome	7	CGTTAACAGTGT	TTAACGACACTG	14	CAGCAGCAA	GCTGTTGCT	4				ATAATAGT	TATTATAC	9				CCGTTCGATGA	CGAACGGTCAT	67	TAATAAATAA	TTATTATTTA	246	GGAGT	TCCAC	16	GAAGTATAT	TCATATACT	10	ATATAATAAA	TTATATTTTA	30	CCTCC	GGGAG	7	AATTATT	ATAATTA	28	AACTCTAGTTTAACTCT	TAGAGTTAGAGTTAAAC	7	GACTAAGCGTCCCTTG	GCTTAGTCCAAGGGAC
GGCCA	GGCCT	6	AACAAAAA	TTTTTTGT	10	TATATAAAATTA	TATATATAATTT	7	CAGCA	TGCTG	14	CACCATCGC	GGTGGCGAT	4				AGTAATA	TTATTAC	9				ATAAATAAAAT	TTATTTATATT	66	CATACACA	GTATGTGT	244	GACACCGGGCATCCG	GCCCGGTGTCCGGAT	16	CGCCACCAC	GGTGGCGGT	10	AAATGATTATAT	TATAATCATTTA	30	CCACCATAT	GGATATGGT	7	TACTGC	TAGCAG	27	AAAAAAG	TTTCTTT	7	CCCTCC	GGGGAG
GAGAAC	TCTCGT	6	TAAAATTAAT	TTAATTAATT	9	CTCATC	GATGAG	7	ATGGAA	TCCATT	14	ATTTCATTAAG	TAATGAAATCT	4				AATGAG	ATTCTC	9				AGAGAGAGAGAG	TCTCTCTCTCTC	66	CCTAACAGA	TGTTAGGTC	243	CGCGTT	GCGAAC	16	CGAGAGAG	CTCTCGCT	10	TATAAAATATA	TATTTTATATA	29	ATTATTAT	TATAATAA	7	GAAGAGA	TCTTCTC	27	TAATCGCGTACCC	TAGGGTACGCGAT	6	AGGGGGG	CCTCCCC
CCATCTCG	GGCGAGAT	6	GCCAG	GGCCT	9	CCGCCA	CGGTGG	7	ACACACGCACAC	TGTGCGTGTGTG	14	ATTAGTGGGC	TAATGCCCAC	4				AAAATTATAGA	TTTTTCTATAA	9				AAAATTATT	TAATAATTT	66	ATTTAATTT	TAAATTAAA	243	CACACGCG	GCGCGTGT	16	CAGACAGAC	TGGTCTGTC	10	GAGAGAGAGAGG	TCTCTCTCTCCC	29	ATCTCG	CGAGAT	7	CTTCTA	GAAGTA	27	GTTGCA	TGCAAC	6	ACACACAC	TGTGTGTG
CATCGC	CGATGG	6	CTATCG	TAGCGA	9	CCCTCTCT	GAGGGAGA	7	AATCTTC	ATTGAAG	14	ATTAAATT	TAATTTAA	4				AAAAATATAGA	TTTTCTATATT	9				ATTTTTATTAT	TAATAAAAATA	65	TATATATATATATATATATATATA	palindrome	240	CACACCGACCCGATTG	TCGGTGTGCAATCGGG	16	ATTAAATAA	TTATTTAAT	10	CCCCCCCCCCT	GGGGGGGGGGA	29	ATATATACAT	TATGTATATA	7	CCGCTGGCGGACTTTAACTCGAGAAGTGAAAGCAACACG	GCGGCGTGTTGCTTTCACTTCTCGAGTTAAAGTCCGCCA	27	GTGTCCGATTGGGACT	TCGGACACAGTCCCAA	6	CACATA	TGTATG
CATACATG	GTATGCAT	6	CGACGACAT	GTCGATGTC	9	CACTAT	GTGATA	7	AAATTTCAGAG	CTGAAATTTCT	14	ATGTTACATACA	CATTGTATGTAA	4				TTAATTAAA	TTTAATTAA	8				ATTATATTAA	TTTAATATAA	65	ACACCGATCAGTCGGCCACGAACAAATGC	CATTTGTTCGTGGCCGACTGATCGGTGTG	238	ATTAAATAA	TTTATTTAA	16	AGGACGACGG	CTCCGTCGTC	10	AAAATTAAAT	TTTATTTAAT	29	ATACATACGTCC	ATGTATGGACGT	7	CCCTCG	GAGGGC	27	GGATGC	TCCGCA	6	ACTGTGTCCGATCGGA	GGACACAGTTCCGATC
CAAGCCACTG	GTGGCTTGCA	6	ATTAATTAA	ATTTAATTA	9	CACGCACGCA	GTGTGCGTGC	7	TATATATACATA	TATATATGTATA	13	ATACGAA	TATTTCG	4				TGAAGC	TTCAGC	8				GGGACCGTGGTCAATC	GTCCCGATTGACCACG	64	CGTGTGGTGACCCAGCCAGTGAAGGCAAGGT	CTTGCCTTCACTGGCTGGGTCACCACACGAC	236	AGTGCCCTCAAGGCAG	CACTCTGCCTTGAGGG	16	AGAAATAGA	CTTCTATTT	10	CGATTAATAT	TATTAATCGA	28	ACTTTTC	AGTGAAA	7	AGCAGCAGC	GCTGCTGCT	27	GATTGACCACGTTCA	TGGTCAATCTGAACG	6	AATATATATAT	TTATATATATA
ATTAATTA	palindrome	6	ATAATGTAG	CATTATCTA	9	ATGTCC	GACATG	7	CCCCGCCCCCCC	GGGGGGGGGCGG	13	ATAATGT	ATTATAC	4				GCGAA	TCGCT	8				TATATATACA	TATATATGTA	63	CCAATCAGAGCCTGGGCCACTACCGGGCGAG	GCTCTGATTGGCTCGCCCGGTAGTGGCCCAG	236	AAGAGAACAAGAGAAACCGAGAGAGAGCGA	GTTCTCTTTCGCTCTCTCTCGGTTTCTCTT	16	AGAAAAGAG	TTTTCTCTC	10	CGACGG	CGTCGC	28	ACTCAATACGCAAC	CGTATTGAGTGTTG	7	ACGTC	GACGT	27	GACTAAGCGTCCCTTG	TCCAAGGGACGCTTAG	6	AACGGCTACG	TTCGTAGCCG
ATATACATAT	TATGTATATA	6	ATAAAAAAA	TATTTTTTT	9	ATGGAA	CATTTC	7	CCCCCCCA	GGGTGGGG	13	AGTAGT	CTACTA	4				CCTCC	GAGGG	8				GCACGCACGCAC	GTGCGTGCGTGC	63	ATAATGATG	ATCATCATT	235	AAACAAAA	TGTTTTTT	16	AGAAAAAGAGAGAA	TCTCTTTTTCTTTC	10	CCCCCCGC	GGGGGCGG	28	ACAGCTATCAG	GATAGCTGTCT	7	GACGAA	TCTTCG	26	GAAGAA	TTCTTC	6	AAATAAAAA	TTTTATTTT
ATAATATAAG	TATATTATCT	6	AGAAGAGAG	TCTCTCTCT	9	ATGCA	ATTGC	7	ATTCG	GAATC	13	AGGAA	CTTTC	4				CATGGAAACAAATAAGGAGAA	TTTCCATGTTCTCCTTATTTG	8				TAATATAAAT	TTATATTAAT	61	ATAAC	ATGTT	232	GCCACA	GTGGCT	15	ACCCAGACCAG	CTGGTCTGGGT	10	CACCGTTCATTTGCC	GGTGGGCAAATGAAC	28	ACACATTGA	TGTTCAATG	7	CAACACGCCGCTGGCAGTCTTTAACTCGAGAGTTGAAAC	TTCAACTCTCGAGTTAAAGACTGCCAGCGGCGTGTTGGT	26	CCTCTG	GGCAGA	6	CGCCGCATTTA	GCGTAAATGCG
ATAAATATT	TATAATATT	6	AATATTAT	palindrome	9	ATATTTAAA	TTTTAAATA	7	ATCAAG	TTGATC	13	AGAGAGAGG	TCTCTCCTC	4				ATTTTACTAA	GTAAAATTTA	8				TAAAATAATAA	TATTATTATTT	61	AGAAGG	TCCTTC	231	GAGGAAGAG	TCCTCTTCC	15	ACAACT	GTAGTT	10	ACGACG	GTCGTC	28	AAGGAAT	ATTCCTT	7	AGGAACACGCGGCAGTGGGACTTTGATTCTGACGAGTCGG	TGTTCCTCCGACTCGTCAGAATCAAAGTCCCACTGCCGCG	26	CCGTG	CGGCA	6	ACGATCGGACACTGC	GTGTCCGATCGTGCA
AGTTT	TAAAC	6	AACGT	TTACG	9	ATATAATAC	TGTATTATA	7	ATATAAT	TATATAT	13	AGAAGGAAG	TCTCTTCCT	4				ATTATAC	TATAATG	8				CGGTATCCT	GATACCGAG	61	AAAAAAAAC	TTTTTTTTG	231	GACGTC	palindrome	15	AATCGGGATCGTGGTC	TTGACCACGATCCCGA	10	CTCTCG	GAGCGA	27	AACAACAAA	TGTTGTTTT	7	ACGACGACA	CGTCGTTGT	26	CCCGT	GACGG	6	ACAGTTCGTTTGCAC	GTGTGCAAACGAACT
AGTGAGAG	TCTCACTC	6	AAAATAAT	TATTATTT	9	ATAATTAAAT	ATTTAATTAT	7	AGAGAGTG	CTCTCTCA	13	ACGACGATG	TCGTCATCG	4				ATTACT	TAATAG	8				AATAATATTT	TAAATATTAT	61	GAGACAGA	TCTGTCTC	229	CTCGA	GAGTC	15	TCGTAA	TTACGA	9	ATAAAAAAAT	TTTTTTTATA	27	AAATACAA	TTTTTGTA	7	GGAGGA	TCCTCC	24	CATTAG	TGCTAA	6	ACAAATATATAAACTGTATAGCCATAATGATAGCTACGCAG	TCTGCGTAGCTATCATTATGGCTATACAGTTTATATATTTG
AGAGTAAG	TCTTACTC	6	TAATAGTAA	TATTATTAC	8	ATAAAAAAT	ATATTTTTT	7	ACGCGA	CGTTCG	13	ACAGGC	TGCCTG	4				AGGGAGAGAG	TCTCTCCCTC	8				ATATATTATATA	palindrome	59	CCCCCCCGCGTGACGTCA	GGGGGTGACGTCACGCGG	229	CGTCCG	GACGCG	15	GCCCTC	GGCGAG	9	AGGACG	TCGTCC	27	AAAGTA	TTTTAC	7	GAGAGAGAG	TCCTCTCTC	24	CATCAC	GATGGT	6	AAGCGAGATAGCACGAGTGGCGTACGTGC	TTGCACGTACGCCACTCGTGCTATCTCGC
AGAGGAG	TCTCCTC	6	GGTTAGGTTA	TAACCTAACC	8	ACACACAT	TATGTGTG	7	AATAAAAAA	ATTTTTTTT	13	ACACACAT	TATGTGTG	4				AGATAAAAA	TTTTATCTT	8				TATATATTAATA	palindrome	58	CCTCGC	GCGAGG	227	CGAAA	GTTTC	15	CGTGGTCAATTTCAA	TTGACCACGTTGAAA	9	AGAAAAAGAG	TCTCTCTTTT	27	TACTATG	TAGTACA	6	GAGAAAAAGA	TTTCTCTCTT	24	CATACACACG	TGCGTGTGTA	6	GAGAGACA	TCTCTCTG
AGAGAGAGAAAG	TCTCTCTCTCTT	6	GGAAAGAA	TTCTTTCC	8	AAATTAATT	TTAATTAAT	7	AAAACATGTTT	ATGTTTTAAAC	13	ACAATA	ATTGTT	4				AGAGAGA	TCTCTCT	8				TAATATATAAT	TTATATATTAA	58	ACGATTGGACACTGC	TGTCCAATCGTGCAG	227	CCGCT	CGGAG	15	CGACGATGA	CGTCATCGT	9	ATATTAAAA	TATTTTTAA	26	TACATAAAACTCAATACA	TTTATGTATGTATTGAGT	6	CCTCCCCCCCC	GGGGGGGGGGA	24	CAGCAT	TGCTGA	6	CCCTAACCGCGTG	TAGGGCACGCGGT
AATTATATATAA	TATATAATTTTA	6	GAATC	GATTC	8	AAAATAATA	TATTTTTAT	7	GTATGTATAAACGTATGTATAAAC	TACATACGTTTATACATACGTTTA	12	ACAACAGAT	TATCTGTTG	4				ACTATAGA	AGTTCTAT	8				ATAATAATAAAT	TTTATTATTATA	58	GCGAGCGAGACAGTAATAGAT	TCTCGCTCGCATCTATTACTG	225	CCCCCCCTCCC	GGGGGAGGGGG	15	CGAACACGCC	TGTTCGGGCG	9	AGATTGT	ATCTACA	26	TAAATGTAA	TACATTTAT	6	ATATATAG	TATATATC	24	CAACAGCAA	TGCTGTTGT	6	ATTCT	TAGAA
AATTAAAATT	TTTAATTAAT	6	CTGCTACTCCTA	TAGCAGTAGGAG	8	TATATAATTATA	palindrome	6	GAGGAGGAGGAA	TCCTCCTCCTCT	12	AATCCAATTA	GATTTAATTG	4				AATTG	TTCAA	8				AACCTA	GGTTTA	58	ATATTAATATAA	TATTTATATTAA	223	CAAGG	CCTTG	15	CAGCAT	GCTGAT	9	AATCT	TAGAT	26	GAACGA	TTCTCG	6	ACTCTCGAGGTAAAGTCGGCCAGCGGCGTGTTGGTTTCT	CCAACACGCCGCTGGCCGACTTTACCTCGAGAGTAGAAA	24	ATTTAATAAT	TATTAAATAT	6	ATATATATATAC	ATATATATATGT
AATAAATATG	ATATTTATTC	6	CTCTCACT	GTGAGAGA	8	TAATC	TAGAT	6	GAAGAGAGAA	TCTTCTCTCT	12	AAGAGAGAGAAA	TTCTCTCTCTTT	4				AATACTTCTTCG	TCGAAGAAGTAT	8				CGGCGA	GCCGTC	57	TAATAAATATA	TTTATTATATA	222	ATAGA	ATTCT	15	ACGATAATAATA	TATCGTTATTAT	9	TTATAATATATA	palindrome	25	GAAAGACGA	TCTTTCTCG	6	ACGGC	GCCGT	24	ATTGGTC	GACCAAT	6	ACTATT	AGTAAT
AAGTTAAA	TTAACTTT	6	CTAAT	TAGAT	8	TAATAAAAATA	TATTTTTATTA	6	GAAGAAGAG	TCCTCTTCT	12	AAATTATATAT	TTTATATATAA	4				AAAATAAAAAA	ATTTTTTTTTT	8				AATAGTTTAATAG	ATTCTATTAAACT	57	TTTAAATA	palindrome	221	AGATG	TCATC	15	ACATATTTAAC	TTAAATATGTG	9	TATAAATAAT	TTATTTATAA	25	CTTCCTTTC	GAAGGAAAG	6	ACGCA	GCGTT	24	ATCAAATGAC	GTCATTTGAT	6	AAATTATATGT	AATTTACATAT
AAAATTATT	TTAATAATT	6	CGAGAGAG	CTCTCGCT	8	GCCAA	TGGCT	6	CTTCCA	GGAAGT	12	AAATAGAA	TTTTTCTA	4				TTAAAAAAA	TTTTAATTT	7				AAATTTAT	palindrome	57	TAATATAATAA	TATTATATTAT	220	AAAATATTTTTAT	ATATTTTATAAAA	15	AAAAC	TTTTG	9	TAATTATATAA	TATATAATTAT	25	CTCTCTCTT	GAGAGAGAA	6	AACCC	TGGGT	24	ATAATTAT	palindrome	6	CCGGAGGTACCGCCCGCGAGCGACTCGTGCGTGCTCGATCGTCCGTAAG	GGGCGGTACCTCCGGCTTACGGACGATCGAGCACGCACGAGTCGCTCGC
AAAATTAT	ATAATTTT	6	CCCAGTGCTGAGCCAGAA	TTCTGGCTCAGCACTGGG	8	GAGGGC	TCGCCC	6	CGCCCG	GGCGCG	12	AAATAAATT	TTTATTTAA	4				TATGATGAC	TCATCATAG	7				ACTTGTGATTCTCTCGCTCGACGGCGAAAGCAACACGCCGCGAGCGG	GAGAGAATCACAAGTCCGCTCGCGGCGTGTTGCTTTCGCCGTCGAGC	56	CCTCTT	GAAGAG	220	AAAAAAAAAAT	TTTTTATTTTT	15	AAAAAAT	TTTTTAT	9	ATATATC	ATATATG	25	CGACGACGG	CGTCGTCGC	6	GGCAGC	TGCCGC	23	ATAATA	TATTAT	6	ATAAAAAAAT	TTTTTTATAT
TTATTAAAT	TTTAATAAA	5	CACTC	GAGTG	8	GAAGG	TTCCC	6	CCCCGTGCCA	GGCACGGGGT	12	AAAATCGA	TTTCGATT	4				GGGAGG	TCCCCC	7				AAATTATATA	ATAATTTTAT	56	ATAATTATTATATTA	ATATAATAATTATTA	220	TTATAA	palindrome	14	GCAACG	GTTGCC	8	ATAATAAATAT	ATATATTTATT	25	CCTCGTAAG	CGAGGCTTA	6	CGATC	GATCG	23	AGCTATATTACTG	TAGCTCAGTAATA	6	AATTATTATT	TAATTAATAA
TTATATAAAT	palindrome	5	ATTATT	TAATAA	8	GAACA	TTCTG	6	CCACCT	GGAGGT	12	AAAAGGAAG	TCCTTTTCT	4				CTTCTCCTC	GAGGAGAAG	7				TTAAAATAA	TTTTAATTA	55	GGAATTGTTCGCGAATCGCCTTACGGAGATTCCCGGCGAACGG	TTCCCCGTTCGCCGGGAATCTCCGTAAGGCGATTCGCGAACAA	219	GTGCTAATGATAATATCTTAG	TATTATCATTAGCACCTAAGA	14	GAGAT	TCTCA	8	CTATATA	GTATATA	24	CCCCCCTC	GGGGGAGG	6	CCGACG	CGTCGG	23	AGAGCCC	CTGGGCT	6	AAATATTA	TTAATATT
TCACGA	TGATCG	5	ATGATTTCAT	GAAATCATAT	8	GAAATTTCAGA	GAAATTTCTCT	6	CCACCC	GGTGGG	12	TTTATAAATA	palindrome	3				CTCTTCTCT	GAGAGAGAA	7				TAAATTTAT	TTAATAAAT	55	TAATAAAATAA	TATTTTATTAT	218	CCGATG	CGGCAT	14	GAGAGAGAAG	TCTCCTTCTC	8	ATAATAATA	TTATTATTA	24	CCACCACCA	GGTGGTGGT	6	ATATGA	TCATAT	23	AGAGA	TTCTC	6	TAATCGCGTACCC	TAGGGTACGCGAT
TATAATATTA	palindrome	5	ATATTAA	TAATATT	8	CGCAGC	GCGGCT	6	CACACT	TGAGTG	12	TTAATATACA	TTAATGTATA	3				CGCTC	GAGCG	7				CTCTCC	GAGAGG	55	AATTAAATAA	TTATTTAATT	217	AGGAGG	CCTCCT	14	GAGAAAAAGAGA	TTTCTCTCTCTT	8	AAAAAAAGAAA	TTTTTCTTTTT	24	CACTAC	TAGTGG	6	AAACCAACACGCCGCTGGCGGTCTTTAACTCGAGAGTTG	ACTCTCGAGTTAAAGACCGCCAGCGGCGTGTTGGTTTCA	23	AGAAAGAGAA	TTTCTTTCTC	6	GGTCTTATTACTAGCA	TAAGACCTGCTAGTAA
GTTAACGCTGCC	TAACGGCAGCGT	5	ATATATGTATAT	TATATATACATA	8	CGCACACACACA	GTGTGCGTGTGT	6	ATACATAC	GTATGTAT	12	TCAAGA	TTGATC	3				CGATCA	TGATCG	7				ATATAAAAAA	TATATTTTTT	55	TATAAAATATAA	TTTTATATTATA	215	ACCGCACGATTGGAA	ATCGTGCGGTTTCCA	14	GAACGGCTATC	GATAGCCGTTC	8	ATTTAAATT	TAAATAATT	23	CAATGTGGACATTGTGTC	CACATTGGACACAATGTC	6	GTATGTAT	TACATACA	22	ACGACC	TCGTGG	6	GAGAGAGAGAGAGA	TCTCTCTCTCTCTC
GTATATATATAT	TATATACATATA	5	ATATATAT	palindrome	8	CGATGG	CGCCAT	6	AGAGAGGGAGAG	CCTCTCTCTCTC	12	TATAATATAT	palindrome	3				CCCCCCCCCG	GGGGGGGGCG	7				AAAATAAAAAT	ATTTTATTTTT	55	CGCGAGGGGACTTGTAAATTTCTCGCTCGTCGGCGAAAGCAACACGC	CGCGGCGTGTTGCTTTCGCCGACGAGCGAGAAATTTACAAGTCCCCT	215	ACAAGAGCAGTTTA	TGCTCTTGTTAAAC	14	CAACGGAGGA	TCCTCCGTTG	8	ATTATATAAA	TATAATTTTA	23	CAATGTGACCAATGTGGA	TTGGTCACATTGTCCACA	6	GCCAT	TGGCA	22	ACACGT	GTGTAC	6	GACGAC	TCGTCG
GTAAC	TTACG	5	ACTGCTCTCTGCT	AGTAGCAGAGAGC	8	CATCAG	GATGCT	6	AGAGAGAGGAG	TCTCTCCTCTC	12	TATAATAATT	TTATTATAAA	3				CATATTTTTA	TAAAAATATG	7				TAAATTAATAA	TTTATTATTAA	54	ACACGCAC	GCGTGTGT	214	AAATATTTATT	ATATTTAATAA	14	CAACGC	TGGCGT	8	ATATATAATAAA	TATTATATATTT	23	ATTGAAG	TCAATCT	6	CTCTCTCTTTCTCT	GAGAAAGAGAGAGA	22	AATAATT	AATTATT	6	CCCCCTCC	GGGAGGGG
GACGGT	GTCACC	5	ACACTGTTG	CAACAGTGT	8	CAGTC	GGACT	6	ACCGGC	TGCCGG	12	TATAAAATAAAA	TTTTATTTTATA	3				ATATTTATTATC	TAAATATGATAA	7				ATTTTATAAT	TATAAAATAT	54	ATAATG	ATTATC	213	AAAATAAAAAAA	TTTTTTTTATTT	14	ATTGACCACGTTGAT	GTGGTCAATATCAAC	8	AATTCTACAT	GAATTATGTA	23	ATTCAA	TTTGAA	6	CTCTCTCCTTCT	GAGAGAAGGAGA	22	AATAATAAT	ATTATTATT	6	ATATAATATAAA	TATTTTATATTA
GACAAC	GTCGTT	5	ACAACG	TCGTTG	8	ATTTTTATAT	TATATAAAAA	6	AAAAC	TTTTG	12	TAGAAAAAGTG	TTTTCTACACT	3				ATATACAAT	ATATATTGT	7				AATAATATTAT	ATTATTATAAT	54	AATGTCATGTGTGCAAT	ATTGCACACATGACATT	213	GTGGGCAATATTTCT	TGCCCACAGAAATAT	13	ATGAAAC	TGTTTCA	8	AAATATTAAT	ATTAATATTT	23	ATAACCCT	GGGTTATA	6	CGGCAA	TGCCGT	22	AAATGTGCGCGAAAG	TTCTTTCGCGCACAT	6	GCGGGCACATATCCGGGTGGTGCGGACGAT	TGCCCGCATCGTCCGCACCACCCGGATATG
GAAAATCTTT	TCAAAGATTT	5	AATGC	CATTG	8	ATTTATTATT	TAATAAATAA	6	GTATGTATAAACGTAT	TATACATACATACGTT	11	TACATATATATA	TATATATATATG	3				ATACAACGCAAGAAG	TGTATCTTCTTGCGT	7				AAAATATATAA	TTTTTATATAT	54	GTGTCCAATTGAACC	TTCAATTGGACACGG	212	GTCGGCGAGGCT	TCGCCGACAGCC	13	ATAATAC	GTATTAT	8	AAATAATTA	TTTTAATTA	23	ATAAACTCGATAC	TGTATCGAGTTTA	6	CGAGAGTTGAAACCAACACGCCGCTGGCCGACTTTAACT	CGTGTTGGTTTCAACTCTCGAGTTAAAGTCGGCCAGCGG	22	TTAAAATAAACTATA	TTTTAATATAGTTTA	5	CAGCAA	TGTTGC
CTTCCA	GGAAGT	5	TTATTAAA	TTTAATAA	7	ATGGA	ATTCC	6	GCCAA	TTGGC	11	TAATATAAT	TATATTAAT	3				ATAATTTAT	ATTATATAA	7				AAAAAAAAAAC	TTTTTTTTGTT	54	TATATAACAGT	TGTTATATAAC	211	GGGGAGTCTTTTTT	TCCCCAAAAAAGAC	13	AGATT	ATCTA	8	AAAAC	TTTTG	23	AGCATC	GCTGAT	6	ATATAATTA	TATTAATTA	22	TAACG	TTACG	5	ATCGACGAGGAGCCCGAATCGCAGCCA	GGCTGCGATTCGGGCTCCTCGTCGATT
CGTTAACGTTGC	TTAACGGCAACG	5	TTAAAAA	TTAATTT	7	ATAAATTTA	ATTAAATTT	6	GAGAGGA	TCTCTCC	11	TAATAATTTT	TTATTAAAAA	3				AGAAATA	ATTTCTT	7				CTCCCTCT	GGGAGAGA	53	GAAGA	TCTCT	210	CTACCA	GTAGTG	13	AGATGA	TCTTCA	8	TATATTTATAA	TTATAAATATA	22	AGAGAT	CTCTAT	6	ACATATT	TAATATG	22	GAGATAGA	TCTCTATC	5	AGACAG	TCTGTC
CGACAG	TGTCGC	5	TAATATAAT	TAATTATAT	7	AGAGAT	TCTATC	6	GAAGTGGAAGAG	TCTTCCACTTCC	11	TAAATATG	TATTTACA	3				ACACTAACTC	AGTGTGAGTT	7				ATAATTATAAT	ATTATAATTAT	53	ACGACGACG	CGTCGTCGT	210	CCTTC	GGAAG	13	AGAGTG	CTCTCA	8	TAATTTAATA	TATTAAATTA	22	AGACTATTTACA	ATAGTCTTGTAA	6	AAAAGAAGA	TTTCTTCTT	22	GAGAT	TCTCA	5	AATGGC	GCCATT
CGAAT	GATTC	5	TAATAATG	TTACATTA	7	ACGCTGCCGTTAAATTGTTA	CGTTAACAATTTAACGGCAG	6	CTCCA	GAGTG	11	GGAAAAAAAAA	TTTTTTCCTTT	3				AATTAAA	TAATTTT	7				ATAATATAATAA	TTATTTATTATA	53	GACACCGCTCGATTG	GGTGTCCAATCGAGC	207	CCCGATAGCGCACGT	GTGCGCTATCGGGAC	13	AGAGAGG	TCTCCTC	8	TAAAATATTTAAGATG	TCTTAAATATTTTACA	22	AGAAAAAGTGT	CACTTTTTCTA	6	GAGTCGGAGGAACACGCGACAGTGGGACTTTGATTCTGAC	TCCGACTCGTCAGAATCAAAGTCCCACTGTCGCGTGTTCC	21	GAAAGAACGCG	TTCTTTCCGCG	5	TAGACGAAGGATGTCTAGGGCACAGTATGTGCTCAG	TCCTTCGTCTACTGAGCACATACTGTGCCCTAGACA
CCGCAG	TGCGGC	5	GTTAGG	TAACCC	7	ACCGC	GCGGT	6	CGTGCT	GCACGA	11	GCCTTC	GCGAAG	3				AAAAGAGT	TTTACTCT	7				TATTATATATAA	palindrome	52	ATAATTATTAAT	TAATTATATTAA	204	CATGTG	TGCACA	13	AGAGAGAC	CTGTCTCT	8	GAGGAA	TCCTCT	22	ACTCAATACGCAAA	GTATTGAGTTTTGC	6	CCCGCT	GGGAGC	21	CTCCTT	GAAGGA	5	ATATAATAAA	ATTTTATTAT
CATGTC	TGGACA	5	GCGACA	TGTCGC	7	AATTCATCGG	TCCGATGAAT	6	CCCCCCCCA	GGGGGGGGT	11	GATGAC	TCATCG	3				AAAAAAAAAG	TTTCTTTTTT	7				AAAAAGAAAA	TCTTTTTTTT	52	AAATATAATT	TTTAATTATA	204	CACCAG	GTGCTG	13	AGAGAGAAAGAA	TCTTTCTCTCTT	8	CGCCA	GCGTG	22	ACATGG	TGTCCA	6	CACGCCGCTGGCCGACTTTAACTCGAGAGTAGAAACCAA	CGAGTTAAAGTCGGCCAGCGGCGTGTTGGTTTCTACTCT	21	CGTCAC	GACGGT	5	ATAAATAA	TTTATTTA
CACTAT	GATAGT	5	GATCGT	TCACGA	7	AATCTTC	GAAGATT	6	CAACGTGGTCAATTG	CAATTGACCACGTTG	11	GAGGAGGAC	TCGTCCTCC	3				TTATAAAATA	TTATAATATT	6				GACGAT	TCGTCA	51	CACGTTCGAAACGGCCA	GTGGCCGTTTCGAACGT	201	AGAGAGAAG	CTCTTCTCT	13	ACTGCTCCGATTTG	TCGGAGCAGTCAAA	8	CCCCAC	TGGGGG	22	AATTAAATA	TAATTTATT	6	ATAACTTC	ATGAAGTT	21	CGAAAAGT	GACTTTTC	5	AAATATCCAT	TGGATATTTA
CACGA	GTCGT	5	GAGAAAAA	TCTCTTTT	7	AATCCAATTA	ATTTAATTGG	6	ATGCTTCACA	TGTGAAGCAT	11	GAAAAAG	TTTTTCC	3				TAATATTATTA	TTATAATAATA	6				ATATATAAATT	TTATATATAAT	50	AATGCATTCTGCGCTGGGCGCAGTGATTACTGTCAAAAT	ACTGCGCCCAGCGCAGAATGCATTATTTTGACAGTAATC	201	ACGAAG	TCGTCT	13	ACAGTTCTTTTGCGC	GCAAAAGAACTGTGC	8	CAGCAACAG	CTGTTGCTG	22	AATATCAAGT	ATTACTTGAT	6	AGTTGAAACCAACACGCCGCTGGCAGACTTTAACTCGAG	GCCAGCGGCGTGTTGGTTTCAACTCTCGAGTTAAAGTCT	21	CCTAACCGCGTGC	TAGGGCACGCGGT	5	CGGTTAGCCGTAGGGTT	GGCTAACCGAACCCTAC
CACCAG	GCTGGT	5	CTATTG	GCAATA	7	AAAAAATGA	TTTCATTTT	6	AGAGGGGG	CTCTCCCC	11	CTCTCTTC	GAGGAAGA	3				TAATAATAT	TAATATTAT	6				AAATAAAT	TATTTATT	50	TTAATGTAA	TTAATTACA	198	ACCAGACTC	GTGAGTCTG	13	AAAAAC	TGTTTT	8	CAGACAGAC	GTCTGGTCT	22	AAGAGATTCAGTACC	AATCTCTTGGTACTG	6	ACTGT	GTACA	21	CCCACT	GTGGGA	5	AATAATAAT	TTATTATTA
ATTAAAAT	TAATATTT	5	CGATC	GGATC	7	TCATATATGA	palindrome	5	ACGTGTGTA	CACGTTACA	11	CTCCA	GAGTG	3				GGGGGAGGG	TCCCCCCCC	6				ATATATAATTAT	palindrome	49	TATATATATATA	palindrome	198	AATATTGCTGC	ATTGCAGCAAT	13	TATATATATATATA	palindrome	7	ATTTATATTTT	TAAAATATAAA	22	AACCCTT	AAGGGTT	6	ACGCGC	GCGCGT	21	CCAATCGTGCAATGT	TGCACGATTGGACAT	5	AAAAAG	TTTTCT
ATGAAC	TCATGT	5	CATTC	TGGAA	7	GAGAGAAGA	TCTCTCTCT	5	ACGCACACACGC	GTGTGTGCGTGC	11	CGGCA	CGTGC	3				GATAATATT	TATTATCAA	6				AAAATTTA	TTTTAAAT	49	TATATAGA	TATATATC	197	AACGAG	TCTCGT	13	TATAATT	TTATAAA	7	ATTATATAAAT	ATTTATATAAT	22	AACAGCTATGG	ATAGCTGTTCC	6	AATATATAAT	ATTATTATAT	21	CAGCAACAG	TGTTGCTGC	5	TAAAAAAAAA	TATTTTTTTT
ATAGTATA	ATTATACT	5	CAGAAT	TCTGAT	7	GAATC	GATTC	5	ACGAGGTGGC	CACCTCGTGC	11	CCCTT	GAAGG	3				GAGACAGA	TCTCTCTG	6				CCGCTGTCCGCTTC	GACAGCGGGAAGCG	48	ATTAAAAAT	TTTTTAATA	196	GTATAA	TATACT	12	GGCGGA	TCCGCC	7	ATGGTG	TCACCA	22	AACAGCCGCAACAGG	TGCGGCTGTTCCTGT	6	AAACCAACACGCCGCTGGCGGTCTTTAGCTCGAGAGTAG	TGTTGGTTTCTACTCTCGAGCTAAAGACCGCCAGCGGCG	21	CAATCGTGCAGTGTT	GCACGATTGAACACT	5	ATTGGACACCGCACA	CGGTGTCCAATTGTG
ATACACACAC	TGTGTGTGTA	5	CACTTC	GGAAGT	7	CTGCCTGTGT	GCAGACACAG	5	ACACCCAC	GTGTGTGG	11	CCCAACCTGACCTAA	GGTTAGGTCAGGTTG	3				CCTCCCCCCCCCC	GGGGGGGGGGAGG	6				AGAGAAAGAGAG	CTCTCTCTTTCT	48	ACACACAC	TGTGTGTG	196	CGCTCTCT	GAGCGAGA	12	GGAGCGAGAC	TCTCGCTCCG	7	AGAAAGAGAA	CTTTCTTTCT	22	AAATTCAAAAAACTC	TTGAGTTTTTTGAAT	6	TATACATACA	TATATGTATG	20	CAAGA	TCTTG	5	ATGAACGGTGTCCAA	GTTCATTTGGACACC
AGACAGTG	CTCACTGT	5	ATACATACGTACATACGTTT	GTATGTACGTATGTATAAAC	7	CTCGCCAT	GGCGAGAT	5	AATAAAT	TTATTTA	11	CATTTT	TGAAAA	3				CACACACGCACG	GTGTGTGCGTGC	6				ATTAAATAAA	TTTAATTTTA	47	AATTAC	TAATTG	196	CCCTCCCCCCCC	GAGGGGGGGGGG	12	GACCT	GGTCA	7	AATTTATTAATAAAATAC	ATAAATTGTATTTTATTA	22	TGTGGACAATGTATCCAA	TTGGATACATTGTCCACA	5	TACTAA	TATTAG	20	ATTGGACACTGCACA	TGTGCAGTGTCCAAT	5	AATTATAA	AATTTTAT
ACTCACACAC	GTGTGTGTGA	5	AGTATAT	CTATATA	7	CGCTC	GCGGA	5	AAAACATATTT	AAATATGTTTT	11	ATTGAAG	TCAATCT	3				ATCAT	TGATA	6				AAATATTTT	TATTTAAAA	47	TAAAAAAATA	TTTTTTTATA	194	ATAAATATTT	palindrome	12	GACATAT	TCATATG	7	AATTATAATA	TTATTATAAT	22	TAAAGTCCA	TTTATGGAC	5	TAAGTA	TTATAC	20	ATTCT	TAGAA	5	TATAGA	TATATC
ACCGGC	CGGTGC	5	AGCGC	CTGCG	7	CGATGAAGTC	TTCATCGGAC	5	TACTGCTACTGC	TAGCAGTAGCAG	10	ATTCTA	GAATTA	3				AGATGA	CATCTT	6				AAAAAATAAAAA	TTTATTTTTTTT	46	AAATATTTAAT	TTAAATATTTA	194	AGATGCCCACAGCTC	GCTGTGGGCATCTGA	12	ATGTGTACAATGTGT	ATTGTACACATACAC	7	TATAATATAT	palindrome	21	TAAAAAAA	TATTTTTT	5	CCACA	TGTGG	20	ATCTTC	TGAAGA	5	TAATATATT	TTAAATATA
AATATTTATAA	TTTATAAATAT	5	AGCACC	TGCTGG	7	CGAGAGA	CGTCTCT	5	GCCGCTC	GCGGCGA	10	ATTAATTAA	TTTAATTAA	3				AGAGGAG	CTCTCCT	6				TATAATATATAT	palindrome	45	CGACCGTCGGTAATGTAGATTTCGTTTTAC	GTCGGTAAAACGAAATCTACATTACCGACG	191	AGAGCCAAGCAG	CTGCTTGGCTCT	12	ATCTACA	TAGATTG	7	GTCAAAC	GTTTGAC	21	GGAGAGA	TCCTCTC	5	CCAACACGCCGCTGGCCGTCTTTATCTCGAGAGTAGAAA	TGGTTTCTACTCTCGAGATAAAGACGGCCAGCGGCGTGT	20	ATATGCATTTATACAT	TATATGTATAAATGCA	5	ATTGTATTATA	TATAATACAAT
AAATG	ATTTC	5	ACGACGATG	CATCGTCGT	7	CGAAA	TTCGT	5	GCAGAGTTAACG	TTAACTCTGCCG	10	ATGATGACG	TCATCATCG	3				ACTCG	TCGAG	6				AATAATATAAAT	TTATTATTTATA	45	ATTCGACACCGCACGATTCGACACGCACG	CGTGTCGAATCGTGCGGTGTCGAATCGTG	191	ACATGAGCGTTTTACACGAGCAACG	TGTCGTTGCTCGTGTAAAACGCTCA	12	ATATATGTAT	TATACATATA	7	GACAAT	TCATTG	21	GAAGAGAGAG	TCTCTCTTCC	5	CATCGTCGT	CGATGACGA	20	ATATATTACAAA	TTTTGTAATATA	5	ATGTCCCTCGCGGCGTGTTGCTTTCGGCCTTAAGGAGCCGAAAATGTTCT	CATTTTCGGCTCCTTAAGGCCGAAAGCAACACGCCGCGAGGGACATAGAA
AAAATTTCAGA	TCTGAAATTTT	5	AATGAAA	TTTCATT	7	CCGTATG	CGGCATA	5	CTGCAA	GTTGCA	10	ATGAAAA	TTTCATT	3				ACATCT	TAGATG	6				TATTATATAATTA	TTATATAATATAA	44	AGTCG	TCGAC	187	ACAAGAGCACACAAGAGCAGTTTA	TGCTCTTGTGTGCTCTTGTTAAAC	12	ATAACG	GTTATC	7	CTCTCTCTCG	GAGAGCGAGA	21	CTGGTA	GTACCA	5	ATATAAAA	TTTTTATA	20	ATACTTACCTGTTAT	TAACAGGTAAGTATA	5	AACGTGGTCAATATG	ATTGACCACGTTCAT
TCAATC	TGAGAT	4	AAATTAAA	ATTTTTTA	7	CCAGG	CCTGG	5	CCTCTCTT	GAAGAGAG	10	ATCTAT	GATATA	3				ACACATACAC	TGTGTATGTG	6				TATAATAATAATA	TTATATATTATTA	44	CGACCGATGGTAATGTAGGTTTCTGTTTTAC	TTACCATCGGTCGGTAAAACAGAAACCTACA	186	AATTTTT	TTAAAAA	12	AGGAAGAAGGAG	CTTCCTCTCCTT	7	CCCGCCC	CGGGGGG	21	CGTTCA	GAACGT	5	ACTCTCGAGGTAAAGTCTGCTCGCGGCGTGTTGGTTTCA	CGAGAGTTGAAACCAACACGCCGCGAGCAGACTTTACCT	20	ATAATTATAT	palindrome	5	AAAAAAAG	TTTTTTTC
TATAATATAA	TATTATATTA	4	AAATAC	ATTTGT	7	CATAATATA	TATTATGTA	5	CCCCGCCCCCC	GGGGGGGCGGG	10	ATCATT	TAATGA	3				ACACACAT	GTGTGTAT	6				ATATAATATATAAT	ATATATTATATATT	44	AAATTATAATT	ATAATTTAATT	186	AAGAGAG	TTCTCTC	12	AGAGATAG	TCTCTCTA	7	AGGCT	TAGCC	21	CGGTCA	GACCGT	5	ACAGCAACA	TTGTTGCTG	20	AGACGAG	TCTCTCG	5	TACTCGCACACATACATTATACG	TGCGAGTACGTATAATGTATGTG
TAGTA	TATAC	4	TATTTTAA	TTAAAATA	6	CAGAGG	CTCTGC	5	CCAACA	GTTGGT	10	ATATTGCACACAGC	TGCTGTGTGCAATA	3				AATATTATAT	palindrome	6				ATAATAAAATAT	TTTTATTATATA	44	AGTAAAATAAAAATCGATGATGATGATGATGATG	CATCGATTTTTATTTTACTCATCATCATCATCAT	185	AACCC	TTGGG	12	ACCGCACGATTGAAC	CAATCGTGCGGTGTT	7	AATTAAATT	AATTTAATT	21	CGCCCT	GCGAGG	5	CGAGAGAGAGAG	TCGCTCTCTCTC	19	ACTGAAA	TTCAGTT	5	GCCTC	GCGAG
TAATTATAATTA	palindrome	4	TACATATATGTTCA	TATGTATGAACATA	6	CAGAGACAC	CTCTGGTGT	5	CATGTG	TGCACA	10	ATATTATTA	TATTAATAA	3				AATATGTT	TATTAACA	6				ATAAAAATATAT	TATATATTTTTA	44	AATAACATA	TTATTTATG	184	AAAACTATATAC	TTTTGTATATAG	12	AATCGAT	ATCGATT	7	AACGAT	CGTTAT	21	CCGTTGTA	TACAACGG	5	CATGATTACATACTTCTACGCCCATATACCTATA	GTATAGGTATATGGGCGTAGAAGTATGTAATCAT	19	ACGACGACGAA	CGTCGTTTCGT	5	CTAACCTAAC	TTAGGTTAGG
TAATATATATAT	palindrome	4	GTACGTACGTAC	palindrome	6	CAACAACAG	CTGTTGTTG	5	CAGTGGCTTG	GCCACTGCAA	10	ATATATATATAAAATATATAT	TATATATATATATATATATTT	3				AATAATTAT	ATTATTATA	6				AAAATAATATAT	TTATTTTATATA	44	AAATTATAA	TATAATTTT	184	AAAACGTAG	ACGTTTTCT	12	AAAATATATAGATGTAC	TATATTTTGTACATCTA	7	TATTTAATATT	TTAAATAAATA	20	CCGGCCTCC	GAGGCCGGG	5	ATTTATAC	TATAAATG	19	ACGAC	TCGTG	5	CCGTAACCCGATACTAA	CGGTTAGTATCGGGTTA
GAGAGAGGGAGA	TCTCTCTCCCTC	4	GGGAAGT	TTCCCAC	6	ATATATATATAC	TATGTATATATA	5	ATTTTAT	TATAAAA	10	ATAGAG	TCTCTA	3				AAGAAG	TTCTTC	6				ATATATTAAAA	ATATTTTTAAT	43	AAAAG	TTTTC	184	TAGAC	TCTAG	11	TATTATAA	palindrome	6	TAATTATATTA	TATAATTATAA	20	CAGTAG	CTACTG	5	ATACACAC	GTGTATGT	19	AATGTA	ATTTAC	5	ATATTATAA	TATTTATAA
GAGAGAAGA	TCTCTTCTC	4	GCCGGG	GGCCCC	6	ATATAATAAT	ATATATTATT	5	ATTAACACTGCC	GTTAATGGCAGT	10	ATACGTTTATAC	TATAAACGTATG	3				AAATTTTGAA	TTTTTCAAAA	6				ATAATATAATATA	ATATTATATTATT	43	GAAAAA	TTTTCT	182	TAATGC	TTAGCA	11	GCCGTCATGGCCCCG	GGCCGGGGCCATGAC	6	TAACAATAA	TATTGTTAT	20	CAGAC	GGTCT	5	AGTAGAAACCAACACGCCGCTGGCAGTCTTTAACTCGAG	GCGGCGTGTTGGTTTCTACTCTCGAGTTAAAGACTGCCA	19	AATACA	TATTTG	5	GCTAATATATTA	palindrome
CTTCC	GGGAA	4	GAGTACGC	TCGCGTAC	6	ATAATTAAATAT	TTAATTATATAT	5	ATCTA	TAGAT	10	ATAATATTG	TCAATATTA	3				AAATTCACTGCTTTAAAACAC	TTTTAAAGCAGTGAATTTGTG	6				ATAAATTAAAT	ATTTATATTTA	43	AAAATTATTA	TTTTTAATAA	182	TAAAATA	TATATTT	11	GCACGGCGA	GCCGTGCTC	6	CTCTCCCC	GGGGAGAG	20	CACGCACACG	GTGCGTGTGC	5	AGAAGAGGA	TCTTCCTCT	19	TCTAAC	TTAGAG	4	GAGAGAAGA	TCTCTTCTC
CCGTTAAAGTGTTAAAGCTG	TAACGGCAGCTTTAACACTT	4	GAAGAGAGAG	TCTTCCTCTC	6	ATAATAATAAT	TATTATATTAT	5	ATATATATAT	palindrome	10	ATAAATATAC	TTTATGTATA	3				AAATAATAAAAA	TTATTTTTTTTA	6				ACACACGC	GTGTGTGC	43	TCGGCCACGAACAAATGCACACCGCTCAG	TTCGTGGCCGACTGAGCGGTGTGCATTTG	181	GAGAGAGAGAGAAA	TCTTTCTCTCTCTC	11	GATCGC	palindrome	6	ATTTAATAA	ATTTATTAA	20	CAATAT	TTGATA	5	ACTACG	TCGTAG	19	TACTA	TAGTA	4	CGACGC	GCGTCG
CCGTACA	TACGGTG	4	CGTCTATGA	TAGACGTCA	6	AGTTC	GAACT	5	ATACGTTCATAC	ATGTATGAACGT	10	AGTAGC	GCTACT	3				AAAATAAAAATA	ATTTTTATTTTT	6				AATAAAATAAAT	ATTATTTATTTT	43	CGTTCAATTAC	GAACGGTAATT	181	GAGAAT	TTCTCA	11	GATATAT	TCATATA	6	ATTATTAATA	palindrome	20	ATGATGAAC	TCATGTTCA	5	ACGATGAAGG	ATCGTCCTTC	19	TAAATTTAAAA	TATTTTAAATT	4	ATTAATATAAT	TATATTAATAT
CAGCAT	GATGCT	4	CGACGAC	TCGGTCG	6	AGCGAT	GCTATC	5	AGTCC	CTGGA	10	AGCATC	TGATGC	3				AAAAGATAGAAAA	TTTTTTTTCTATC	6				ATTTATATATTT	TATAAATAAATA	42	AAATTAATAT	ATTTATATTA	181	GACGGCGAC	GCCGTCGTC	11	GAGAAGGAG	TCCTCCTTC	6	ATATATTGT	TATATACAA	20	ATGAAATCAT	TTCATATGAT	5	AATATATT	palindrome	19	TAAAAATGAAA	TTCATTTTTAT	4	ACAGTTCGTTTGCGC	GCAAACGAACTGTGC
CAGAGACAC	CTCTGGTGT	4	CCTCGC	GCGAGG	6	ACGGCA	CGTTGC	5	AGAGAGCG	CTCTCGCT	10	AGAATGAAGAGGATACGAGCG	TATCCTCTTCATTCTCGCTCG	3				AAAAGAAAGA	CTTTTTCTTT	6				ATTTAAATT	TAAATAATT	42	ATTATTAAA	TAATAATTT	180	GAATATTGCCCACAG	GCAATATTCCTGTGG	11	GAATCCTCTAGC	GCTAGAGGATTC	6	ATATATAAATT	ATTTATATATA	20	ATGAAATCAG	TGATTTCATC	5	AAAAAAAAAAG	TTTTCTTTTTT	19	GGTGA	TCACC	4	TATACAAT	TTGTATAA
CAGACGCT	GCGTCTGA	4	CCTCCT	GGAGGA	6	AACGGCAGCGATAACACTTT	GTTAAAGTGTTATCGCTGCC	5	AGACAGAG	GTCTCTCT	10	ACATACACAC	TGTGTGTGTA	3				AAAACATATTT	AAATATGTTTT	6				GAGGAGAGAGA	TCTCTCCTCTC	41	TAATAG	TATTAC	179	GAATATTCTA	palindrome	11	GAATA	TCTAT	6	AGTAC	TGTAC	20	AGCAA	CTTTG	5	GTATATAA	TATATACT	18	GGCGTAAATTT	TTTACGCCAAA	4	GAATG	TTCCA
CACGTA	CGTGTA	4	CCGTT	CGGAA	6	AACCGAG	CTCGGTT	5	AATAGTAGT	ACTATTACT	10	AATTATATATAA	AATTTTATATAT	3				AAAAATAG	TATTTTTC	6				CTAACCTAA	GTTAGTTAG	41	AAAATAATT	TTTTAATTA	179	CGCCGACGGCCC	CGGCGGGGCCGT	11	GAAAGGCACCCC	TTTCGGGGTGCC	6	AATATTATATT	TAATATAATAT	20	AGATTGAA	TTTCAATC	5	GATGGTT	TCAACCA	18	GGAAG	TCCCT	4	ATACATATATGCATTT	CATATATGTATAAATG
ATTATTATAT	TATAATAATA	4	CCGGG	GCCCG	6	AAATATATT	TATTTAATA	5	AAATAAGT	ACTTATTT	10	AATATTGCAGC	ATTGCTGCAAT	3				TTATAATATA	palindrome	5				AGGACG	TCGTCC	41	AATAATTAAT	TTATTATTAA	178	CCCCGCCCCC	GGGGGGGCGG	11	GAAACGACAAC	TTCGTTGTCGT	6	CTCAC	GGTGA	19	AGATCGGAAA	TTTCCGATCT	5	CGTCGATCTG	GACGCAGATC	18	GAGCTATGTTACT	TAGCTCAGTAACA	4	AGCACGAGCGGCGTACGTGCGAGCGAGAT	GCTATCTCGCTCGCACGTACGCCGCTCGT
ATTATACATAT	TAATATATGTA	4	CCAAATATAAAT	GGATTTATATTT	6	AAATAGA	TTCTATT	5	AAAATAAAAA	TTTTTTATTT	10	AATATTAT	palindrome	3				TAATTTAA	TTATTAAA	5				AGAAATGG	CTCCATTT	41	AAAAATATATT	TTTTAATATAT	178	CATGC	TGGCA	11	CTGTCCAAGGCTC	GGACAGGAGCCTT	6	CGCCCCCCC	CGGGGGGGG	19	AGAGA	CTCTT	5	CGCGGCGTGTTGGTTTCAACTCTCGAGTTAAAGACGGC	CTTTAACTCGAGAGTTGAAACCAACACGCCGCGGCCGT	18	GACCACTGTCCCGATT	TCAATCGGGACAGTGG	4	ACTATCGAACG	GTCGTTCGATA
ATCATC	GATGAT	4	CATTAGTGGG	TAATGCCCAC	6	AAACT	TTAGT	5	TCGTCGCCA	TGGCGACGA	9	AATACAAT	TATTATTG	3				GTACTATAC	GTATAGTAC	5				TAATAATTAAA	TTTAATTATTA	40	ATAATATATAAA	TATTTTATATAT	177	CAAAGGTGA	CCTTTGTCA	11	CTGGC	GCCAG	6	CGATGACGA	TCATCGTCG	19	ACGTC	GACGT	5	ATCGTG	GATCAC	18	GAATGATGATTGAGAACT	TCATTCAGTTCTCAATCA	4	ACATACGTACCT	GTAGGTACGTAT
ATCACC	ATGGTG	4	CAGTAGCAGTAG	CTGCTACTGCTA	6	TATAATATAA	TATTATATTA	4	GTTAACGGCACTTTAACGGCAGC	TGCCGTTAACGCTGCCGTTAAAG	9	AATAATG	ATTCATT	3				GCAGCAACA	GTTGCTGCT	5				GCCGA	TCGGC	40	AATATCTATTATT	ATTAATAATAGAT	177	ATTCA	TGAAT	11	CGTTCA	GAACGT	6	CACCCA	GGTGTG	19	ACCTCGACCACG	GTGGTCGAGGTC	5	ACAGACGA	TCGTCTGT	18	GAAAAGAACGCG	TTCCGCGTTCTT	4	AAATATATAA	ATATATTTTT
ATATTTATAAT	TATATTATAAA	4	CACGCACGCA	TGCGTGTGCG	6	TAGAAA	TTCTAT	4	GCACGCC	GGCGTGC	9	AATAATAAAAT	ATTTTATTATT	3				GAGTAAT	TACTCAT	5				GATTTTCTCGCTCGACGGCAAAAGCAACACGCCGCGAGCGGACTTGT	GCCGTCGAGCGAGAAAATCACAAGTCCGCTCGCGGCGTGTTGCTTTT	40	CCCCGCGTGACGTCATTACCCCTCTC	GGGGAGAGGGGTAATGACGTCACGCG	175	ATCGGACACGGACCCG	CGTGTCCGATCGGGTC	11	CGGGAA	TCCCGT	6	ATATATAAAAA	TTTTTTATATA	19	ACAGCAACA	TTGTTGCTG	5	AAGAAC	TTCTTG	18	CTCTCCACAAA	TTGTGGAGAGT	4	GGGACCGTGGTCAATATCAACGTGGTCAATC	GTCCCGATTGACCACGTTGATATTGACCACG
ATATATATATTT	TATAAATATATA	4	CAATGTTGG	TGCCAACAT	6	TACTAC	TAGTAG	4	GCACCTACGT	GGTGCACGTA	9	AATAAGG	TTATTCC	3				GAGAGGAA	TCTCTTCC	5				ATATATACTAT	TATAGTATATA	40	AATTATAATA	ATTTATTATA	175	ATACTAACGGCGGCGTGAACGCGGCTTA	TCACGCCGCCGTTAGTATTAAGCCGCGT	11	CGCCTGC	GGCAGGC	6	AGTGTG	CACACT	19	AATAGTAAT	TATTATTAC	5	AAAAAAC	TGTTTTT	18	CTACGTC	GACGTAG	4	CCCACA	TGGGTG
ATAGATTAT	ATATAATCT	4	ATTCAA	GAATTT	6	TAATTATAATG	TTACATTATAA	4	GAATG	TCCAT	9	AAGGAACCT	GGTTCCTTA	3				GAAAGAGAGAAA	TCTCTTTCTTTC	5				CGCGC	CGCGG	39	TAATGCCCAAGCAATGCCCAG	TGGGCATTGCTTGGGCATTAC	174	AGTGCCTTCAAGGCAG	GAAGGCACTCTGCCTT	11	CGAGT	CTCGA	6	AGCAATAATAATAATAAT	ATTATTGCTATTATTATT	19	AATACCAAT	TGGTATTAT	5	GTCTTTACCTCGAGAGTAGAAACCAACACGCCGCGGCC	TTCTACTCTCGAGGTAAAGACGGCCGCGGCGTGTTGGT	17	CTAACCTAACCCTACGG	GGTTAGGTTAGCCGTAG	4	CAGCCG	CGGCTG
ATACC	TGGTA	4	ATGGG	TCCCA	6	TAAAAAAATA	TTTTTTATAT	4	GAAAG	TTCCT	9	AAGAAATAG	TATTTCTTC	3				GAAAAAAAGA	TTTTTTTCTC	5				ATTAATTAAT	palindrome	39	AATATATATTT	ATATATATTAA	174	AGGACGGA	TTCCGTCC	11	CCAAAA	GTTTTG	6	AGAGAGAAAGAGAG	TTCTCTCTCTCTCT	19	AAGTTAA	TTAACTT	5	GAGAAGGA	TCTCCTTC	17	CGTCGTCAT	GACGATGAC	4	TAAAATAAAAA	TTTTATTTTAT
ATACATAC	ATGTATGT	4	ATCGCC	CGATGG	6	GTATGCAGG	TGCATACCC	4	CTGCCGTTAAAG	TAACGGCAGCTT	9	AACATTATA	TAATGTTTA	3				CTTATAT	TATAAGA	5				ATATATAATATTA	TAATATTATATAT	39	AAAATTTA	TAAATTTT	174	AGCGC	GCGCT	11	CATACGTG	GTATGCAC	6	ACGCGATTAGGGC	GCGTGCCCTAATC	19	AACTATTTAC	TGTAAATAGT	5	GAGAAGAGAGA	TCTCTCTTCTC	17	CGCGATGATCCT	GATCATCGCGAG	4	CGATAG	TATCGC
ATAATAAAA	TTATTTTTA	4	ATATATAG	TATATATC	6	GAACGA	TTCTCG	4	CCCTTC	GGAAGG	9	AAATTTA	TAAATTT	3				CGATGA	TCGTCA	5				ATAATAATA	TTATTATTA	39	CAAGGCGGCCTCGTGCCGTTCTCAGAGTCTCTCTCATACAAT	TTGTATGAGAGAGACTCTGAGAACGGCACGAGGCCGCCTTGA	171	ACGACGATG	ATCGTCGTC	11	CAGCAACAA	TGTTGCTGT	6	AATAAATAAAT	ATTATTTATTT	19	AAATATATG	ATATATTTC	5	CGGAC	CGGTC	17	CCGAGA	GTCTCG	4	CCAATGAATATCTACATAAATATCCACTAGGTATCTATACAATAT	TATTGTATAGATACCTAGTGGATATTTATGTAGATATTCATTGGA
ATAAGTA	ATTACTT	4	ATATACATAC	TATGTATATG	6	CTTAC	GTAAG	4	CCCCG	GGGCG	9	AAAAGTA	TTTTTAC	3				CCTCA	GTGAG	5				AGAGGA	TCTTCC	39	AGAGAGAGAGAA	TCTCTCTCTCTT	170	AAAATTAAA	AATTTTTTT	11	CAGCA	GCTGT	6	AATAAAATATT	TTTATTAATAT	19	AAAAGAAA	CTTTTTTT	5	CGAGCTG	GCAGCTC	17	CCCAATCGTGCGGTG	CGCACGATTGGGCAC	4	ATATTTATATA	ATTATATAAAT
ATAACTTAA	TTATTTAAG	4	ATATAAAAAT	TTTTTATATA	6	CTGCTGCGGTTG	GCAGCAACCGCA	4	CCCCCCA	GGGGGGT	9	AAAAGATC	GATCTTTT	3				CCCTCCCCCC	GAGGGGGGGG	5				CTGGCATTATTATTATCACCAGCCCACGTCAGAATAGACGCCT	GATAATAATAATGCCAGAGGCGTCTATTCTGACGTGGGCTGGT	38	AGATAT	CTATAT	169	AAAAAAAAAAAG	TTTCTTTTTTTT	11	CACAGTTCGTTTGCG	CTGTGCGCAAACGAA	6	AAGGTTCCTTCGGTA	GAAGGAACCTTTACC	19	AAAAAGCTCAAACTC	TTTTTGAGTTTGAGC	5	CACCAG	GTGCTG	17	CCACT	TGGAG	4	ATATTTATAAAAAAATAAATAGTTAGGGGAGAATTAATTATTAATTTT	CCCTAACTATTTATTTTTTTATAAATATAAAATTAATAATTAATTCTC
AGTCTCG	CGAGACT	4	ATACC	GTATG	6	CGGCAACGGTAA	GCCGTTACCGTT	4	CACGTCG	GTGCGAC	9	AAAAATATTA	AATATTTTTT	3				CCCCACCCCC	GGGGTGGGGG	5				CCGGCGGTCGTAGGCCGGACAGTAGCTGGA	CGACCGCCGGTCCAGCTACTGTCCGGCCTA	38	CGATAGCACACCAACC	GCTATCGGGTTGGTGT	168	GTCTTTTTTGGGGAA	TTCCCCAAAAAAGAC	10	ATTTATTAT	TAAATATAA	6	AAGAGAG	CTCTTCT	19	TTACAAA	TTGTAAT	4	CACATA	TATGTG	17	CATTG	TGCAA	4	ATACTTACCTATAAG	GGTAAGTATCTTATA
AGTAGT	CTACTA	4	ATACATACATAT	TGTATATATGTA	6	CGCGAA	CGTTCG	4	CACCACCAC	TGGTGGTGG	9	AAAAAGAAG	CTTCTTTTT	3				CATACGTA	GTACGTAT	5				AGATGT	TACATC	38	TAAAAATATAA	TATATTTTTAT	167	GCCAG	GCCTG	10	ATTGCC	CAATGG	6	AAAATAATAAA	TTTTTTTATTA	19	TCATCA	TGATGA	4	ATATTTC	GAAATAT	17	CAGCAG	TGCTGC	4	ATAATTATATT	ATTATAATATA
AGAGTG	TCACTC	4	AGGCAG	CTCTGC	6	CGCCTC	GAGGCG	4	CACACC	TGTGGG	9	TTTAAATTAA	palindrome	2				CACCCCCCC	TGGGGGGGG	5				AATATATTATTA	TTTAATAATATA	38	GCCAATCAGAGCCTGGGCCACTACGGAGCGA	GCTCTGATTGGCTCGCTCCGTAGTGGCCCAG	167	GACGTCATCAAT	TGATGACGTCAT	10	ATTGACCACGGTCTCG	CGTGGTCAATCGAGAC	6	CGTGT	GACAC	18	TCAAATTCAAAAAGC	TTGAGCTTTTTGAAT	4	ATAAAC	ATGTTT	17	CACGTACG	GCGTACGT	4	AGGATGGCGACGGCGCCGCTACCAACGGACACG	GCCGTCGCCATCCTCGTGTCCGTTGGTAGCGGC
AGAGAGTGAG	CTCTCTCACT	4	AGGAGAGAGAG	CCTCTCTCTCT	6	CGCACG	CGCGTG	4	ATGCA	TTGCA	9	TATAATAG	TATACTAT	2				CACCAT	GGTGAT	5				AAGATAAGTGCGATTCATCCAACCAGTTAAGGT	TGGTTGGATGAATCGCACTTATCTTACCTTAAC	38	ATAACAAT	TATATTGT	167	GACCCGATTGCACACG	GCAATCGGGTCCGTGT	10	ATGATG	CATCAT	6	CGAGT	CTCGA	18	TAATTA	palindrome	4	AGGCA	CCTTG	17	CACGGTCCCTATTGAC	GTCAATAGGGACCGTG	4	AATAATAATTATT	ATTAATAATTATT
AGAGAGAGG	CTCTCCTCT	4	AGCAT	GCTAT	6	CCTAACCCTAAC	GGGTTAGGGTTA	4	ATATACATAC	ATATGTATGT	9	TAATATATAT	palindrome	2				ATTTCAAAGAA	TGAAATTTCTT	5				AACGTTATTAACGTTCTCCCGTGATCGCTAATAACGCGAA	GTTTTCGCGTTATTAGCGATCACGGGAGAACGTTAATAAC	38	AATAAAAAAATAATAA	TTTTTATTTTATTATT	167	CGCCGC	CGGCGG	10	ATAATG	ATCATT	6	CAGACAGA	TGTCTGTC	18	TAAAAAAAAAAA	TTTTTATTTTTT	4	ACAATA	TTGTTA	17	CACACT	GTGTGA	4	CGAGC	GCTCG
AGAAC	GTTCT	4	AGAGAAATA	TATTTCTCT	6	CCGTTAACGCTG	TTAACGGCAGCG	4	ATACATACGTTTATACATAC	TGTATAAACGTATGTATGTA	9	TAAGAGAAA	TTCTCTTAT	2				ATTCAAACT	TAGTTTGAA	5				GAACCGTAA	GGTTCTTAC	37	AAATAAAT	TATTTATT	164	CGCAGAAAA	TTTTCTGCG	10	ATAATATATA	ATATATTATT	6	CACGCACACACA	GTGTGTGTGTGC	18	GGGAGAGAGG	TCTCTCCCCC	4	AATATC	ATATTG	17	CAAATCCATTAAG	TTTGCTTAATGGA	4	ATAATAAATAT	TTTATTATATA
AGAAAAA	TTTCTTT	4	AGAGAAAGAA	TTTCTTTCTC	6	CATTAG	GCTAAT	4	AGGCAACGG	CGTTGCCTC	9	TAACTAAA	TATTTAGT	2				ATTATACA	TATAATTG	5				ATAAATATATAAT	ATATATTTATATT	37	CCTAACAGT	TGTTAGGAC	162	CGACA	CGTGT	10	ATAATAATAA	ATTTATTATT	6	ATAATTATTAAT	TTATATTAATAA	18	GCTTACGACC	TCGTAAGCGG	4	TATTAAA	TTTAATA	16	CAAACGAA	GTTTGTTC	4	AAAGAAAGAG	TCTTTCTTTC
ACGTATAT	palindrome	4	AGAAGGAGG	TCCTTCTCC	6	CAACAT	GATGTT	4	AGCATC	TGATGC	9	TAAACTTA	TTTATAAG	2				ATTAATTTTC	TTAATGAAAA	5				ATAAATATAATAT	ATTATATTTATAT	37	TATAAAAAATTA	TATATAATTTTT	161	CCTCCA	GAGGTG	10	ATAATAATA	TTATTATTA	6	ACATACATACGT	TATGTACGTATG	18	GCGTCCACC	GGACGCGGT	4	GCAGCAACAGCA	TTGCTGCTGCTG	16	ATTATC	GATAAT	4	TATTAATAATAA	TATTATTAATAT
ACATATAC	TGTGTATA	4	AGAAGC	CTGCTT	6	CAAAG	CTTTG	4	AGAGTG	CTCTCA	9	GGAGAGAGGCGGGAA	TCTCCTTCCCGCCTC	2				ATGATTATG	TCATCATAA	5				ATAAAATATTT	ATATTTTATAA	37	TAATATATAT	palindrome	159	CATCGAATGGAATCGAATGGAAT	GATGATTCCATTCGATTCCATTC	10	ATAATAACTATA	TATAGTTATTAT	6	AATGT	ATTAC	18	GCATAT	palindrome	4	GACAAACGAGA	TGTCTCTCGTT	16	ATCGGACACAGTCTCG	GTGTCCGATCGAGACT	4	CTAGTTATAAGTCCTG	GACTTATAACTAGCAG
AATTATAATA	TATTATAATT	4	AATTATATG	AATTCATAT	6	ATGATA	TTATCA	4	AGAGAT	TCTATC	9	GATCGC	palindrome	2				ATGAAC	ATGTTC	5				AACCTAACCTA	TTAGGTTTAGG	37	ATAAATTTA	ATTTATTAA	159	CAAACTCTGA	GTTTGTCAGA	10	ATAAGGATATATTTATGC	CCTTATGCATAAATATAT	6	AAATAAAAAAAAAA	TTTTTATTTTTTTT	18	GACCGGCTTAC	GGTCGTAAGCC	4	GAAACCAACACGCCGCTGGCAGACTTTACCTCGAGAGTA	GCCAGCGGCGTGTTGGTTTCTACTCTCGAGGTAAAGTCT	16	ATCGACGTCGTCGGC	CGACGACGTCGATGC	4	CGATG	GCATC
AATTAATA	ATTAATTT	4	AATTAAGT	ATTACTTA	6	ATCTAG	palindrome	4	ACGCACCGC	GGTGCGTGC	9	GAGAGGGGGGG	TCTCCCCCCCC	2				ATACA	TATTG	5				TAAAATAAAA	TTTATTTTAT	36	TAATAATAAAT	TTAATTTATTA	157	ATATTATAGA	TATAATATTC	10	AGGGAT	CTATCC	6	AAAATATAATTTAT	ATAAATTATATTTT	18	GAACAGCTATA	GTTCTATAGCT	4	CTCTCCCC	GAGGGGGA	16	ATATCTATACTTAT	TATATAAGTATAGA	4	ATGTCCCTCGCGGCGTGTTGCTTTCGGCCTTAAGGAGCCGAAAATGCTCC	GGACATGGAGCATTTTCGGCTCCTTAAGGCCGAAAGCAACACGCCGCGAG
AATCTTTGAG	TCTCAAAGAT	4	AATAAAAAT	TTTTTATTA	6	ATCACG	ATCGTG	4	ACCACTACCAAGACCAAG	CTTGGTAGTGGTCTTGGT	9	GAAGAGATAAAG	TCTTCCTTTATC	2				ATAACTATT	TTATAATAG	5				CGCCAC	GGCGGT	36	AAATTACTAC	TTTGTAGTAA	157	ATAATAATAAA	TTTTATTATTA	10	AGGACAACGA	TCCTTCGTTG	6	TCTAAA	TTAGAT	17	CGTCGTC	GACGACG	4	CGGAA	GTTCC	16	ATATAGAT	TATATCTA	4	ATATTATAAT	palindrome
AATCTTC	GATTGAA	4	AAGGA	CTTTC	6	ATATATTATA	palindrome	4	ACACGCGT	GTACGCGT	9	CTTCTCTCTCT	GAGAAGAGAGA	2				AGGAGC	CCTGCT	5				ATTAATATTAA	ATTAATTTAAT	36	TATTTAATAA	TTAAATATTA	156	AGTATT	TAATAC	10	AGCCCGAACG	GTTCGGGCTC	6	TATATATACATA	TATATATATATG	17	CGACAA	GTCGTT	4	CGACGG	TCGCCG	16	ATACATTAAATG	ATTTAATGTATC	4	AAAAAAAAG	TTTTTTTTC
AATATGCATA	TTATGCATAT	4	AAAAGTGTAGA	TTTTCTACACT	6	ATATAATTTATAT	TATATATATAAAT	4	ACAAAA	TTTGTT	9	CGATGACAA	GTCATCGTT	2				AGGAGAGAGAG	CTCCTCTCTCT	5				ATAATAAATT	ATTATAATTT	36	TATAAATAAT	TATAATTATT	155	AGAGAGAGGGAG	TCTCCCTCTCTC	10	AGAGAAAGAGAT	TCTATCTCTTTC	6	TATAGATA	TATATCTA	17	CCTGGAGTG	CTCCAGGCA	4	CACCGC	GGCGGT	16	ATACATAAT	GTATATTAT	4	TATATAATTATA	palindrome
AAGGT	CTTAC	4	AAAAAATAT	TATTTTTTA	6	ATATAATAATAT	ATTATTATATAT	4	AATCTAATTG	TTAGATTCAA	9	CCTTTT	GAAAAG	2				ACACACACACAT	GTGTATGTGTGT	5				TATATATATATATA	palindrome	35	CTCTCTCC	GAGAGAGG	154	AATTTAATA	TTTATTAAA	10	ACACGAC	TGTCGTG	6	TATAAAAAT	TTTTATAAT	17	CCAAATTCCTGGAGCCGG	TTTGGCCGGCTCCAGGAA	4	CAATAATCTAT	GATTATTGATA	16	ATAAATAAA	TTTATTTTA	4	CCCGCACCGCCGGCAGCACCAGGATACGTG	GCGGGCACGTATCCTGGTGCTGCCGGCGGT
AACGA	CGTTT	4	AAAAAATAAA	TTTATTTTTT	6	ATAAATTA	TTTATTAA	4	AATAAAG	TTCTTTA	9	CCGCCCCC	GGGGGGCG	2				ACACACACACAAATAT	TATATTTGTGTGTGTG	5				TAAAATAAAT	TTAATTTATT	35	ATAATTTATA	TTATTATAAA	154	AATAAAATAA	ATTTTATTTT	10	ACACCA	GGTGTT	6	TAGATA	TATATC	17	CAGCAGCAGCAA	GCTGTTGCTGCT	4	CAACTCT	GAGTTGA	16	ATAAAC	TTATGT	4	AGCCGTTCGAA	TCGAACGGCTT
AAATTTTAT	TTATAAAAT	4	AAAAAAAAAC	TTTTTGTTTT	6	ATAAAACTAT	TTTTATATAG	4	AAGAAGAG	TTCTTCTC	9	CCCGA	GGGTC	2				ACAACAGAT	TGTATCTGT	5				CCGCGAGCGGACTTGCGATTCTCTCGCTCGACGGCGAAAGCAACACG	CGCGGCGTGTTGCTTTCGCCGTCGAGCGAGAGAATCGCAAGTCCGCT	35	AACGGTGTGCAACTG	CACCGTTCAGTTGCA	154	AAAGAGAAAAA	TCTTTTTTTTC	10	AATGT	TACAT	6	TAATATATAAA	TATATTATTTA	17	CAACAGCAGCAA	GCTGCTGTTGTT	4	ATATATGC	palindrome	16	AGGGAT	CTATCC	4	AATAGATATAT	TATATATCTAT
AAATATTAA	ATATTTTTA	4	TGAAA	TTTCA	5	AGTAATGCCC	GGGCATTACT	4	AACAAT	TTGTTA	9	CCCCCGC	GGGGGGC	2				AATTTTAAA	TTAAAATTT	5				CACACACACACACA	TGTGTGTGTGTGTG	35	AAAATATATAA	ATTTTTTATAT	154	TAGATA	TATATC	9	AATAATATT	TAATATTAT	6	GAGATA	TCTCTA	17	ATTTTCAGATTTATC	GAAAATGATAAATCT	4	AGAGACG	CGTCTCT	16	AGGAA	TTCCT	4	GCCGTTCCTGA	GGCTCAGGAAC
AAATATGC	ATATTTGC	4	TCTGGTTCAGCACTGGGT	TGAACCAGAACCCAGTGC	5	AGCGC	CGCTG	4	AAAAAAAC	TTTTGTTT	9	CCCCCCTT	GGGGAAGG	2				AATTATGT	TTACATAA	5				ATATATAG	ATATATCT	35	TAATTAATATA	TATATATTAAT	153	GGTAC	GTACC	9	AACCG	TCGGT	6	CTTTTGCGCACATAT	GTGCGCAAAAGATAT	17	ATTGTCCACATTGTTCAC	GGACAATGTGAACAATGT	4	AAGGAAAGGT	TTACCTTTCC	16	AGCCGTTCCTG	GGCTCAGGAAC	4	GATAAT	TCATTA
AAATATAAAAT	TTATTTTATAT	4	TCACG	TGACG	5	AGAGAGAAGAG	TTCTCTCTCTC	4	TAACA	TTATG	8	CCCCCCCTCCCCC	GGGGAGGGGGGGG	2				AATCCAATTA	TTGGATTTAA	5				ATAAAAAATT	TTTTTATAAT	35	ATATAACAATT	TTATATAATTG	152	GCATTTAATCAC	GCGTGATTAAAT	9	AAATTTACTTA	TTTAAGTAAAT	6	CGGGA	CGTCC	17	ATTGTCCACATTGGACA	TGTCCAATGTGGACAAT	4	AAATTAT	ATAATTT	16	AGATGAATAATATG	ATTATTCATCTCAT	4	GAGCGAGTCAGTACGTGCTCGATCGTCCGTAACCGGAGGTACCGCCCGC	TCGCGGGCGGTACCTCCGGTTACGGACGATCGAGCACGTACTGACTCGC
AAATAAGT	ATTTACTT	4	TATATAATTATA	palindrome	5	AGACGCCC	GCGTCTGG	4	GTTCATACATATAT	TATGTATGAACATA	8	CCCCCCCCACC	GGGGGTGGGGG	2				AATATTATATT	TAATATTAATA	5				AAAAAGAAAAA	TTTTCTTTTTT	35	AATATAAATAAT	TATTTATATTAT	152	GACGAGGAC	TCGTCGTCC	9	AAATAAAA	TTTTTTTA	6	CGACAA	TTGTCG	17	ATGTGTCCAATGTGTCCA	ATTGGACACATTGGACAC	4	AAACT	TAGTT	16	ACGGTGTGCAAATGA	TTTGCACACCGTTCA	4	CGAGATAGCACGTGTGGCGTACGTGCAAG	CGCCACACGTGCTATCTCGCTTGCACGTA
AAAAATTA	TTTAATTT	4	TAATGTATTATGA	TACATTATCATAA	5	ACTTACA	GTTGTAA	4	GGAGGCCGTGGA	GGCCTCCTCCAC	8	CATGCTCCAA	GAGCATGTTG	2				AATATGT	TATTACA	5				TATTTATTAATA	TTAATAAATATA	34	AAATGTTATAT	TTTATATAACA	150	CTCTACCGCGTGCT	GAGAGCACGCGGTA	9	AAAACT	TTAGTT	6	CAACAC	GGTGTT	17	ATGATCAAA	CATTTTGAT	4	TTATAATA	palindrome	15	ACGATGAATGAGAACTGA	TCTCATTCATCGTTCAGT	4	CCGGAGGTACCGCCCGCGAGCGACTCAGTGCGTGCTCGACGTCCGTAAG	TCGCGGGCGGTACCTCCGGCTTACGGACGTCGAGCACGCACTGAGTCGC
AAAAAAATG	ATTTTTTTC	4	TAAATATG	TATTTACA	5	ACGGCACCGTTAACAATTTA	GTTAAATTGTTAACGGTGCC	4	GCGACA	GCTGTC	8	CATCCG	CGGATG	2				AATAAAAATT	TAATTTTTAT	5				GTGTAC	TACACG	34	CGCGTGT	GCGACAC	149	CGTAAGCGGCTGTGCGCACGAAAT	TCGTGCGCACAGCCGCTTACGATT	9	TTATATAATA	palindrome	5	ATCAAAA	TTTTTGA	17	ATATGTCTGT	TATACAGACA	4	GGAGGAGGG	TCCTCCCCC	15	ACAGTTCGTTTGCGC	TGCGCAAACGAACTG	4	ATATATATAAA	TATATATATTT
TTATATGAAA	TTTCATATAA	3	GTTGTAA	TACAACT	5	ACGATGACG	CATCGTCGT	4	GAGATTT	TCTCAAA	8	CATATCCAC	GTGGATATG	2				AAGAGAGAAA	TTCTCTCTTT	5				GTATGTGT	TACACACA	34	ATTAAATCAAT	ATTTAATATTG	148	CGCGAT	palindrome	9	TCAATAGTCAT	TTGAATGACTA	5	ATACGTAC	ATGTACGT	17	ATATACATT	TATAATGTA	4	CTCTCCTTCT	GAGAGAAGGA	15	ACACAGTTCTTTTGC	CAAAAGAACTGTGTG	4	ACGATCGAGCACGTACTGACTCGCTCGCGGGCGGTACCTCCGGCTTACGA	GGAGGTACCGCCCGCGAGCGAGTCAGTACGTGCTCGATCGTTCGTAAGCC
TTAAAGTGCCG	TTAACGGCACT	3	GCGCGA	GCGCTC	5	ACATACATAT	TATGTATGTA	4	GACGGT	GTCACC	8	CAGCGG	GCCGCT	2				AAGACGA	CGTCTTT	5				GCAAC	GTTGC	34	ATAAATAG	TATTTATC	147	CCATATCCA	TATGGTGGA	9	TATAC	TATAG	5	ACCTG	CAGGT	17	ATACAACAGACG	ATCGTCTGTTGT	4	CTCACA	GTGAGT	15	AATCTATC	GATAGATT	4	TATAATATTA	palindrome
TGTAATATATA	TTACATATATA	3	GAGCGAAC	GCTCGTTC	5	AATTATTATAA	TTATAATAATT	4	GAATGACTT	GTCATTCAA	8	CAACCAAT	TTGATTGG	2				AACTT	AAGTT	5				ATATAATAAATAT	TATATATTTATTA	34	AGTAAAATAAAAATCGATGATG	ATCGATTTTTATTTTACTCATC	147	CATAA	TGTTA	9	TATAAAAAG	TTTTATACT	5	AAAGAAAAAAAA	TTTTTTTTTTTC	17	AGTGCAGT	GCACTACT	4	CGCCTAACCT	GGTTAGGCGA	15	AATATTAT	palindrome	4	TAAGCCTGCTAGTAA	TACTAGCAGGCTTAT
TGCCTACATGTATTAT	TGTAGGCAATAATACA	3	GAGCC	GCTCG	5	AATTATTAATTAA	ATTAATAATTTTA	4	CTTTCC	GAAAGG	8	ATTGAAA	TTCAATT	2				AAATGGGCGTC	ATTTGACGCCC	5				AGGGGGG	CCCCCCT	34	AAATAATTTA	TATTTTAAAT	147	CACCGACCCGATTGCG	GCAATCGGGTCGGTGC	9	TAATATATA	TATATTATA	5	TATATAATTAA	TATATTAATTA	16	AGTCAGTTA	TTAACTGAC	4	CGAAC	GGTTC	15	AAGTTACGCCA	GCGTAACTTTG	4	CTCACTG	GTGAGCA
TATTAATAAAT	TATTAATAATT	3	CCGTTGCCT	GGCAACGGA	5	AATTATAATTT	TTAAATTATAA	4	CGGTCGC	GGCGACC	8	ATTATTTAAAAT	TATTTTAAATAA	2				AAATATATT	TATTTAATA	5				AGATAAGTGCGATTCATCCAACCAGTTAAGACA	CTTAACTGGTTGGATGAATCGCACTTATCTTGT	34	ATATATTATA	palindrome	146	CACACACGCACG	GTGTGCGTGCGT	9	GTTAA	TTAAC	5	GGTTAA	TTAACC	16	AGTATTGCCAT	GCAATACTATG	4	CCTACCAGCATGCGTACATG	GCATGTACGCATGCTGGTAG	15	AAGAAGA	TTTCTTC	4	CCCCT	GGAGG
TATAATGTATA	TTATATATACA	3	CCGTCGTCG	GGCGACGAC	5	AATGAGTAAT	ATTATTACTC	4	CGGCAGA	TGCCGTC	8	ATATTTAA	palindrome	2				AAAATATTTT	palindrome	5				ACATACAT	TGTATGTA	34	GAGAGG	TCTCCC	145	CACACACACACACG	GTGTGTGCGTGTGT	9	GTACA	GTACT	5	GAGAGGAAGAGA	TTCCTCTCTCTC	16	AGGGAGAGAGAG	CTCTCTCTCCCT	4	CCGTCT	GAGACG	15	AACGCC	TGGCGT	4	ATCGGACACAGGCTCG	CTGTGTCCGATCGAGC
TATAATATAGA	TATTATATCTA	3	CCGAGA	GTCTCG	5	AATGAA	TCATTT	4	CGCTGCAA	GCGTTGCA	8	ATATGAATG	ATCATTCAT	2				AAAAGTA	TTTTTAC	5				AATATAAAATAT	TTTATATTATAT	34	ATAAAAAAAA	TTTTTTTTAT	145	CAAACTGAGTTTGCGATG	TGCATCGCAAACTCAGTT	9	GCAGGA	TCCTGC	5	CCTCGC	GAGGGC	16	AGGCA	CCTTG	4	CCCTCTCCCT	GAGAGGGAGG	15	AAATTT	palindrome	4	ATATTAATATCATATTA	TTAATATTAATATGATA
TAGAGG	TCTACC	3	CCCGGGC	CCCGGGG	5	AATAG	TTCTA	4	CGACCATTA	TAATGGTCG	8	ATATAGATA	TTATCTATA	2				AAAAAATAAC	TTTTTGTTAT	5				AACGGTAATTG	GTTCAATTACC	34	AGCCGTTTTCACGGCTCCTGGACGAC	TCCAGGAGCCGTGAAAACGGCTGTCG	145	ATTGAAG	TTCAATC	9	GATTGACCACAGTCCC	GTGGTCAATCGGGACT	5	CACGCACGCA	GCGTGCGTGT	16	AGATCGGTAG	CCGATCTCTA	4	ATATGGGCGTAGAAGTATGTAAACATGTATAGGT	TACGCCCATATACCTATACATGTTTACATACTTC	15	AAAAGAAGA	TTTTTCTTC	4	AATTATATAA	TTATATAATT
TAGAAA	TTCTAT	3	CACTTATACAAT	GTGATTGTATAA	5	AATAC	TATTG	4	CCTCCT	GGAGGA	8	ATATACGTTCATAC	ATATGTATGAACGT	2				AAAAAAAAAAG	TTTTTTTTTCT	5				AAAAC	TGTTT	34	ACACACACAC	TGTGTGTGTG	145	ATTATTTTTT	TAAAAAATAA	9	GAGAGGAAGAGA	TTCCTCTCTCTC	5	CAACAGCAA	TGTTGTTGC	16	AGAGAGAAAA	TTTCTCTCTT	4	AGCTCGAGAGTTGAAACCAACACGCCGCTGGCCGTCTTT	TCTCGAGCTAAAGACGGCCAGCGGCGTGTTGGTTTCAAC	15	AAAAC	TTTTG	4	AATAAAAATT	TTAATTTTTA
TACGAAA	TCGTATT	3	CACAACA	TGTGTGT	5	AAGTTAAA	TTAACTTT	4	CCGTTGATGGAGCGTCGCTGC	TCAACGGGCAGCGACGCTCCA	8	ATATACATACAT	TATGTATATATG	2				TTATATATATAA	palindrome	4				TAACAA	TTATTG	33	AAATTATTATAC	ATAATAATTTGT	144	ATGATTCCATTCGAGTCCATTCG	GAATCATCGAATGGACTCGAATG	9	GAGAGAGAGACA	TCTCTGTCTCTC	5	ATTTGGACACCGTTT	GTGTCCAAATAAACG	16	AGAGAAGAGAG	CTCTCTTCTCT	4	ACAGAC	TGTGTC	15	TGCTAGTAATAAGTCC	TTATTACTAGCAGGAC	3	TGACCAA	TGGTCAT
TAAAGA	TCTTTA	3	ATTTCAGCAAA	CTGAAATTTTG	5	AAATTTTGCTG	CAAAATTTCAG	4	CCCTCA	GAGGGT	8	ATAGTAAT	TATTACTA	2				TTAAATAT	palindrome	4				GTTATTAAGGTTCTCCCGTGATCGCTAATAACGCGAAAAC	GTTTTCGCGTTATTAGCGATCACGGGAGAACCTTAATAAC	33	TATTTAAATA	palindrome	143	ATACGTAC	GTATGTAC	9	GAGAGAATA	TCTCTCTAT	5	ATGCTG	TCAGCA	16	ACTACGTACAT	TAGTATGTACG	4	AATGA	ATTTC	15	TCCACA	TGTGGA	3	TATATAC	TATATAG
GTAGTG	TACCAC	3	ATTGA	TCAAT	5	AAATTTCATA	TTATGAAATT	4	CCCCCCCCTCCC	GGGGGGGGGAGG	8	ATACATATA	TATATGTAT	2				TCGTCATTCTCTTCA	TGACGATGAAGAGAA	4				GAGAAGAA	TCTTCTTC	33	ATCGAACGGT	CCGTTCGATA	143	ATAATAAAT	ATTTATTAT	9	GACGGCAT	TGCCGTCA	5	ATATATAATATA	TATTATATATTA	16	ACGCACACACAC	GTGTGTGTGTGC	4	AAAGATAT	ATCTTTAT	15	TCAGGTTTATAAAAA	TTTATAAACCTGATT	3	TATAATTATATTAA	palindrome
GGTACCATAAATA	TATTTATGGTACC	3	ATTAATATT	TATTAATAA	5	AAACATGTTTT	TTTAAAACATG	4	CCCCCCCCCCCA	GGGGGGGGGGGT	8	ATAATTTTA	TTAAAATTA	2				TATATAATATATA	TATATATATTATA	4				CGTGGTCAATCGGGA	TGACCACGTCCCGAT	33	AATATTTTATAT	TATATAAAATAT	143	AGAGAGAT	TATCTCTC	9	CTTCTC	GAAGGA	5	ATAAATAAAAA	TTTTTTATTTA	16	ACACATTGC	CAATGTGTG	4	AAAAAAAC	TTTTTTTG	15	TATGATATAA	TTATATCATA	3	GAGCGGGA	TCTCCCGC
GCACATACAC	TGTGCGTGTA	3	ATGAGG	CTCATC	5	AAAATTTCAG	TGAAATTTTC	4	CATTAG	TAATGC	8	ATAATTATATT	TTATAATATAA	2				TATATAACAAAATTA	TATATATAATTTTGT	4				CACAC	TGGTG	33	GTTCGATGACCGTTCATTTCC	TGAACGGTCATCGAACGGAAA	142	AGAAGAGGA	CTCTTCTTC	9	CTCTCGC	GAGGCGA	5	AATAATATATT	TATTAATATAT	16	ACAAGTT	TGTAACT	4	TCATAA	TGATTA	14	TAATATAAA	TTTATATTA	3	GAAAACT	TTCAGTT
GCACAT	GTGCAT	3	ATGAATATAGAAT	TATTCTATATTCA	5	TTAAC	TTAAG	3	CAGCCAC	GGCTGGT	8	ATAATACTT	TATAAGTAT	2				TATACATATATA	TATATATATGTA	4				ATATTTAAAT	palindrome	33	CGTCGC	GGCGAC	142	ACAGCCCCGCCG	CGGCGGGGCTGT	9	CTCACTG	GCAGTGA	5	AATAATAATAACAGC	TTATTATTATTGCTG	16	AATTCCTGGTATCGGTCA	GGAATTTGACCGATACCA	4	GGGGGAGAGA	TCTCTCCCCC	14	TAAAACTT	TTTTAAAG	3	CAGGATACGTGCCCGCTCCGGCGGCAGCAC	GAGCGGGCACGTATCCTGGTGCTGCCGCCG
GATAGCCGTTC	TCGAACGGCTA	3	ATATATTATT	TAATATATAA	5	TGTACATATATA	palindrome	3	ATTATC	GATAAT	8	ATAATAATAGT	TATTATTATAC	2				TATAAAAAAT	TTTTTTATAA	4				ATATATTTTAA	TTTAAAATATA	33	ATATGTATATAT	TATACATATATA	142	AATCG	TCGAT	9	CTAGTGATT	TAGAATCAC	5	AATAATAAAA	ATTTTTTATT	16	AATGTGTCCAATGTAGAC	GACACATTGTCTACATTG	4	GAGAGAGGGAGAGA	TCTCTCCCTCTCTC	14	GTGGTCAATCGGAAC	TGACCACGTTCCGAT	3	ATATCTACATAAATATCCACTAGGTATCCATACAATATCCAATGA	ATATTCATTGGATATTGTATGGATACCTAGTGGATATTTATGTAG
GAGAAGAACTTCCCGTTG	TTCTCCAACGGGAAGTTC	3	ATATATATAT	palindrome	5	TATACATTCATACA	TATGTATGAATGTA	3	ATATGGAGG	CTCCATATC	8	AGGAAGAAAGAG	TCCTCTCTTTCT	2				GCACG	GCCGT	4				AGAGCG	CTCTCG	33	ATTACTTCGA	GTAATTCGAA	140	AATAATTA	AATTATTT	9	CGGTCA	TGACCG	5	AATAAAATT	TATTAATTT	16	AATCAGTTGA	GATTTCAACT	4	CTGTACTACTCCTGTACC	TACAGGAGTAGTACAGGG	14	GTAACTTCGGC	TTACGCCGAAG	3	ATAATATTATTA	palindrome
GAAGAGGAA	TCTTCCTCT	3	ATATAATCA	ATATTGATT	5	TATAAACATG	TATACATGTT	3	ATAATATA	ATTATATT	8	AGAGTAAG	CTTACTCT	2				GAGGACGAG	TCCTCGTCC	4				AGAGAGAAGAGAG	TCTCTCTCTTCTC	33	AATATAAATGATA	TATTTATCATTTA	140	AAATTATT	TAATTTAA	9	CGGCAGCAGCAGGAC	GCTGCTGCCGGTCCT	5	AAGAAG	TCTTCT	16	AATAG	ATTCT	4	CGCGTCT	GCGAGAC	14	GGAGTGGAGTGAG	TCACTCCACTCCC	3	ACGTGCTCGATTGTCCGTAAGCCGGAGGTACCGCCCGCGAGCGAGTCAGT	TCGCGGGCGGTACCTCCGGCTTACGGACAATCGAGCACGTACTGACTCGC
GAACAGA	TTCTCTG	3	ATACATATA	TGTATTATA	5	TAGATATA	TATATCTA	3	AGAAT	ATTCT	8	AGAGGAGAA	CTTTCTCCT	2				GAGAGCGA	TCTCGCTC	4				AAGACTGCCGCGCATGCGAGAAGACTCCCAATCACGTGCG	TCGCACGTGATTGGGAGTCTTCTCGCATGCGCGGCAGTCT	33	CGTCACGAGGGGGGGTGA	CGTGACGTCACCCCCCCT	138	AAATTATATT	AATATAATTT	9	CGGAGAGA	CGTCTCTC	5	AAATTTAA	AATTTTTA	16	AAGGGA	CTTTCC	4	CGAGGTAAAGACGGCCAGCGGCGTGTTGGTTACTACTCT	GGCCGTCTTTACCTCGAGAGTAGTAACCAACACGCCGCT	14	GGACACCTCACGATT	GTGTCCAATCGTGAG	3	AATAATTATA	ATAATTATTT
CTTCATTT	TGAAGAAA	3	ATAATTAT	palindrome	5	TAATTAAAATA	TATTTTAATTA	3	ACCGCCACC	GGTGGTGGC	8	AGAAATTATAATACT	TTTCTAGTATTATAA	2				CTTCCA	GAAGTG	4				AAATATTAAAT	TTTATTTAATA	33	AATTATATTTAAT	ATTAAATATAATT	138	AAATGTT	TTTAACA	9	CGCACATTTCTTTTA	GAAATGTGCGTAAAA	5	AAAATAAATAT	TATATTTATTT	16	AACGTATATAT	TACGTTATATA	4	CGAAGG	TCGCCT	14	GCGCCCTACTCGC	TAGGGCGCGCGAG	3	AAATATTTTAT	AATATTTATAA
CTGCTA	TAGCAG	3	ATAATAAAT	TATTTATTA	5	GTTAATTAT	TAATTAACA	3	ACACACACATAC	GTGTGTGTGTAT	8	ACGGG	CGTCC	2				CTCTCG	GAGAGC	4				AAATAATAAATA	TTTTATTTATTA	33	AATTATAC	ATAATTGT	138	AAAACAAAAA	TTTTTTGTTT	9	CCTCTTCCT	GAGGAAGAG	5	AAAAAAAAATAAAAA	TTTTATTTTTTTTTT	16	AACAAT	TGTTAT	4	CCTCCTCT	GGAGAGGA	14	GATTACCTTA	TAAGGTAATC	3	AAAAGAA	TTTCTTT
CTCGCCG	GCGGCGA	3	AGTCTAA	TTTAGAC	5	GTTAATGTATA	TATACATTAAC	3	AATGAAA	TTTCATT	8	ACGCATGC	TGCGTGCA	2				CGATGG	CGCCAT	4				AAATAATAAAA	TTTTTTTATTA	33	AAAATATTT	TATTTTAAA	138	TGAAAA	TTTCAT	8	CCGCGC	CGCGGG	5	TATATATTAA	palindrome	15	AAACATTTGTTTAATTTTAAT	ACAAATGTTTATTAAAATTAA	4	CCGATG	GCATCG	14	GAGGGGAGA	TCTCTCCCC	3	GAGAGAGC	TCTCTCGC
CTAATAG	GCTATTA	3	AGGTGGCACG	CGTGCCACCT	5	GTGTGTATGTAT	TACATACACACA	3	AATCGGATCTGTGCGC	CACAGATCCGATTGCG	8	ACATTA	TGTTAA	2				CGATGACAA	TTGTCATCG	4				TATATATATATATATA	palindrome	32	CAGCAA	GCTGTT	137	TACAAGATTAGATATACAATTCAGG	TTGTATATCTAATCTTGTACCTGAA	8	CCGCAA	TTGCGG	5	TAATAATATAATA	TATTATATTATAT	15	AAAACATGTTT	TGTTTTAAACA	4	CCCCGCC	GGCGGGG	14	GAAGAGAAG	TCCTTCTCT	3	CGGAGA	GTCTCC
CCGTTAAAGTGTTAACGGTG	TTTAACGGCACCGTTAACAC	3	AGAGAGAAAGAG	TCTCTCTTTCTC	5	GGATTGAGCAGTGCAGA	TGCTCAATCCTCTGCAC	3	AATACGA	TCGTATT	8	AATTTA	palindrome	2				CCCCG	GCGGG	4				CCCCACC	GGGTGGG	32	ACACATTGCACACATG	TGTCATGTGTGCAATG	137	GGGAAA	TCCCTT	8	CCACTACCA	GTGGTGGTA	5	CCCCCG	GGGGCG	15	TATGAAATCT	TTCATAAGAT	3	ATGGTCAAGT	CCATACTTGA	14	GAAAAAAAA	TTTCTTTTT	3	CCCCCCCCCT	GGGGGAGGGG
CCACCGCCG	GGTGGCGGC	3	ACTTATTAT	TATAATAAG	5	GCCGTTAAAGTGTTATCGGT	TTTAACGGCACCGATAACAC	3	AAGGT	CTTAC	8	AATTGTATAT	TTATATACAA	2				CATTACTTGGG	TAATGCCCAAG	4				CACCCC	GGGGGT	32	AATGCGAAGT	ATTACTTCGC	136	GCGCTGTGTCCAATC	TGGACACAGCGCGAT	8	CCACCATCA	GGTGGTGAT	5	CACATATTATAT	TATAATATGTGA	15	TATATAAA	TATATATT	3	ATCCTC	GGATGA	14	CTACAC	TGTAGG	3	CACACACACA	TGTGTGTGTG
CCAATCGTGCCGTGT	GGCACGATTGGACAC	3	ACTATATTATAC	AGTGTATAATAT	5	GATTTGA	TCAAATC	3	AACAAAAAAA	TTTTTGTTTT	8	AATTATAATTAT	palindrome	2				CACGGT	GACCGT	4				CAACTGAACAGGTTGCATCTTTCTGTGTC	CTGTTCAGTTGGACACAGAAAGATGCAAC	32	GAACGGTCATCGAACGGAATT	GTTCGATGACCGTTCAATTCC	133	GCACGATTGGACAC	TGCGTGTCCAATCG	8	CCACACA	TGTGTGG	5	ATTTTTC	TGAAAAA	15	TATAAATTA	TATATAATT	3	ATATATTG	TATCAATA	14	CGTGGTCAATCTGAAC	TGACCACGGTTCAGAT	3	ATACGTGT	TACACGTA
CACTTATACAAT	TGTATAAGTGAT	3	ACGGGG	TCCCCG	5	GAGCAAAT	TTGCTCAT	3	AACAAAAAA	TTTTTTTGT	8	AATGTAATAT	CATTATATTA	2				ATTAATAGA	TTCTATTAA	4				ATTTAATATATAT	TATATATTAAATA	32	ATATAATTGTA	TACAATTATAT	133	GACGCGA	GTCTCGC	8	ATAATGATA	ATCATTATT	5	ATAATATAAAT	TTATATTATAT	15	TACGACTCCAACGAC	TCGTTGGAGTCGTAG	3	AGAAAGAAA	TTCTTTCTT	14	CGACT	TCGAG	3	ATACATA	TGTATTA
CAATTAA	TTAATTG	3	ACAGGAGTAATTCCTGGC	TACTCCTGTGCCAGGAAT	5	GACGAAGAA	TCTTCGTCT	3	AAATAC	TATTTG	8	AATCCATTC	AATGGATTG	2				ATGAATA	ATTATTC	4				ATCTTGTCTTCACTGACTGGATCTCGATCAC	CAAGATGTGATCGAGATCCAGTCAGTGAAGA	32	ATATAAAATAATA	TTTTATATTATTA	133	GAAGAT	TCTTCA	8	ACGCA	TTGCG	5	ATAAAATAAAAT	TTTATTTTATAT	15	TACATATTACG	TATGTACGTAA	3	AGAAAGAA	TTTCTTTC	14	CGAAGC	GGCTTC	3	ATAATTATGGCTGTACAGTTTATATATTTGTCTGCGTAGCT	CCATAATTATAGCTACGCAGACAAATATATAAACTGTACAG
CAAGACGAAAAGACG	CGTCTTTTCGTCTTG	3	ACAGAGA	TTCTCTG	5	GAATGAATT	TCATTCAAT	3	AAAAAAAAG	TTTTTTTCT	8	AATATACCA	TTTGGTATA	2				ATCATATCA	ATTGATATG	4				ATATTTATATATTTAT	TATAAATATATAAATA	32	TAAAATATAAT	TATTTTAATTA	132	GAAAAACCGCCGC	TCGCGGCGGTTTT	8	ACGAT	CGTAT	5	AGGTTT	TAAACC	15	TAAATAATAA	TTATTTATTA	3	ACTCCGAA	GGAGTTTC	14	CCTCGC	GGCGAG	3	ACATATAC	TGTATATG
ATTTTC	TGAAAA	3	ACACGT	TGTACG	5	GAAGGC	GCCTTC	3	TATAAT	palindrome	7	AATAATATTA	TTATTTAATA	2				ATATAG	ATATCT	4				AGTATTCATAT	CTATATGAATA	32	ATAATATATTA	TATATTATTAA	132	CTCCAT	TGGAGA	8	ACGAGGACG	TCGTCGTCC	5	AATTCTAATTCA	GAATTAGAATTT	15	GTCCACATTGACACATT	TGTGGACAATGTGTCAA	3	AATTTA	palindrome	14	CCAATTCATCGTTCAGTT	GATGAATTGGAACTGAAC	3	ACAATGTGTGTGTGCGAGTACGT	CGCACACACACATTGTACGTACT
ATTATAGATAATA	ATTATCTATAATT	3	ACACATATAT	ATGTGTATAT	5	CTCGTTCTC	GAGGAGAAC	3	GTTATTAGG	TAACCCTAA	7	AATAAAATAT	TTTTATTATA	2				ATACAAAG	TATCTTTG	4				AATTATTATATT	ATATAATAATTA	32	AATATATATAAT	TATTATATATAT	132	CTCACT	GAGTGA	8	AATTCTACAT	GAATTATGTA	5	AATAGTTCTGTCAA	ATTTTGACAGAACT	15	GTCACTTAAACT	TGACAGTTTAAG	3	AACGCT	GCGTTA	14	CATATATGTATAAATA	TATGTATTTATACATA	3	TTATAATAAT	TTATTATAAA
ATTAAATGT	TACATTTAA	3	ACAATAT	TATATTG	5	CTAATTCATAA	TTATGAATTAG	3	GGTATTGACACTGGTGTC	TCAATACCGACACCAGTG	7	AAGGT	CTTAC	2				AGTTAAAA	TTAACTTT	4				AATATATATATAAT	TATTATATATATAT	32	TTAAATAAAATA	TTATTTAATATT	131	CGCTT	GCGAA	8	AATATATA	ATATATTT	5	AAGAG	TCTCT	15	GTAATATAC	TATTACGTA	3	AAAACTTTTAAAAAACTAGAA	TTAAAAGTTTTTTCTAGTTTT	14	ATGTGTGCAATAATGTC	TTGCACACATGACATTA	3	TATAATTAAT	palindrome
ATTAAATATTTA	palindrome	3	AATTATTCAT	TATGAATAAT	5	CTAATGCCCA	GGGCATTAGT	3	GGGCA	TGCCC	7	AACTTATAT	ATAAGTTAT	2				AGATATATT	ATATCTAAT	4				GAGGGGGG	TCCCCCCC	31	ATAATTCCTCGTTCGCTGTGAATCTCCGCAAGGCGGTTCGCGA	CGAACCGCCTTGCGGAGATTCACAGCGAACGAGGAATTATTCG	131	CCTAACCTTAC	GGGTAAGGTTA	8	AAGGTC	CTTGAC	5	AAAATATATT	TTTTAATATA	15	GGGAAAGCAACACGCG	GTGTTGCTTTCCCCGC	3	GTTAGCGTA	TAACTACGC	13	ATGTAATAAT	ATTACATATT	3	CGTTCAATAGCCGTTCGATAGC	CTATCGAACGGCTATTGAACGG
ATTAAAAATAC	TAATGTATTTT	3	AATTAACGTAAA	ATTTTTACGTTA	5	CGTTCC	GGGAAC	3	GATCGC	palindrome	7	AACCTAACCCAACCCAACCT	AGGTTAGGTTGGGTTGGGTT	2				AGAGAT	TCTATC	4				CAAGG	CCTTG	31	AGTAATGCCCA	TGGGCATTACT	131	CCGGTG	GGCACC	8	AAGCTCG	TCGAGCT	5	TTAAATTATAA	TTTAATTATAA	14	GGACACATTGTGCACATT	TGTGTCCAATGTGCACAA	3	GCAGAA	TCTGCT	13	ATATATAATA	ATTATATATT	3	CCCAATCGGACACAGA	TGTGTCCGATTGGGTC
ATGGAAATGGAC	ATTTCCATGTCC	3	AATATAAAAA	TTTTTTTATA	5	CGGCTC	GGAGCC	3	GAGCTGCCCC	GGGGCAGCTC	7	AAATAAAATAT	TTATTTATATT	2				AGAGAGAGAAG	TCTCTCTTCTC	4				ATATTTATTAA	TTTAATAAATA	31	AAATTTAAATTTTT	AATTTAAAAATTTA	131	CAGGCTTCGA	TGTCGAAGCC	8	AAGATA	TATCTT	5	TGGAAGCAACAGCGCACCCGATGG	TGTTGCTTCCACCATCGGGTGCGC	14	GCACGGTGAAC	TTCACCGTGCG	3	GCACT	TGCAG	13	ATATATAAAT	TTATATATAT	3	CAATCGGACACAGTCC	TGGGACTGTGTCCGAT
ATGGAA	TTTCCA	3	AATAC	TGTAT	5	CGGCAT	GCCGAT	3	GAGAGGAGA	TCCTCTCTC	7	AAAGAT	TTTATC	2				ACGAACGAAC	GTTCGTGTTC	4				ACGCACACAC	TGTGTGCGTG	31	AAAATATTAAT	TTAATATTTTA	131	CAGACACGACAGA	GTCTGTCGTGTCT	8	AAGAGAGAGG	TCTCTCTTCC	5	GTTCAATAGTC	TTGAACGACTA	14	GATGGATAATG	TCCATCCATTA	3	GAAAGAGAAA	TTTCTCTTTC	13	ATACTACT	TAGTAGTA	3	ATCTCGCTTGCACGTACGCCGCTCGTGCT	GCAAGCGAGATAGCACGAGCGGCGTACGT
ATCTACAATTATTGACAGTA	GATTACTGTCAATAATTGTA	3	AATAAGTC	TGACTTAT	5	CGATAA	CGTTAT	3	GAATGAATT	TCAATTCAT	7	AAAGACG	CGTCTTT	2				AATTGTATAAA	TTTTTATACAA	4				AATTTATAA	TATAAATTT	31	AGGAATTATTCGCGAACCGCCTTGCGGAGATTCTCAGCGAACG	TTCGCTGAGAATCTCCGCAAGGCGGTTCGCGAATAATTCCTCG	130	CACCA	GTGGT	8	AACTATAAT	AGTTATTAT	5	CTTAAAATGTACTCGTTATATTC	TTTTAAGGAATATAACGAGTACA	14	GAGAGAGAGGGAGG	TCTCTCCCTCCCTC	3	CGAGTT	CTCGAA	13	ATAATATAT	ATTATATAT	3	ATAATATATAATT	TATAATTATATAT
ATCCGTTCGA	GAACGGATTC	3	AATAAATAA	TTTATTTTA	5	CGACCTAACC	GGTTAGGTCG	3	CGTTAATGTGC	TAACGGCACAT	7	AAAGAAAAAAAAGAG	TTTCTCTTTTTTTTC	2				AATTAAAAT	TTTTAATTA	4				AATTAATAAAT	TTATTAATTAT	31	AAATTATTATTA	TAATTTTAATAA	130	CACACT	GTGTGA	8	AAATACA	ATTTTGT	5	CTATCC	GGGATA	14	GAGAAAGAAAGA	TCTTTCTTTCTC	3	CCTCTCTCTCT	GAGAGAGGAGA	13	ATAACAACG	TTATCGTTG	3	ATAAATTT	palindrome
ATATTTAAA	TTTAAATAT	3	AAGTTAAA	TTAACTTT	5	CCCTCCC	GGGGGGA	3	CGGCAGTGTTAACGGCACTTTAA	CGTTAAAGTGCCGTTAACACTGC	7	AAAATATTT	TATTTTAAA	2				AATATATATATATA	TATATATTTATATA	4				AATATTAAATAT	TTATATTTAATA	31	CGCAA	GCGTT	129	ATGCGA	TTCGCA	8	AAAATATT	AATATTTT	5	CAGGTTCTCCGGGCACGC	GGAGAACCTGGCGTGCCC	14	GACGAA	TCGTCT	3	CCGTCC	GGGACG	13	ATAAAAAG	TTATCTTT	3	AGCCGTTCAT	TGAACGGCTA
ATATATATAAA	TTTATATATAT	3	AAATTTA	AAATTTT	5	CCCAT	GGGAT	3	CGATGAATTC	GAATTCATCG	7	AAAAGAAG	TTTTCTTC	2				AAGTTAT	CTTATAA	4				AATATATTATAA	ATATATTTTATA	31	AATCGTTCGTGAACCGCCTTGTGGAGATTCTAGACGAACGAGA	GTTCGTCTAGAATCTCCACAAGGCGGTTCACGAACGATTTCTC	128	ATATATATT	TATATATAA	8	AAAAAATGTGCGCA	GCACATTTTTTTGC	5	ATCTTA	ATTAAG	14	GACAGTATAAGAGAG	TACTGTCCTCTCTTA	3	CCCCCCGCC	GGGGGGGGC	13	AGTGAGAG	CTCTCTCA	3	AATAAATAAT	TATTTATTAT
ATATATACTACAGAAAAG	ATATATCTTTTCTGTAGT	3	AAATTATGAG	TTCTCATAAT	5	CACTCGC	GGCGAGT	3	CGACGTAGC	GGCTACGTC	7	AAAACTAAAT	TTTTATTTAG	2				AACGGC	GTTGCC	4				AAATTATTAT	ATAATAATTT	31	AAAAAAAC	TTTTTTTG	128	ATATATATATA	TTATATATATA	8	TATACATACATA	TATATATGTATG	4	ATATAAAAATAT	ATATTTTTATAT	14	GAACTTTCTCATCATTCT	GAATGATGAGAAAGTTCA	3	CACTGCCGCGTGTTCCTCCGACTCGTCAGATCAAAGTCC	TGGGACTTTGATCTGACGAGTCGGAGGAACACGCGGCAG	13	AGTATAT	TATATAC	3	AAATAAAATAAAAT	ATTTTATTTATTTT
ATATAAAATAAA	TATATTTTATTT	3	AAATATTTAT	palindrome	5	CACGAG	TGCTCG	3	CGACGGT	GACCGTC	7	AAAACATATTT	ATGTTTTAAAT	2				AAATTT	palindrome	4				AAATAATAATAA	ATTATTATTTTT	31	CTGCTC	GCAGGA	127	AGTCCGATGA	CGGACTTCAT	8	TATAAAAA	TATTTTTA	4	ATAGTT	CTATAA	14	CTTCTG	GAAGCA	3	CACCAT	GTGATG	13	AGTAATAAA	TTATTACTT	3	TAATATAAAAA	TTATTTTTATA
ATAGAGAG	TCTCTATC	3	AAAGTAGT	ACTACTTT	5	CACCGG	CGGTGC	3	CGACGACGG	TCGTCGCCG	7	AAAAAC	TTTGTT	2				AAATATTAA	ATTTTTAAT	4				AAAAAATAAAT	TTTTTTATTTA	31	ATATACATGTT	TAACATGTATA	127	AGCCCGT	GCTACGG	8	TAATTATTAA	palindrome	4	ATAATATAAT	ATATTATATT	14	CGCAGAACCA	TTCTGCGTGG	3	ATTTATATA	TTATATAAA	13	AGCACGAAAAGGATG	TCCTTTTCGTGCTCA	3	CTATTACTA	TAATAGTAG
ATACTAT	ATAGTAT	3	AAAAGAAA	TTTTCTTT	5	ATTCGGCGAGAACAT	GAATATGTTCTCGCC	3	CCTCCCT	GGAGGAG	7	AAAAAAAGGA	TTTTCCTTTT	2				AAATATATATAAT	TTTATTATATATA	4				TATATATTAATAA	TTAATATATATTA	30	ATAAATTAAAT	TTAATTTATAT	127	AGCAG	GCTCT	8	TAATCGTGTGCCC	TAGGGCACACGAT	4	ATAATAATTT	TATTATAAAT	14	CGCAAGTGAT	TGCGATCACT	3	ATGCCA	TGGCAT	13	AGCACG	TCGTGC	3	CGGTGTCCAATAGTG	TTGGACACCGCACTA
ATAATTATAATA	ATTATAATTATT	3	AAAACATCAGACTCC	TTTTGGAGTCTGATG	5	ATTCAA	TTGAAT	3	CCCCCCCCCCA	TGGGGGGGGGG	7	TATATACTAG	palindrome	1				AAATAAAAAT	ATTTATTTTT	4				TAATATTATAAT	TAATTATAATAT	30	AAATTAATATT	TTAATTTAATA	127	ACTCGC	GAGTGC	8	TAAATTTTAAA	TTAAAATTTAT	4	AGGGAGAGGGAG	CCTCTCCCTCTC	14	CCTCTCCCCCTC	GAGAGGGAGGGG	3	ATATTGT	TACAATA	13	AGAGAGAAAA	TTTCTCTCTT	3	CGAAAATGCTCTATGTCCCTCGCGGCGTGTTGCTTTAGGCCTTAAGGAGC	CGCGAGGGACATAGAGCATTTTCGGCTCCTTAAGGCCTAAAGCAACACGC
ATAATGTAG	TCTACATTA	3	AAAAATTCTG	TTTTTCAGAA	5	ATTAATTAATA	TATTAATTAAT	3	CCACCAACGGCCAGCGGCCCT	CGTTGGTGGAGGGCCGCTGGC	7	TATATAATATAT	palindrome	1				AAAATG	TTTTCA	4				CACACACACACA	GTGTGTGTGTGT	30	AAATAATAAA	ATTTTTTATT	127	ACGAATATTTAA	ATTCGTTTAAAT	8	GCTTGGCACAGCAGT	TGCCAAGCACTGCTG	4	ACACACACGC	TGTGTGTGCG	14	CCGTCATCGTCG	GACGATGACGGC	3	ACCTCGGGTACTTCTGGT	AGGTACCAGAAGTACCCG	13	ACTATTATAAC	TGTTATAATAG	3	CCCTCCCCC	GGGGGGAGG
ATAATG	ATTATC	3	TGTATAAATACA	TGTATTTATACA	4	ATGTGATCC	GATCACATG	3	CAACGATGGCGACGG	CGTTGCCGTCGCCAT	7	TATAATTATATATA	palindrome	1				AAAAGAG	TTTCTCT	4				CAATCCTGACCAATCCTGAC	TGGTCAGGATTGGTCAGGAT	30	TTAATATAAAA	TTAATTTTATA	126	AAGGCACTGCCATG	CTTCATGGCAGTGC	8	GCATCCCGAAAG	GGATGCCTTTCG	4	AAATATTTA	TTAAATATT	14	CCCCCCA	GGGTGGG	3	AATGG	TCCAT	13	ACGACT	GTAGTC	3	ATCGT	TACGA
ATAATATAATAT	TATTATATTATA	3	TAGTAATAG	TATTACTAC	4	ATGTAATAAC	TTATTACATG	3	ATGCC	CATGG	7	ATTAATTAAT	palindrome	1				AAAAAAAATTT	TTTTTTTTAAA	4				ATTTATATAA	palindrome	30	CTATTACTATCTCGCTCGCTC	GAGCGAGATAGTAATAGGAGC	126	AAATCATATG	ATGATTTCAT	8	GCAACAATAATAATG	TTATTATTGTTGCCA	4	AAATAATAATA	TATTATTTTAT	14	CATCGACCAATA	TCGATGTATTGG	3	AATAGTAGT	TACTATTAC	13	ACCGGTCAGTTGCAC	GTGTGCAACTGACCG	3	AAATTATTA	AATTTTAAT
ATAAATAATT	ATTATTTATA	3	TAGTAACAGTA	TGTTACTATAC	4	ATGTA	TTACA	3	ATCGAGTCTGTGTCCA	TCGATTGGACACAGAC	7	ATATATGCAT	palindrome	1				TATATTAATATA	palindrome	3				ATTATAAATA	ATTTATAATT	30	ATAATATTTTA	TAAAATATTAT	126	AAAATAATA	TTATTATTT	8	GAATTTT	TCAAAAT	4	AAAAAAATTAA	ATTTTTTTTTA	14	CATCAA	TGTTGA	3	AAACGCG	CGCGTTT	13	ACCATCATC	TGGTGATGA	3	TAGGACACGCGAA	TCGCGTGTCCTAT
AGTCTTCT	GACTAGAA	3	TACTAAAAA	TATTTTTAG	4	ATGAT	TCATA	3	AGTGGGGTG	CCCCACTCA	7	ATATACATATATATGTAT	palindrome	1				TATATCAAGTA	TTGATATATAC	3				ATTAATTATA	palindrome	30	AAGATATTA	TTAATATCT	125	GGTTACCGACAGG	TGTCGGTAACCCC	7	CTTCGAAG	palindrome	4	AAAAAAAAGAAAA	TTTTTTTTTCTTT	14	CAGCAGCAAGAACAG	TGTTCTTGCTGCTGC	3	AAAAAGAGAA	TTCTCTTTTT	13	ACATACATAC	TGTATGTATG	3	TAACG	TTACG
AGGTGGCACG	GTGCCACCTC	3	TAAACATTA	TGTTTATAA	4	ATCTTATATT	TATAAGATAA	3	AGTCGTTGGAGTCGT	GACTCCAACGACTAC	7	ATACATATATGT	palindrome	1				TATATATGCATA	palindrome	3				ATTAAAAATT	TTTTTAATAA	30	AAAATTATTAT	TATAATAATTT	125	GGCAGA	TGCCTC	7	CTCCTTC	GAAGGAG	4	TTAATAAAAT	TTTATTAAAT	13	CAGAACCCAGTGCTGAGC	GGGTTCTGGCTCAGCACT	3	AAAAAAT	TTTTTAT	13	ACACCCAC	TGGGTGTG	3	TAAACT	TTTAAG
AGATTCGTCTTCAGA	TCTGAAGACGAATCT	3	TAAAATAC	TTTTAGTA	4	ATATCA	ATATTG	3	AGGAACTCCAGTACC	GGAGTTCCTGGTACT	7	AATTTTTAAA	palindrome	1				TATATAATTG	TATATACAAT	3				ATATATTAAAAT	TATATATTTTAA	30	TTTTAAAA	palindrome	124	GGAGAGACAG	TCCCTGTCTC	7	CGATTTGACTGCT	GCAGTCAAATCGA	4	TGTAATA	TTACATA	13	CACGCTCGCACA	CGAGCGTGTGTG	3	TACTAG	palindrome	12	AATAATTT	AATTATTA	3	CATAAATATCCA	GTGGATATTTAT
AGATATCTTAA	AGATATCTTTA	3	GCATG	GCCAT	4	ATATATATTA	palindrome	3	AGAAAAGACGAA	CGTCTTTTCTTT	7	AATTGAATTC	palindrome	1				TATAGTA	TATATAC	3				ATAAAATTAAT	ATATTAATTTT	30	GGACACAGTGTTAATC	TGTGTCCGATTAACAC	124	GCTTCGAA	palindrome	7	CGATCGGAACTGTGTC	TCGGACACAGTTCCGA	4	TAGAGATAAGT	TCTAACTTATC	13	CACGCCACACACACGCA	GCGTGTGTGTGGCGTGT	3	GTAATT	TTACAA	12	AATAATAA	TTTATTAT	3	ATATAAAATA	TTATATTATT
AGATATATAA	TTATATATCT	3	GATGATCTTCTGT	TCATCACAGAAGA	4	ATACAATA	TATTATTG	3	ACGTATATAT	palindrome	7	AATATTATATAT	palindrome	1				TATAGAATA	TATTCTATA	3				AGAATCTCCGCAAGGCGATTCACGAACATTTCCTCGTTCGTTG	GAACGAGGAAATGTTCGTGAATCGCCTTGCGGAGATTCTCAAC	30	CCCCGCGTGACGTCATTACCCCCC	GGGGTAATGACGTCACGCGGGGGG	124	GCCAA	GGCTT	7	CCCGAAAAGCAT	GCTTTTCGGGAT	4	CGATA	TCGTA	13	CACAGTAATCATCT	TGTGAGATGATTAC	3	CTCTCCTTCTCTCT	GAGAAGGAGAGAGA	12	AAGCT	CTTAG	3	AGGACACGGAACGAT	TCCGTGTCCTATCGT
AGAGAGAAAA	TTTTTCTCTC	3	GAGAGAAAGAGAGA	TCTCTCTCTTTCTC	4	ATAATTAA	TTTAATTA	3	ACGGCATGTTA	CCGTTAACATG	7	AATATTATAT	palindrome	1				TATAAATACA	TATATGTATT	3				AATTAATATATAT	TTAATTATATATA	30	ATAGAG	TCTATC	124	GAGAGTC	TCTCGAC	7	CAATG	CATTG	4	ATTTTTTATTTT	TAAAATAAAAAA	13	CAAATGTGGACAATGTGT	GTCCACATTTGACACATT	3	CTCCTCC	GGAGGAG	12	AAGAGAGAG	TCTCTCTCT	3	AGCCATAATTATAGCTACGCAGACAAATATATAAACTGCAA	TATATTTGTCTGCGTAGCTATAATTATGGCTTTGCAGTTTA
ACTTAT	TAAGTA	3	GACTAC	GTAGTC	4	ATAAATGTTT	ATTTATAAAC	3	ACGCACACGC	GTGTGCGTGC	7	AAATTTCTATAG	palindrome	1				TAGAAGAAA	TATTTCTTC	3				AATAATATTTA	TTAAATATTAT	30	AGAGAGAGAAAGGGAT	TCTCTCTATCCCTTTC	124	GAGACA	TCTCTG	7	CAATCCCGGCCA	GGATTGTGGCCG	4	ATGTGTACAATGTGT	ATTGTACACATACAC	13	ATGTATGTGTGGACAT	ATGTCCACACATACAT	3	CGCTCG	GAGCGC	12	AAGAATCTA	GATTCTTTA	3	TTGTCACTAATTGACATCACATTTGCAAAAGCAAGTGTGTAAAAAAATTA	TTTTTTACACACTTGCTTTTGCAAATGTGATGTCAATTAGTGACAATAAT
ACTGC	CAGTG	3	GAAGAT	TCATCT	4	ATAAAGTAT	TATACTTTA	3	ACGAGCGA	GCTCGTTC	7	AAACATGTTT	palindrome	1				TAATAC	TTAGTA	3				AAGAAAG	TTCTTCT	30	AAAATATTAT	TATTTTATAA	124	GAGAAAAA	TCTTTTTC	7	CAAATCGGAACAGT	GATTTGACTGTTCC	4	ATGATGATA	TCATTATCA	13	ATCTTTATGTTCCTCCTC	CATAAAGATGAGGAGGAA	3	CAGGAG	CTCCTG	12	AACGTGGTCAATCTT	TTAAGATTGACCACG	3	TACTATATA	TATATAGTA
ACTCT	AGTAG	3	GAAGAGGAGGAA	TTCCTCCTCTTC	4	AGTCTTCT	GACTAGAA	3	ACGAGAG	TCTCGTC	7	AAAATTTT	palindrome	1				TAAAAAAAAATA	TTTTTTTTTATA	3				AGAAT	TCTAT	29	CCAGTGAAGGCAAGATAGTGGTACTATACCCGA	CTATCTTGCCTTCACTGGTCGGGTATAGTACCA	122	GACCA	GGTCT	7	CAAACGAACGGTGGG	CCGTTCGTTTGCCCA	4	ATATACATACAT	TGTATATATGTA	13	ATCTAATTGA	ATTCAATTAG	3	ATATGCTCATAT	TATGAGCATATA	12	AACGTGGTCAATCGGG	ATTGACCACGTTCCCG	3	TAACAA	TTGTTA
ACATAGAAG	TCTTCTATG	3	GAACA	TTCTG	4	AGTAGC	CTGCTA	3	ACGACT	GTAGTC	7	AAAATATTTTAT	palindrome	1				GTTATTT	TAACAAA	3				ACACA	GTTGT	29	ACGAT	CGTAT	122	GACAGACAGAGGGTTAG	TCTGTCTGTCCTAACCC	7	ATTGGACACTGCACG	CAATCGTGCAGTGTC	4	ATAGATAA	ATCTATTT	13	ATCTA	ATTAG	3	ATATAAAC	TTTATATG	12	AACCCCAT	TTATGGGG	3	GGCGTAAAAGT	TTACGCCACTT
ACACATGTTCG	CATGTGTCGAA	3	CTTTAAATATTAT	TATTTAAAGATAA	4	AGGAGA	CTTCTC	3	AATTAGTTATG	AATTCATAACT	7							GTGTAGGT	TACACACC	3				AACGGCTATG	TAGCCGTTCA	29	ACCTC	GTGAG	122	GAAAGAGAGAAA	TTTCTTTCTCTC	7	ATTACTCC	GTAATGGA	4	AGAGGGGGAG	CCCCTCTCTC	13	ATCGTTATCCAG	CTGGATAACGAT	3	AGTCCCACTGCCGCGTGTTTCTCCGACTCGTCAGAGTCAA	CGGCAGTGGGACTTTGACTCTGACGAGTCGGAGAAACACG	12	AAACGCTAACG	TCGTTAGCGTT	3	CTAGTATAAGTCCTG	GACTTATACTAGCAG
AATTTATAAT	TTATTATAAA	3	CTTAGATA	TAAGTATC	4	AGGAA	TTTCC	3	AATAAAAAAAA	TTTTTTTTTAT	7							GGATCTTCTTTTGTTTTACAA	TAAAACAAAAGAAGATCCTTG	3				TTAAATTAAA	TTAATTTAAT	28	TATTGTATAA	TTATACAATA	121	GAAAAG	TTTTCC	7	ATGTCAATAATA	ATTGACATTATT	4	AGAGAGAGA	TCTCTTCTC	13	ATAGCCGTTCT	GCTATAGAACG	3	AGATGAC	TCATCTG	12	AAACATG	ATGTTTC	3	CGTCA	GTGAC
AATTAATC	TTGATTAA	3	CTGTA	TACAG	4	AGCTCTTGCC	GCAAGAGCTG	3	AAGAGGTGCTGATTT	CTCTTAAATCAGCAC	7							GGAAC	TTCCG	3				ATATTATAATATA	ATTATAATATTAT	28	TAATAATAATGCCAGAGGCGTCTATTCTGACGTGGGCTGGTGA	TCTGGCATTATTATTATCACCAGCCCACGTCAGAATAGACGCC	121	CTTAAGCGGCACCACCGTGCGACGGC	GCTTAAGGCCGTCGCACGGTGGTGCC	7	ATCGAGTCTGTGTCCG	GGACACAGACTCGATC	4	ACACGT	TACGTG	13	ATAGCACAT	TGTGCTATA	3	AGAGAGACAG	TCTCTCTCTG	12	AAACAAATAA	TTTTTATTTG	3	CGCCGT	GACGGC
AATCCAATTA	TTGGATTTAA	3	CTAGAATAA	TTCTAGTTA	4	AGAATCACT	CTAGTGATT	3	AACGGGCAGCGGCGCTCCATC	GCCGCTGCCCGTTGATGGAGC	7							GAGAAAAAGAGA	TTCTCTCTCTTT	3				ATATATATATAAAT	ATATATATATTTAT	28	AATTATATTAT	TAATTATAATA	121	CGCTCG	GCGCGA	7	ATATATTTGA	TCAAATATAT	4	AATAATGTATGTGCAC	ATTGTGCACATACATT	13	ATACCTATACTT	TATAAGTATAGG	3	AGAAAAG	TTCTCTT	12	AAAAAAAT	TTTTTATT	3	CAACAACAG	TGCTGTTGT
AATCATATGA	ATGATTTCAT	3	CTACTGCTTCTG	GTAGCAGAAGCA	4	ACTCC	GAGTG	3	AAAGTGTAGAA	TTTTCTACACT	7							CTTCCCCCCCC	GGGGGGGGGAA	3				AGATAT	TATATC	28	ACGAGCC	CGTGGCT	120	CGCCCGCGC	GCGGGCGGC	7	ATATATAT	palindrome	4	AAGAAAAG	TTTCTTCT	13	ATAAGAATAAGTT	TATAACTTATTCT	3	ACTGA	TCAGT	12	TAGTTTATAATA	TATATTATAAAC	2	ATTACGCCGCTTTTACGCCGAG	TAAAAGCGGCGTAATCTCGGCG
AAGTAATTCTAAATCT	AATTACTTAGATTTAG	3	CTACTGCTATTG	TAGCAATAGCAG	4	ACGGTG	GTCACC	3	TACTGGACACTACCGAACAG	TAGTGTCCAGTACTGTTCGG	6							CTCTCTCTCCCT	GGAGAGAGAGAG	3				ACGAT	TCGTA	28	AAGAT	TCTTA	120	CGAAAGC	CGGCTTT	7	ATATAAAC	ATGTTTAT	4	AAATAAAATTA	TATTTTAATTT	13	AGCCGC	GCTGCG	3	ACAAGG	TTGTCC	12	TAATAAATAC	TTAGTATTTA	2	ACGCA	GCGTT
AAATCGTA	ATTTTACG	3	CGCGAA	CGTTCG	4	ACGACC	GTCGTG	3	GGTACCTCT	TACCAGAGG	6							CGTCCG	GCGGAC	3				TATATATAATAAT	TATATATAATTAT	27	AATAAC	TTATTG	119	CCTGC	GGCAG	7	ATAAATGT	TTTATACA	4	TTTAAATA	palindrome	12	AGATAGAGAA	TCTCTATCTT	3	AAGAAAAAGAA	TTTCTTTTCTT	12	GTTTTAA	TTAAAAC	2	AATTTATATA	palindrome
AAATATATATAA	TTTATATATATT	3	CGACCG	CGGTCG	4	ACCACGC	GTGCGTG	3	GGGCATTACT	TAATGCCCAG	6							CCGCA	TGCGG	3				TAATTAATAATA	TATTATTAATTA	27	CTACCCGACCAGTGAAGGCAAGATAGTGGTA	CTATCTTGCCTTCACTGGTCGGGTAGTACCA	118	CCTCGTCCGCCT	GGCGGACGAGGA	7	AGTTTATAAAAT	TTTATAAACTAT	4	TACATACA	TATGTATG	12	AGAAAAAAA	TTTTTTTCT	3	AAATATTAA	AATATTTTT	12	GTGTCAAC	GTTGACAC	2	AATACAATTATAATTAT	TAATTATAATTGTATTA
AAACAAAA	TTTTTTGT	3	CATATC	TATGGA	4	ACATATATGT	palindrome	3	GGGATGGCAC	TGCCATCCCG	6							CCCCCCCGCCC	GGGGGGGGGGC	3				TAAATAATTAT	TAATAATTATT	27	CCGGGATACGCGCCA	GGTGGCGCGTATCCC	118	CCGGGG	CGGCCC	7	AGAAGAAGAGGA	TTCCTCTTCTTC	4	TAATAATAATAAAAGCAA	TTTTATTATTATTATTGC	12	ACTCCT	AGGAGT	3	AAAAGAT	TTTATCT	12	GTCGACGACAAC	TTGTCGTCGACG	2	AAATAAATT	ATTTATTTA
AAAAC	TTTTG	3	CAGCAACAA	TGCTGTTGT	4	ACACGT	ACGTGT	3	GCCTTAAA	GCTTTAAG	6							CCACCACCC	GGGGGTGGT	3				CGTTCGAAGAG	GAACGCTCTTC	27	ATCATC	TGATGA	118	CCGCGC	GGCGCG	7	ACGCAG	CTGCGT	4	CTCTCTTTCTTT	GAAAGAGAGAAA	12	ACGAGACGATACAAA	GTTTTGTATCGTCTC	3	AAAAAAAAC	TTTTTTTTG	12	GTATGCGTGTGTAT	TACATACACACGCA	2	AAAATTAA	TTTTTAAT
AAAAATTGG	ATTTTTCCA	3	CAGACAGA	TCTGTCTG	4	AATTATATAC	TATATAATTG	3	GCACACAGGGC	GTGTGCGCCCT	6							CATCAG	TGCTGA	3				CGACCTACGACCGCCGGTCCAGCTACTGCC	CGGTCGTAGGTCGGGCAGTAGCTGGACCGG	27	AGATAAT	TATTATC	118	CCCGGGA	GTCCCGG	7	ACCTAA	TAGGTT	4	CCCTCCCCCCCCC	GAGGGGGGGGGGG	12	ACATATACTAT	ATATGTATAGT	3	TTAAAAA	TTTTAAT	11	GATAGCGA	TCGCTATC	2	AAAATAAAAAATTT	AATTTTTTATTTTA
AAAAACTTT	AAAGTTTTT	3	CACGCACG	GTGCGTGC	4	AATGATGATCAA	ATCATTTTGATC	3	GATCCCGT	TCACGGGA	6							CATAC	TGGTA	3				CCCCCACC	GGGGGGGT	27	CAGCAGCAG	CTGCTGCTG	117	CCACAT	GGATGT	7	AATTATAT	palindrome	4	CATTG	TGCAA	12	ACAAT	TGTAT	3	TATATCATA	TATATGATA	11	GAACGATGATTGAGAACT	TCTCAATCATCGTTCAGT	2	TATTAAATATA	TTTAATATATA
TTTATAATAAAA	TTTTATTATAAA	2	CAAGCAGGA	GTCCTGCTT	4	AATCAT	ATGATT	3	GAGCCG	TCCGGC	6							CACTCG	GCGAGT	3				ACATTTT	TGTAAAA	27	ATATATATC	TATATATGA	117	CAGTTTGCAGCGCAAACT	GCTGCAAACTGAGTTTGC	7	AACGG	CCGTT	4	CACTCTCT	GAGAGTGA	12	AATGTAGAC	ACATTGTCT	3	TAATAATAG	TACTATTAT	11	GAAAAGACG	TCTTTTCCG	2	TATAATTTAAT	TTATAATTAAA
TCAAGG	TGACCT	2	CAAAC	GGTTT	4	AATATTATTAT	ATATTATAATA	3	GAAGAT	TCTTCA	6							CACACACGCGCG	GTGTGTGCGCGC	3				ACATAC	GTATGT	27	ATTTTAATGT	TACATTAAAA	116	CACACGACCCGATTG	CGTGTGCAATCGGGT	7	AAATAGAAT	TATTTATTC	4	CAATAATGTCATGTGTA	TTGTACACATGACATTA	12	AATATGGAATAG	ATTCTATTCCAT	3	GTGTTGGTTTCAACTCTCGAGGTAAAGTCTGCCAGCGGC	GTTGAAACCAACACGCCGCTGGCAGACTTTACCTCGAGA	11	CTTCGAAG	palindrome	2	TAATTGACATCACACTTGCAAAAGCAAGTGTGTAAAAAAATTATTGTCAC	TGATGTCAATTAGTGACAATAATTTTTTTACACACTTGCTTTTGCAAGTG
TCAAGACTT	TCTTGAAAG	2	ATTGTC	CAATGA	4	AATAATTAA	AATTATTTT	3	GAAGAGAGAG	TCTTCCTCTC	6							CAACAGCAA	TGTTGCTGT	3				AAAATTAAATT	TTTAATTTTAA	27	ATAATAAAATT	TAATTTTATTA	116	CACACCCACA	GTGTGTGGGT	7	AAAAGAGA	TTTCTCTT	4	ATTTATATTCTACGT	TAAATACGTAGAATA	12	AATACCAACACCAGTATC	TGATACTGGTGTTGGTAT	3	GTGTGATGTATGTGGT	TCACACACCACATACA	11	CTGTGTCCGATTGGGT	TCGGACACAGACCCAA	2	GGCGTAATTTT	TTACGCCAAAA
TATATTAAATATA	TTTAATATATATA	2	ATTAATTA	palindrome	4	AATAATAAC	ATTGTTATT	3	GAAAAAAAAAA	TTTTTTTCTTT	6							ATTGCAGCAAT	TTGCTGCAATA	3				TATTAATAAT	palindrome	26	AATTAATTAT	palindrome	116	CACACACC	GTGTGTGG	7	AAAAATCGTT	TTTTAACGAT	4	ATTATTATTGTT	TAACAATAATAA	12	AAGAGGTCGAGG	CTTCCTCGACCT	3	CTCTTCCCATCTTTATCACCCTCTCCTT	GGTGATAAAGATGGGAAGAGAAGGAGAG	11	CTGTAGGATAACGATCTC	TATCCTACAGGAGATCGT	2	CGGTCTCGATTGACCA	CGTGGTCAATCGAGAC
TATATGATCA	palindrome	2	ATGAATTGA	TCATTCAAT	4	AAGGAAGATCAATCT	GATTGATCTTCCTTA	3	CTTTAAAAACACAAATTCACTG	TTTTAAAGCAGTGAATTTGTGT	6							ATTATAGAT	TATAATATC	3				GAAGAAGAGA	TTCTTCTCTC	26	TGGAA	TTCCA	115	CAATAA	GTTATT	7	AAAAAATT	AATTTTTT	4	ATATTATGTAA	TTACATAATAT	12	AAGAGAGAGAAA	CTCTCTCTTTTT	3	CTCTCGATCCTTAGTCCGCAGCTCGCAGCCCGCAA	GAGAGTTGCGGGCTGCGAGCTGCGGACTAAGGATC	11	CTCCTG	GGAGCA	2	CATACACACA	TGTGTATGTG
TATACTTTA	TATATAAAG	2	ATCAAC	TGATGT	4	AAGCCG	CGGCTT	3	CTTCTT	GAAGAA	6							ATGAACATGAAA	ATTTTCATGTTC	3				CAGCGG	CCGCTG	26	ATCCCTCGTTCGCCGGGAATCTCCGCAAGGCGATTCGCGAACA	GCGAATCGCCTTGCGGAGATTCCCGGCGAACGAGGGATTGTTC	115	ATTCGTCTAAAT	GAATATTTAGAC	7	TTTATAAA	palindrome	3	ATATAATGT	TATATACAT	12	AACACGCGGCGAAAGC	CGCGTGTTGCTTTCGC	3	CTAAATTT	TTTAGAAA	11	CTCCCG	GAGCGG	2	ATATATAAGTATAG	ATATCTATACTTAT
TATAAAATTT	palindrome	2	ATATACTATAA	TTATAGTATAT	4	AACGAGC	GCTCGTT	3	CTTCTCTCTCTC	GAGAGAGAGAAG	6							ATATATATATATAC	ATATATGTATATAT	3				ATATAAATATAA	TTATATTTATAT	26	CTCCCC	GGGGGA	114	ATGGAAGG	TTCCATCC	7	TTAATATA	palindrome	3	ATATAAATATAT	TATATATATTTA	12	AAATAAT	TATTTAT	3	CGGGAA	CGTTCC	11	CGTTGCATCCTC	GCAACGGAGGAT	2	ATAATTTAA	TTATTTAAA
TACTAAAAA	TATTTTTAG	2	ATAGTAAA	TTTACTAT	4	AAATATTATT	ATATTTAATA	3	CTTCTC	GAAGGA	6							ATATATAAATAT	ATATATTTATAT	3				ATAAATAATTAT	TTATATAATTAT	26	AGCGGCGGCTACGGG	CGCCGCTCCCGTAGC	114	AGTTTGCAGCGCAAACTAAGCAAACTG	TGCAAACTCAGTTTGCTTAGTTTGCGC	7	TTAAAAT	TTTAAAT	3	ATAATAATTAA	ATTATTTAATT	12	AAAGACATAACTATAT	TCTTTATATAGTTATG	3	CGAGGAT	TCCTCGA	11	CGTATATA	palindrome	2	ACGCGAAG	TCGCGTCT
TAATTTATAATATA	TATAAATTATATAT	2	ATAAATAC	TGTATTTA	4	AAATATATTAT	TATAATATATT	3	CTGTGC	GCACAG	6							AGAAAAT	TTCTATT	3				AATTAAAAAT	TATTTTTAAT	26	AATTATATTATTA	ATAATTTAATAAT	114	AGCGACG	TCGTCGC	7	TCGACC	TCGAGG	3	ATAAAAAGAT	TTTTATATCT	12	AAACAGCTATTG	ATAGCTGTTTCA	3	CCTAG	TAGGC	11	CGGCAATGA	CGTCATTGC	2	AATGCGAAGT	ATTACTTCGC
TAATTTAATTCTA	TATAGAATTAAAT	2	AGTGAAGCT	CTTCACTAG	4	AAATACG	TCGTATT	3	CTCTCCAGT	GAGAGACTG	6							AGAAAAGA	TTTTCTTC	3				AAAAATAAAAAAA	ATTTTTTTTTTTT	26	TAAATATAATAAA	TTTATTATATTTA	113	AGCCGC	GCTGCG	7	TATTATTATCAA	TATTGATAATAA	3	AGGAGG	TCCTCC	12	AAAATCAAACAAATATTTATT	GTTTGATTTTAATAAATATTT	3	ATGAT	CATAT	11	CGCGACA	GTCGCGT	2	AATATAAATAT	TTATATTTATA
TAATTATACA	TATAATTATG	2	AGTCAATTTATC	ATTGACTGATAA	4	AAATAC	TGTATT	3	CTAGCAATA	GTATTGCTA	6							ACGGACGA	CGTCCGTT	3				TAATAATGA	TATTATCAT	25	ATCGAACGCCAACGAACGAGCCAGGAACGTCTATCGAACGTCT	CGTTCGATAGACGTTCCTGGCTCGTTCGTTGGCGTTCGATAGA	113	AGAGAGAAAA	TTTCTCTCTT	7	TATTAAA	TATTTAA	3	AGGAGAAGG	CCTCCTTCT	12	AAAATAATA	TTATTTTTA	3	ATATATATTAT	TAATATATATA	11	CGCGAA	CGCGTT	2	AATAATAATAT	TATTATTATAT
TAACGGCATGT	TGCCGTTAACA	2	AGTATTATTGAG	CTCAATAATACT	4	AAAGATGAAA	TTTTTTCATC	3	CGTTTTCGT	GACGAAAAC	6							ACACGGATCCGATTGC	GCAATCGGATCCGTGT	3				GAGAAAA	TCTCTTT	25	ATATATTGTAT	CAATATATATA	113	ACTGTGTCCGATTGTC	CGGACACAGTGACAAT	7	TAAAATAAA	TTTTATTTA	3	AGAGTTAAGTT	CTTAACTCTAA	12	AAAACAAA	TTTTTTTG	3	ATACTCGCCC	TATGGGCGAG	11	CGACGACGG	GTCGCCGTC	2	AACTGTCA	GTTTGACA
TAAATTACA	TATGTAATT	2	AGGAGA	CTTCTC	4	AAAATATTA	ATTTTTAAT	3	CGTGAAGT	TTCACGAC	6							AATTATAATT	palindrome	3				CCTGGAGGACAGCCGTATCCACGGCT	CGTGGATACGGCTGTCCTCCAGGAGC	25	ATATAAAATAA	ATTTATTTTAT	113	ACTGCG	TCGCAG	7	GCTGAC	TCAGCG	3	AGAGAAAA	CTCTTTTT	12	AAAAC	TTTTG	3	AGGTATAT	TATACCTA	11	CCTGTAT	GATACAG	2	AAATTAATT	TTTAATTAA
TAAAGAA	TTCTTTA	2	AGAGAGAT	TCTCTCTA	4	AAAAAAAAG	TTTCTTTTT	3	CGGGAA	CGTTCC	6							AATATAC	TATTGTA	3				ATATTATATTAA	ATATTTAATATA	25	ATACACATTGCACAC	ATGTGTGCAATGTGT	111	ACTACTCTAC	TGTAGAGTAG	7	GCCGCA	GCGGCT	3	ACGATGAGG	TCCTCATCG	12	TCATGAGATT	TGAAATCTCA	2	AGAGGTGAAAGCAACACGCCGCTGGCGGTCTTTAGCTCG	TCTCGAGCTAAAGACCGCCAGCGGCGTGTTGCTTTCACC	11	CCGCAC	GGGTGC	2	AAAATAATT	TTAATTATT
GTACGTACGTAT	TACGTACATACG	2	AGAGACAG	TCTCTCTG	4	TTATATAATA	palindrome	2	CGCGAG	CGCGCT	6							AATAAATT	AATTTATT	3				AATATTATCA	TATTTGATAA	25	AGAGGAGGATGG	TCCTCTCCATCC	111	ACCCATCAGATCTACCG	GGTAGATCTGATGGGTC	7	GATGACATGATGCAAAAC	TGCATCATGTCATCGTTT	3	AATTAATTAAT	AATTATTAATT	12	TACTATTGAGAC	TAGTAGTCTCAA	2	AGAGAGAGAT	TCTATCTCTC	11	CCCCTCGT	GACGAGGG	2	TATAATATATT	TATATTATAAA
GGGAAC	GTTCCC	2	AGAGAAT	ATTCTCT	4	TTAAATAAC	TTATTTAAG	2	CGCCGTCGC	GGCGACGGC	6							AAGAATTAG	ATTCTTCTA	3				AAATATTAAA	TTTAATATTT	25	AAAATTATATT	ATATAATTTTA	111	AATCGGGTCGGTGGGC	ACCCGATTGCCCACCG	7	GAATATTTCAT	TCATGAAATAT	3	AATATATATAAT	TATATATATTAT	12	TAATTATACAA	TATTGTATAAT	2	ACGCAT	TGCGTA	11	CATATACA	TATGTGTA	2	TAACGAAACGC	TTCGTTAGCGT
GGACGCCC	TCCGGGCG	2	AGAATATATTAA	TCTTTAATATAT	4	TGCGCTTAAAT	TTAAGCGCAAT	2	CGCACTCG	GCGAGTGC	6							AAATTGCAATT	GCAATTTAATT	3				TTAAATATATAT	palindrome	24	AAAATAATATA	TTATTTTTATA	111	AATATAAT	TATTATAT	7	GAACTACTATT	GTTCAATAGTA	3	AATAATATAAA	TTTATATTATT	12	TAATAAT	TTATTAA	2	ACGAGGA	CTCGTTC	11	CACTGATGA	TCATCAGTG	2	TAAATATT	palindrome
GCAGCAGCAGCT	TGCTGCAGCTGC	2	ACTCACG	GTGAGTC	4	TGCAATTTAAC	TTAAATTGCAG	2	CGATC	GGATC	6							AAACGAAAAT	TCGTTTATTT	3				TTAAAATTAT	TTAAATAATT	24	TTACCATCGGTCGGTAAAACAGAAATCCACT	TTACCGACCGATGGTAAAGTGGATTTCTGTT	110	AATAAAATA	TTTTATTTA	7	CTGACGG	GTCAGCC	3	AATAAATA	TTTATTTA	12	TAATAAAT	TTATTAAT	2	ACAGGT	ACCTGT	11	CACACGCACG	GTGCGTGTGC	2	CCCGATTGACCACGT	GTGGTCAATCGGGAC
GCACACGCAC	TGCGTGCGTG	2	AATTGTT	CAATTAA	4	TATACATATAAGC	TATGTATAGCTTA	2	CGATACAATG	CGCATTGTAT	6							AAAATAAAAAAAA	TTTTTTTTTATTT	3				TATATATATAAAA	TTTTATATATATA	24	CCTCC	GGAGG	110	AAGCAG	CTGCTT	7	CTCTCTCCCTCTCT	GAGAGAGAGAGGGA	3	AATAAAGTA	TTTATTTAC	12	TAAATATTAA	TTAATATTTA	2	AATAATTGA	TTTCAATTA	11	CACACACTCACA	TGTGTGTGAGTG	2	CACGTACTGACTCGCTCGCGGGCGGTACCTCCGGCTTACGGACGATCGAA	GCGAGCGAGTCAGTACGTGTTCGATCGTCCGTAAGCCGGAGGTACCGCCC
GCAACATCAGCA	TGTTGCTGCTGA	2	AATTATATA	TATATAATT	4	TAAAAAATATA	TTTTTTATATA	2	CGAGGGAT	TCCCTCGA	6							AAAACAAA	TTTTGTTT	3				TAAATAATAATAA	TTTATTATTATTA	24	ACGACGCG	TCGTCGCG	110	AAGAGAAACCGAGAGAGAGCGAAAGAGGAC	GTCCTCTTTCGCTCTCTCTCGGTTTCTCTT	7	CTACTGCAAATA	TTTGCAGTAGTA	3	AAGTGAA	ACTTTTC	12	TAAAAAAAAA	TTATTTTTTT	2	AAAGTCCCACTGCCGCGTGTTTCTCCGACTCGTCCGAATC	ACTTTGATTCGGACGAGTCGGAGAAACACGCGGCAGTGGG	11	CAAGTAT	TTGATAC	2	ATATC	TATGA
GATTAATTA	TAATCTAAT	2	AATGACTTG	TCAAGTCAT	4	GTTCCAA	TTGGAAC	2	CCTTCG	GAAGGC	6							AAAAAAAAAAAT	TTATTTTTTTTT	3				GACGAC	GTCGTC	24	AACGA	TTTCG	110	AACGGTAGACGG	ACCGTTCCGTCT	7	CGGATG	TCCGCA	3	AAATAAATTT	ATTTAAATTT	12	GCAGCGTTTGCAAAAAT	TGCATTTTTGCAAACGC	2	AAAAGAAGAA	TTTTCTTCTT	11	CAAATGAACGGTGGC	CACCGTTCATTTGGC	2	ATATATAG	ATATCTAT
GAGAGAGAGAAAAG	TTTCTCTCTCTCCT	2	AATCTAATTG	TTAGATTCAA	4	GTAATAA	TTATTAC	2	CCTCGACTCA	TCGAGGTGAG	6							TTTATAAA	palindrome	2				CACGCACGCACGCACG	GTGCGTGCGTGCGTGC	24	TAATAAAATATA	TATATTTTATTA	109	AAAATATAAA	TTTTTTTATA	7	CGGACATAT	GTCCGATAT	3	AAAGAAAAAAAAAA	TTTTTTTTTTTTTC	12	GCAGCCTGCACCACC	GGCTGCGGTGGTGCA	2	TACATAAA	TTATGTAT	10	ATTGGACACCGTACG	GTGTCCAATCGTACG	2	ATAATAATATAT	ATTATTATATAT
GAGAAAGAGAA	TTCTCTTTCTC	2	AATATTTAT	TAAATATTA	4	GCCGCAGGA	TGCGGCTCC	2	CCCTTCG	GCGAAGG	6							TTAAAATT	palindrome	2				ATTTATAAAT	palindrome	24	CCGCA	TGCGG	109	AAAAAATTAAAA	TTAATTTTTTTT	7	CGCGGA	TCCGCG	3	AAAATTAAAA	AATTTTTTTT	12	GCAACAGCCGCAACA	GTTGCTGTTGCGGCT	2	GTCTTTACCTCGAGAGTAAAACCAACACGCCGCTGGCC	TACTCTCGAGGTAAAGACGGCCAGCGGCGTGTTGGTTT	10	ATTCATAAT	TGAATATTA	2	ATAAATTATA	TATAATTTAT
GAATAATGAGA	TCTCATTATTC	2	AATAACAAT	TATTGTTAT	4	GCATAAC	TTATGCG	2	CCCGTGT	GGACACG	6							TATCTTTATTAA	TTAATAAAGATA	2				ATATATATGTAT	TACATATATATA	24	ATATTCGTGAATTCCAATTCTGAAATCCGCAACGAATAGATAGGAGGA	TATCTATTCGTTGCGGATTTCAGAATTGGAATTCACGAATATTCCTCC	109	TGTAAA	TTACAT	6	CGATTTGACTGCA	TGCAGTCAAATCG	3	AAAATATATTCTTT	TATATTTTAAAGAA	12	GATATTATGTC	TCGACATAATA	2	GTATAATT	TACAATTA	10	ATTATATATTCT	TATATAATAGAA	2	AGCGTCA	GACGCTT
CTTAGCACAA	TAAGTTGTGC	2	AAGTAGAT	ACTTATCT	4	GACGCGA	TCTCGCG	2	CCCGACG	GGCGTCG	6							TATAATCA	TATATGAT	2				ATAGATAA	TATTTATC	24	ATAATTATAAA	ATTATTTTATA	109	TAATTATA	palindrome	6	CGACATTTCATCGTCT	GACGATGAAATGTCGA	3	TTAATATTAA	palindrome	11	GAGGGAGGGA	TCCCTCCCTC	2	GGTTAGGTTA	TAACCTAACC	10	ATTAATATTA	palindrome	2	ACTCG	GTCGA
CTTAATTA	GTAATTAA	2	AACTATATA	TTTATATAG	4	GACGACGATGAC	TCGTCGTCATCG	2	CCCAC	GGTGG	6							TATAAGAATAA	TTCTTATATTA	2				AGGTTAGGTTAGGTTAGGTT	TAACCTAACCTAACCTAACC	24	GGCAT	TGCCA	108	GTTAACGCCAAC	GTTGGCGTTAAC	6	CGAACCGAGT	TCGACTCGGT	3	TGAAA	TTTCA	11	GAGATT	TCAATC	2	GCATTA	TAATGC	10	ATCTATA	ATTATAG	2	AATATATATT	palindrome
CTCCA	TGGAG	2	AACCGACC	TCGGTTGG	4	GAACGAAT	TCGTTCAT	2	CACTT	GAAGT	6							TATAAACATA	TTATATATGT	2				AGAGAGAGAGAGAGAG	TCTCTCTCTCTCTCTC	24	CGAACGCTCGT	TTCGACGAGCG	108	GCGAGTT	TCGCAAC	6	CCTCCCTCTCTC	GAGAGAGGGAGG	3	TCTTTTAA	TTAAAAGA	11	GACGCCATTCGC	GCGAATGGCGTC	2	GAGAGGAA	TCTTCCTC	10	ATCAATAT	TTGATATA	2	AATAAAAAATT	TTTTTATTAAT
CTATTTC	GAAATAG	2	AAATTAAGT	TTTACTTAA	4	GAAAAGAAAAA	TTTTCTTTTTC	2	CACACCA	GGTGTGT	6							TAAAGTA	TTATACT	2				ACGAAG	TCTTCG	24	CATATTAA	TTAATATG	108	GCCTTC	GGCGAA	6	CCGAACAAGG	CTTGTTCGGC	3	TATATATATATATATATATATA	palindrome	11	CTCGGTAA	TTACCGAG	2	GAGAGAGACC	TCTCTCTCGG	10	ATATATATCAC	GTGATATATAT	2	AAACAA	TTTTTG
CGGCGGTGA	GCCGTCACC	2	AAATATCATAAA	TTTTTATGATAT	4	GAAAAGAAA	TTTCTTTTC	2	CAACGGGCAGCGGCGCTCCAC	GGAGCGCCGCTGCCCGTTGGT	6							TAAAG	TTACT	2				AATTTAATATA	TTTATATTAAA	24	AATTATTATTA	TTTAATAATAA	108	GCCTA	TAGGC	6	CCACCGCCG	GGTGGCGGC	3	TACGAT	TCGTAA	11	CTCCATATCATCAGG	GGAGCCTGATGATAT	2	GAAGCCGA	GGCTTCTC	10	ATATACACATAT	TATATATATGTG	2	TTAAATTTA	TTTAATAAA
CGCACG	TGCGCG	2	AAATAAGT	ACTTATTT	4	CTTCCA	TGGAAG	2	ATTCAA	GAATTT	6							TAAAAATATAA	TATTTTTATTA	2				AATTATTATTAT	TAATAATTATAA	24	ACACATACAC	TGTATGTGTG	107	GATGG	TCCCA	6	CATACATACGTA	TATGTATGTACG	3	TAAATATTATT	TTAAATAATAT	11	CTCAGCAGCAGC	GCTGCTGCTGAG	2	GAAGAT	TCTTCA	10	ATATAATAAA	TATTATATTT	2	GTGTCCTATCGTGCA	TAGGACACTGCACGA
CGCACACACACACGCG	TGTGTGTGCGCGCGTG	2	AAATAAAAATA	TTTTATTTTTA	4	CTCTGCG	GCGCAGA	2	ATGCAACGC	GCGTTGCAT	6							GCGACGACGACG	GTCGCCGTCGTC	2				AAAGAACTGTGCGCA	CAGTTCTTTTGCGCA	24	TAAATAATTTT	TTATTTAAAAA	106	GACCAC	TCGTGG	6	CAGCATCAACAT	TGCTGATGTTGA	3	TAAAACA	TGTTTTA	11	CGAACACACGA	GTCGTGTGTTC	2	GAACGT	GTTCAC	10	ATACATATATAT	TATATGTATATA	2	GCAACAGCAGCC	GCTGTTGCGGCT
CGAGATC	CTCGGAT	2	AAAGC	CTTTG	4	CGGCCC	GGGGCC	2	ATGATTTCAT	GAAATCATAT	6							GCACGAATG	TTCGTGCCA	2				AAAATAAAATT	TTAATTTTATT	24	CGCGATGA	TCGCGTCA	106	GAACT	TTCAG	6	CACTGAT	TCAGTGA	3	GGAGAACCTGGCGTGCCT	GGTTCTCCAGGCACGCCA	11	CGAAACCCG	GTTTCGCGG	2	CTCGCCT	GCGAGAG	10	AGTTAAAA	TAACTTTT	2	CGCCAC	CGGTGG
CGAGAGA	CGTCTCT	2	AAACAAA	TTTTTTG	4	CGGAGGTAA	CTCCGTTAC	2	ATGAGAGTC	GACTCTCAT	6							GCAAC	GTTGC	2				AAAAAACAAAAA	TTTTTTTTTTTG	24	AATCGTGCGGTGTCGAATCGTGCGGTGTCG	CACGATTCGACACCGCACGATTCGACACCG	106	GAAAGAGAAA	TCTTTCTCTT	6	CACATCA	TGTGATG	3	GAGCAG	TCCTGC	11	CCTTCTTTTCTT	GAAGAAAAGAAG	2	CTCCCCCCCCCC	GGGGGGGGGGAG	10	AGAGGGAGGGAGAG	CTCTCTCTCCCTCC	2	CGATTGGACACCGCACGATTGGACACTGCA	GTGTCCAATCGTGCGGTGTCCAATCGTGCA
CCCTCG	GGCGAG	2	AAAAGAGAGA	TTTTTCTCTC	4	CGATCC	GGGATC	2	ATGAAC	TTCATG	6							GAGAGAGGGAGGGA	TCTCTCTCCCTCCC	2				ATATATAATATAAT	ATATTATATATATT	23	AGGTC	CTGAC	105	CTTTCAGACGTCAGAAAGGCGT	TTTCTGACGTCTGAAAGACGCC	6	CACACACGCACG	GTGTGTGCGTGC	3	GACAGACG	TCCGTCTG	11	CCTCCG	GGCGGA	2	CTACTCTCGAGTTAAAGACGGCCGCGGCGTGTTGGTTT	GGCCGTCTTTAACTCGAGAGTAGAAACCAACACGCCGC	10	AGAGGATCA	TCCTCTTGA	2	CCGTT	GGAAC
CATTCGAC	GTCGAATG	2	AAAACCTATA	TTTATAGGTT	4	CGATACAATG	CGCATTGTAT	2	ATACATTTATAC	TGTATAAATGTA	6							GAGAGACAGAGGCAGAGGC	TCTCGCCTCTGCCTCTGTC	2				ATATAATAAAAA	TTTTTATTATAT	23	AATAATAATATT	TATTAATATTAT	105	CTTCATA	TATGAAG	6	CAATAT	TTGATA	3	CTCCTT	GGAGAA	11	CCGAGACGAGA	GTCTCGTCTCG	2	CGCATG	palindrome	10	ACGTTTG	TCAAACG	2	CCGCTCTCTCTC	GGGAGAGAGAGC
CATTATTGGACACG	GTGTCCAATAATGC	2	TGAAAC	TTCAGT	3	CCTCCTCTC	GAGAGGAGG	2	ATAAAT	ATTTAT	6							GAATCGACATC	TTCGATGTCGA	2				AGAGGAGAGAGAG	TCCTCTCTCTCTC	23	CCGCCA	GGCGGT	104	CTGCCA	GGCAGT	6	CAAGCAGTGCAA	GCTTGTTGCACT	3	CTCCCTCCCTCT	GAGAGAGGGAGG	11	CCCCCTCCC	GGGGGGGGA	2	CGATGG	TCGCCA	10	ACGTCA	CGTTGA	2	CCAATCGAGCGGTGT	GATTGGACACCGCTC
CATCGCCAC	GGTGGCGAT	2	TAGGAATATCCACGG	TATTCCTACCGTGGA	3	CCTACGTA	TACGTAGG	2	AGGAACACAAGGAAATTATCCTGGCTC	TTGTGTTCCTGAGCCAGGATAATTTCC	6							GAAGAAGTGCG	TCTTCCGCACT	2				AGAGAGAGAAA	TTTTCTCTCTC	23	ACATAC	TGTATG	104	CTATA	TATAG	6	CAAGC	TGGCT	3	CGTGGTCAATCGGGAT	GATTGACCACGATCCC	11	CCCCCCCCCCCCG	GCGGGGGGGGGGG	2	CCGGCTGTCGTTCGTTCATCTT	GCCGGAAGATGAACGAACGACA	10	ACGGAGG	TCCGTCC	2	CATCAG	TGATGC
CAGAAATATTTA	TAAATATTTCTG	2	TAATCAAGTA	TATACTTGAT	3	CCGTT	GGAAC	2	AGCAGGACA	GTCCTGCTT	6							GAAGAAGAAAAA	TCTTCTTCTTTT	2				AATTTTAATAT	TTATATTAAAA	23	TAATAATTAT	palindrome	103	CTACCACTA	GTAGTAGTG	6	ATTATAATAT	palindrome	3	CCACACAC	GTGTGTGG	11	CCACCCCCC	GGGGGGGGT	2	CCCCCCGCCCC	GGCGGGGGGGG	10	ACCGCTCAGTCGCAC	CGGTGTGCGACTGAG	2	CAGCAGCAA	TGCTGCTGT
CACTT	GAAGT	2	TAATAC	TTAGTA	3	CATTAACGGCAA	GTTGCCGTTAAT	2	ACTCACG	GTGAGTC	6							GAAAATGAC	TTTTCGTCA	2				AAGAAAGAA	TTTCTTTTC	23	CCCCCGCGTGACGTCATTACC	GGGGTAATGACGTCACGCGGG	103	CGTGTCCGTGTCCGTTTCCGT	GGAAACGGACACGGACACGAC	6	ATCATCATT	ATGATGATA	3	CCACA	GTGTG	11	CATTC	GAATG	2	CATAA	TGTTA	10	ACCATAT	GGTATAT	2	CAACGTGGTCAATAG	TTGACCACGTTGCTA
CACGCACACACA	TGTGCGTGTGTG	2	TAACATACA	TGTATGTTA	3	CATTAAACCAAG	CTTGGTTTAATG	2	ACCATCATC	GATGGTGAT	6							CTGTTTCTCTTTT	GAAACAGAAAAGA	2				AAATATGT	ATTTACAT	23	AAAGAGAA	TTTCTCTT	103	CGTGGA	GTCCAC	6	ATACATACCGTAC	TATGTACGGTATG	3	CACATATA	TGTATATG	11	CATCGTCGTCAT	GATGACGACGAT	2	CACTT	GTGAA	10	ACATTAGT	GTACTAAT	2	ATTATAGT	TAATACTA
CACACACGCACG	GTGTGTGCGTGC	2	GTAAGTAT	TACATACT	3	CATATAT	TATGATA	2	ACCACC	GTGGTG	6							CTCCCCCCCCT	GGGGGGGGAGA	2				AAAATAAAATAA	ATTTTTTATTTT	23	TAATAAATATAA	TATTTATTATTA	102	CGTCTTTCAGACGTCAGAAGGG	TGACGTCTGAAAGACGCCCTTC	6	ATAAGAAGA	TCTTCTTAT	3	CAATA	TATTG	11	CATATATAGT	CTATATATGA	2	CAACACGCCGCTGGCGGTCTTTACTCGAGAGTAGAAAC	TAAAGACCGCCAGCGGCGTGTTGGTTTCTACTCTCGAG	10	ACATG	TCATG	2	ATATATTTTATA	ATTATAAAATAT
CAAATTT	TGAAATT	2	GGGGCCGCA	TGCGGCCCC	3	CATACATG	TATGCATG	2	ACATCA	TGATGT	6							CCTCCTCCC	GGAGGAGGG	2				AAAAATTAAT	ATTTTTATTA	23	CGCCGCCAC	GGCGGCGGT	102	CGCACACGCACA	GTGTGCGTGTGC	6	ATAAATGTATATA	TACATTTATTATA	3	ATATATTTAAT	TAAATATATAT	11	CACTGTACAGCGGA	GCTGTACAGTGTCC	2	ATATACTC	ATGAGTAT	10	AATATGTA	TATTTACA	2	ATATATCAT	TATATGATA
ATTGTTAA	TTTAACAA	2	GGCGTTCA	TGAACGCC	3	ATTTATATTAA	TTTAATATAAA	2	ACACACACCC	TGTGTGTGGG	6							CCGGCG	palindrome	2				AAAAATATAAAT	TTTATATTTTTA	23	CCCCGCGTGACGTCATTACCCCTCC	CGGGGGGAGGGGTAATGACGTCACG	102	CGAGCGG	CTCGCCG	6	ATAAAATT	TTTATAAT	3	ATAATATTTACACA	TGTAAATATTATTG	11	CAATGCGTC	CATTGGACG	2	ATAGG	ATCCT	10	AATATGT	TATTACA	2	ATATATATATATATATAT	palindrome
ATTGTAATA	TTACAATTA	2	GATGAATTCC	TTCATCGGAA	3	ATTTAGAAAC	TTTCTAAATG	2	ACACAAC	TGTTGTG	6							CCCCCCCCCCTT	GGGGGGAAGGGG	2				AAAAAATATAA	TTATATTTTTT	23	AACCAGCACACGAATTAGATCGCCTCTGGAATTTTTTTTAAT	CAGAGGCGATCTAATTCGTGTGCTGGTTATTAAAAAAAATTC	102	CCGCCGATGTACGCCC	GCGGGGGCGTACATCG	6	AGTTC	TGAAC	3	ATAATAGCAATAATA	ATTATTGCTATTATT	11	CAATATTGGAC	CCAATATTGGT	2	ATAATATTT	TAAATATTA	10	AATATAG	TCTATAT	2	ATAGCTGTTCA	TTGAACAGCTA
ATTATACAAT	TATAATATTG	2	GAGGAGGAT	TCCTCCTCA	3	ATTATTAGC	TAATAATGC	2	AATGGACATCG	GATGTCCATTC	6							CACCCCCCCCCC	GGGGGGGGGGGT	2				TATTAATAAAA	TATTAATATTT	22	TAAATATATAAA	TTTATTTATATA	101	CCGAGC	TCGGGC	6	AGAGTTAAGTT	TCTAACTTAAC	3	AGTAATAGT	TATTACTAC	11	ATTTGAGAGTTACACTC	CTCAAATGAGTGTAACT	2	ATAATAAAT	ATTATATTT	10	AATAGC	TATTGC	2	AGAGAGAGAAAGAG	TCTCTTTCTCTCTC
ATTAAACC	TAATGGTT	2	GAGGACGAG	TCGTCCTCC	3	ATTATACACTAT	TATAGTGTATAA	2	AATGAACG	TTCGTTCA	6							CACACAAACA	TTTGTGTGTG	2				TATAATATATATT	TATATTATAAATA	22	GGAAGGTCTCGAGGATCT	TCGAGACCTTCCAGATCC	101	CATCGC	GCGATG	6	AGAGAAGAGAGAG	TCTCTCTCTCTCT	3	AGGGAGAGAGAGAG	CTCTCTCCCTCTCT	11	ATTTCGATCAGTTGTC	TCGAAATGACAACTGA	2	AGGCAAGGTG	GCCTCACCTT	10	AATACAT	ATTATGT	2	AATATTTAA	TATTTTAAA
ATGAGAATAA	TCTCATTTAT	2	GACGACGAA	TCGTCGTCT	3	ATTACATAA	TATGTAATT	2	AATAATTT	ATTAAATT	6							CAATTGAATT	palindrome	2				TATAATATAATT	TATTATAAATTA	22	TAATAATAATAA	TTATTATTATTA	100	CAGGGG	CCCCTG	6	ACTCTCTCTC	GAGAGAGAGT	3	ACGCA	TTGCG	11	ATTATATAGG	TCCTATATAA	2	AGGAAGGA	CCTTCCTT	10	AATAATATTA	TATTATTTAA	2	AATATTAATATT	palindrome
ATATTATAAA	TATAATATTT	2	CTTCA	GAAGT	3	ATGATAATA	ATTATTATC	2	AATAACAAC	TTGTTGTTA	6							ATATTATAATTATA	palindrome	2				TAAAAAATAAT	TTAATTATTTT	22	ATAATGTAT	TATACATTA	99	CACATCCCGATAGCT	GCTATCGGGATGTGA	6	ACTAGAG	GTCTCTA	3	ACACCAGGA	GTTCCTGGT	11	ATTAATACTA	TAATTAGTAT	2	ACTATAGAT	ATCTATAGT	10	AATAACAAT	TTGTTATTA	2	AATATATATATA	ATTTATATATAT
ATATATGTAC	palindrome	2	CTCACC	GAGGGT	3	ATCTCGAAT	GAGATATTC	2	AAGATATCTTG	TTCAAGATATC	6							ATATAATATATA	TATTATATTATA	2				CGACAACTCTCCACGAAGCTTAGATTCTTTAGGCAGATCCCAC	CGGTGGGATCTGCCTAAAGAATCTAAGCTTCGTGGAGAGTTGT	22	AAATATTAAAAAATTTCTTGTCGCTAATTGACACCAAACTTGCA	TGTCAATTAGCGACAAGAAATTTTTTAATATTTTGCAAGTTTGG	99	ATGCCCACAGCTCAT	GCTGTGGGCATATGA	6	ACGCGATTAGAGC	CGCGTGCTCTAAT	3	AATTATATAAATA	TAATTTATTTATA	11	ATTAAT	palindrome	2	ACGCATGTATGC	CATACATGCGTG	10	AAGTATGAC	TCATACTTG	2	AATACTAACCGTAACCC	CGGTTAGTATTGGGTTA
ATATAGAAG	TCTATATCT	2	CTATTTC	GAAATAG	3	ATCGATCGGTGTCCA	GACACCGATCGATTG	2	AAGAGGAGGAAG	TCTTCCTCCTCT	6							ATATAATATAA	TATTATATTTA	2				CCCCCCACC	GGGGGTGGG	22	AAATAG	TTCTAT	99	ATCGGACACGGACTCG	CCGTGTCCGATCGAGT	6	ACCAGACAGACCAA	TGGTCTGTCTGGTT	3	AATGAAATAAA	ATTTTTATTTC	11	ATGATGAAA	TCATTTTCA	2	ACGAGTGT	CTCGTACA	10	AACTC	TTGAG	2	TAATAAATAT	TATTTATTAA
ATATACAAA	TATATTTTG	2	CGTCGTTGT	GACGACAAC	3	ATCACCACC	ATGGTGGTG	2	AACTATCT	AGATAGTT	6							ATAGAAT	ATTCTAT	2				CACAACACACA	GTGTTGTGTGT	22	AATTTTTTAAT	ATTATTAAAAA	98	ATACATATATAT	TATATATGTATA	6	ACACGA	TTCGTG	3	AATCTAAACCTAACCCA	TTTGGGTTAGGTTTAGA	11	ATCTCGTTCATCTTCGCC	GAGATGGCGAAGATGAAC	2	ACACCAC	TGTGTGG	10	AACTAC	GTAGTT	2	TAAAATCTAAT	TAATTAGATTT
ATATAATTTA	ATTATATTAA	2	CGTCCG	GGACGC	3	ATATTTTATTG	ATCAATAAAAT	2	AACCATTGG	ATGGTTCCA	6							ATACACACACACAC	TATGTGTGTGTGTG	2				ATTTAATATTG	TCAATATTAAA	22	AATAACCAGCACACGAATAGATCGCCTCTGGATTAAATTTATTA	ATTTAATCCAGAGGCGATCTATTCGTGTGCTGGTTATTTAATAA	98	AGTTAAAAA	TTTTTAACT	6	ACAATATGTATGTGT	ATATTGTACACATAC	3	AATATTC	TTGAATA	11	ATCGTAA	TTACGAT	2	AATACAGTGG	TATTCCACTG	10	AACGGTGTGCGACTG	ACACCGTTCAGTCGC	2	CACACGCACA	CGTGTGTGTG
ATACTACAGAGATAT	TCTGTAGTATATATC	2	CGTAC	GTACG	3	ATATATACA	TTGTATATA	2	AAACGTTATTTTTTC	GTTTGAAAAAATAAC	6							ATAAAGAAG	ATCTTCTTT	2				ATTATTATTAA	TAATTTAATAA	22	GATCCTCGA	TCTCGAGGA	97	AGGGAGAGGG	CTCCCTCTCC	6	AATTATTAA	TAATTTTAA	3	AATAAAAATAA	ATTTTATTTTT	11	ATATTATAC	TATAATATG	2	AATAATATA	ATTTATATT	10	AACCG	GTTCG	2	ATTTAAATAAT	TATTATTTAAA
ATACATATACATTC	ATGAATGTATATGT	2	CGGGAA	CGTTCC	3	ATATAGTTGT	CTATATACAA	2	AAAAAAC	TTTGTTT	6							AGAAGAAGAGAA	TCTTTCTCTTCT	2				ATTATAATTTA	TTAAATTATAA	22	GAGAGAGAACGATAATAGCGCGAGAACAACGCGTGC	GTTCTCTCTCGCACGCGTTGTTCTCGCGCTATTATC	97	AGGAA	CTTTC	6	AATTAATATT	palindrome	3	AATAAAAAAAAAAAAAA	ATTTTTTTTTTTTTTTT	11	ATATGCAAGAA	TTGCATATTTC	2	AATAAT	ATTATT	10	AACACACTCA	AGTGTGTTTG	2	ATATTTATGTAG	ATCTACATAAAT
ATAATTATTA	palindrome	2	CGAGAAC	CTCGGTT	3	ATATACAC	TGTGTATA	2	TATGTGAATA	TTCACATATA	5							ACTACTACC	TAGTGGTAG	2				ATATATTATATATATAT	TATATATATATAATATA	22	ATTAAATAATT	TATTTAATAAT	97	AGCCGACG	GGCTCGTC	6	AATGAAA	ATTTTTC	3	AAATTTAT	palindrome	11	ATATCAACAAGGCGG	ATCCGCCTTGTTGAT	2	AACTAC	TAGTTG	10	AACAACAAT	GTTGTTATT	2	ATATATAATAATT	TATATATAATTAT
ATAATTACAAT	TAATTATATTG	2	CGACCTAACCTAACT	GGTTAGGTCGAGTTA	3	ATATACA	TTGTATA	2	TACGTATGTATA	TATATACATACG	5							ACGCGCGC	GCGTGCGC	2				ATAATTTTATAT	TATATATAAAAT	22	ATATGTAC	palindrome	97	AGAGAGGGAGAGAG	CTCTCTCTCTCTCC	6	AAGGACAAGGATAAC	TCCTTGTCCTTGTTA	3	AAAAAAAAAAAC	TTTTTGTTTTTT	11	ATATATATA	ATATATTAT	2	AAATCTT	TTAAGAT	10	AAATTTAT	palindrome	2	ATATAATATAATA	TATATTATTATAT
ATAATGATA	ATTATTATC	2	CCGTACA	TACGGTG	3	ATATAAATG	TTTATATCA	2	TAACGGCAACT	TTGCCGTTAAG	5							ACAAAA	TTTGTT	2				ATAAATAAAATAT	TTATATATTTTAT	22	ACCTTCGAG	CGAAGGTCT	97	AGACGTGCGCTATAG	CACGTCTCTATAGCG	6	AACATT	TGTTAA	3	TTAAAAAAA	TTTTTTTAA	10	ATAGATCACGAG	CTATCTCGTGAT	2	AAATAG	TATTTC	10	AAATTATAA	TTATAATTT	2	ATACATATAC	TATGTATGTA
ATAATGAAA	TATTTTCAT	2	CATCATCAC	GATGATGGT	3	ATAGTAAAAATAT	TACTATATATTTT	2	TAAAAAAAAAAA	TTTATTTTTTTT	5							AATGTGTA	TTACACAT	2				ACAACG	CGTTGT	22	TCACGTGAGATC	palindrome	96	AGAAGAGAAG	TTCTCTTCTC	6	AACAATGCCT	AGGCATTGTT	3	TCTTAAAAATTA	TTTTTAAGATAA	10	ATACAAGAAGATCCA	CTTCTTGTATTGGAT	2	AAAATCAGTCCGATC	TTGATCGGACTGATT	10	AAATTAATTTTCAG	AATTAATTTCTGAA	2	AGATGA	TCTTCA
ATAATAATATA	TATTATATTAT	2	CAGTCGATA	GTATCGACT	3	ATAGATGGATAG	ATCTATCTATCC	2	GGACAG	TGTCCC	5							AATATAAGTT	TTAACTTATA	2				AATTTAAATTTAA	ATTTTAAATTTAA	22	CATTG	TGCAA	96	ACGATGCGACGACGCGCGAGCGAG	GTCGTCGCATCGTCTCGCTCGCGC	6	AAATTATATAT	TTATATATAAT	3	TATACTTCA	TATATGAAG	10	ATAATTATCTTAC	TAAGATAATTATG	2	AAAAGAGAG	TCTCTCTTT	10	AAATATTAATAC	TGTATTAATATT	2	AGATA	TTATC
ATAATAACA	TTATTATTG	2	CAGGATCACGC	GTGATCCTGGC	3	ATACACACAC	TGTGTATGTG	2	GGAAGAGAGAGA	TCTCTTCCTCTC	5							AATACTAAA	AGTATTTTT	2				AATTATATATATA	AATTTATATATAT	22	ATTAATTA	palindrome	96	AATTCGCTTC	GAAGCGAATT	6	AAATG	TCATT	3	TACTAC	TAGTAG	10	ATAATAATG	ATTATTATC	2	TCGAGAA	TTCTCGA	9	AAAAAGTTGCAATATA	CAACTTTTTTATATTG	2	ACGATCGAGCACGCACTGAGTCGCTCGCGGGCGGTACCTCCGGTTACGG	CGTAACCGGAGGTACCGCCCGCGAGCGACTCAGTGCGTGCTCGATCGTC
AGCGAT	CTATCG	2	CACAG	CTGTG	3	ATAATATAATAT	TATATTATATTA	2	GCCGCCCCCCC	GGCGGGGGGGC	5							AAGTAAC	TTGTTAC	2				AATGT	TTACA	22	ATATAAACAGAACTTAGAAGAGAAACGCGCTAAACAACGCAATCG	TCTTCTAAGTTCTGTTTATATCGATTGCGTTGTTTAGCGCGTTTC	96	AATTCA	ATTTGA	6	AAATACAATAA	TTATTGTATTT	3	TACAAGTG	TTGTACAC	10	AGTTGAAATCATTTGCAATC	GATTTCAACTGATTGCAAAT	2	TATGAATACAAG	TATTCATACTTG	9	AAAAAGAAAA	TTTCTTTTTT	2	ACACCGTTCATTTGC	GTGTGCAAATGAACG
AGCCATCC	TGGCTGGA	2	CACACGCG	GCGCGTGT	3	ATAATAATAAAAAT	ATTATATTTTTATT	2	GCACGAATG	GCCATTCGT	5							AAGGGA	CTTTCC	2				AATATATATAAAT	ATTTATATATATT	22	ATAATTATATAAAT	TTTATATAATTATA	96	AATAATATT	TATTATTAA	6	AAAGC	CTTTG	3	TAATAAAAATA	TTTATTATATT	10	AGTGAATTTGTCTGTAAAGC	CTTTACAGACAAATTCACTG	2	TATATATATATATATATA	palindrome	9	AAAAAATAATA	TATTATTTTTT	2	AATTATTATAT	TTATATAATAA
AGATTATATA	TATAATCTTA	2	CACACACAG	TGTGTGTGC	3	ATAATAACTT	TTATAAGTTA	2	CTTGCAATCT	GAGATTGCAA	5							AAATCAGCGACGAGG	GATTTCCTCGTCGCT	2				AACGGCTATCG	CGTTCGATAGC	22	TATAAATTTA	palindrome	95	AAGGCCAGGC	CTTGCCTGGC	6	AAAGAAGCGTCAC	TTGTGACGCTTCT	3	TAAATATG	TTTACATA	10	AGAGTAAG	TCTTACTC	2	TATAATAAAA	TTATATTTTA	9	AAAAAAAATAAT	TATTTTTTTTAT	2	AAAAAAATAAA	TTTTTTTTTAT
AGAGAAAAGAG	TTCTCTCTCTT	2	ATTCTTAAT	TTAAGAATA	3	ATAACAACA	GTTATTGTT	2	CTCTCTCCCTCC	GAGGGAGAGAGG	5							AAATAGT	TTTACTA	2				AACGGCAATTG	GCCGTTCAATT	22	ATATATATAAAT	ATTTATATATAT	95	AACGCCGAA	CGGCGTTTT	6	AAAATTA	TTTAATT	3	TAAACAATAAAAT	TTTAATTTTATTG	10	AGAGAGGGG	CCTCTCTCC	2	GGGAAAA	TTTCCCT	9	AAAAAAAATA	TTTATTTTTT	2	GCTATCGAACGGCTATGAACG	GTTCGATAGCCGTTCATAGCC
AGAAATTTCAA	TTGAAATTTCT	2	ATGTTGATGATG	TCATCAACATCA	3	ATAAATCTTAT	TTATATAAGAT	2	CGCACG	TGCGCG	5							AAATAAAAATAAAT	ATTTATTTTTATTT	2				AACCG	GGTTC	22	AATAAATATATT	TATTAATATATT	95	AAATAG	TTTCTA	6	AAAATCTTTT	TTTAAAAGAT	3	TAAAAAGATG	TTTTACATCT	10	AGAGAGATAG	TCTCTATCTC	2	GGAAAGGGA	TTCCTCCCT	9	AAAAAAAAT	TTTTTTTAT	2	GCGTACGTGCAAGCGAGATAGCACGCGCG	TCGCTTGCACGTACGCCGCGCGTGCTATC
AGAAAAGACGAA	TCTTTTCTTTCG	2	ATGCACAAAT	TATTTGTGCA	3	ATAAACATATGT	GTTTATACATAT	2	CGCACACACG	GTGTGTGCGC	5							AAAATTTCAG	GAAATTTTCT	2				AAAATATAAATAT	ATATTTTATATTT	22	GAGAAAGAAA	TTCTTTCTCT	94	AAAATCTAGA	TTTTTCTAGA	6	AAAATACATT	TTTAATGTAT	3	GCCGCC	GGCGGC	10	AGAATATGAATT	CATATTCTAATT	2	GATCCGAC	TCGTCGGA	9	TATTAATAAT	palindrome	1	GAGAGAGAGAGG	TCTCTCTCCCTC
ACTTTTTCTAC	GTAGAAAAAGT	2	ATCCCTC	GGATGAG	3	AGTGACTACTGAGTT	CTAACTCAGTAGTCA	2	CGAGTGAGC	TCACTCGGC	5							AAAAACAAA	TTTTTTGTT	2				AAAATATAAAAT	ATATTTTATTTT	22	ATTTATAAAT	palindrome	94	AAAATAAAATA	ATTTTTATTTT	6	TCATTAATCT	TTAATGAAGA	2	GCCGCA	GCGGCT	10	ACTCAATACATAAT	TTATGTATTGAGTA	2	GAGATCGA	TCTCTCGA	9	TATATTAA	palindrome	1	CGGAAAGAACG	TTTCCGCGTTC
ACTAGCAATAC	TGCTAGTGTAT	2	ATATGTTTAT	TATATAAACA	3	AGGCCGACGTGATAGAA	TCGGCCTTTCTATCACG	2	CGACTC	GGAGTC	5							AAAAAAGAAG	TTCTTCTTTT	2				AAAAAAACAAAAA	TTTTTTTGTTTTT	22	AATTAG	ATTCTA	94	AAAACCGCGAAAAACCGCGA	TTTTTCGCGGTTTTTCGCGG	6	TACAGTACATA	TATATGTACTG	2	GCACGCAC	GTGCGTGC	10	ACGTTTATTAAAAAGAAACAA	TAAACGTTTGTTTCTTTTTAA	2	GAGAGGG	TCCCCTC	9	TATATATGCA	palindrome	1	CCTCCGGTTTACGGACGATCGAGCACGTACTGACTCGCTCGCGGGCGGTA	GCGAGCGAGTCAGTACGTGCTCGATCGTCCGTAAACCGGAGGTACCGCCC
ACGTGGTCAATCGCA	TGACCACGTTGCGAT	2	ATATGTATGA	TACATATTCA	3	AGGCATA	ATGCCTT	2	CGACGCTCTGCACGAGAACGACGAA	CTCGTGCAGAGCGTCGTTCGTCGTT	5							AAAAAAATAAAAAAAAAA	TTTATTTTTTTTTTTTTT	2				AAAAAAAATT	TTTTAATTTT	22	AATAATAATAAA	ATTATTTTTATT	94	AAAACAAAAAAA	TTTTTTTTTTGT	6	TAATGTATAT	TTAATATACA	2	CTCACC	GGGTGA	10	ACATTGTATTTCAATT	TAATTGAAATACAATG	2	GAAATGCAAGACGAAAGGCAA	TTGCATTTCTTGCCTTTCGTC	9	GATCGC	palindrome	1	CATCAC	GATGGT
ACGCATGT	TGCGTACA	2	ATATATCG	palindrome	3	AGGAGAG	CTCTCTC	2	CGACCAAC	GTTGGTCG	5							AAAAAAAATATAAT	TATTATATTTTTTT	2				TATGAA	TTCATA	21	CACCGATCTTGCCTTCATCGGCTGGATCAGC	GGCAAGATCGGTGGCTGATCCAGCCGATGAA	93	AAAAATAT	TTATATTT	6	TAATAAATAAA	TTTATTATTTA	2	CGTGA	TCACG	10	ACAGAGATTAAG	TCTCTGTCTTAA	2	CTGTACTG	GTACAGCA	9	ATTATATATATAAT	palindrome	1	ATCTCT	GAGATA
ACATCGC	CGATGTG	2	ATATAGAAAAA	TATTTTTTCTA	3	AGCTATT	TAGCTAA	2	CCTTCTCCTTC	GGAAGGAGAAG	5							AAAAAAAAAAATTA	TTTTTTTTTTTTAA	2				TATATAATAAAT	TATATAATTTAT	21	ATCAGA	TGATTC	93	AAAAATAAAAAAA	TTTTTATTTTTTT	6	TAAATT	palindrome	2	CGCACG	GTGCGC	10	ACAG	TCTG	2	CTCCGAGTC	CTCGGAGGA	9	ATTATAATAT	palindrome	1	ATCGAGGATC	CGATGATCCT
ACACATATAT	TGTGTATATA	2	ATACGTTCATAC	GTATGAACGTAT	3	AGCGA	CTTCG	2	CCTCTCCCCC	GAGAGGGGGG	5							AAAAAAAAAAAACACAAAAA	GTGTTTTTTTTTTTTTTTTT	2				TATATAAAATAT	TTTTATATAATA	21	ATATCATT	TATAATGA	93	AAAAAGACTCCCCTA	AGTCTTTTTTAGGGG	6	TAAATATTAATAT	TAATATTAATATT	2	CGAGAA	TTCTCG	10	AATTAATAG	TTAATTCTA	2	CTACTACTA	TAGTAGTAG	9	ATATTAATATATAT	palindrome	1	ATCATC	TGATGA
ACACACAG	TCTGTGTG	2	ATACATACT	TATGTATAG	3	AGAGTAAG	TCTTACTC	2	CCGTA	GTACG	5							TTTATAAATATA	palindrome	1				TAAATTTTTAAATT	TTTAAATTTAAAAA	21	CTTTTGCCCACATTA	TGTGGGCAAAAGTAA	92	AAAAAAAATT	ATTTTTTTTA	6	TAAATATAAA	TTATTTATAT	2	CCACTGCCTCCG	GGCGGAGGCAGT	10	AATATTAAT	AATATTATT	2	CGCAGT	GCGACT	9	ATACGTATAT	palindrome	1	ATATAATTGT	TTATATACAA
AATTCATAACT	TTAGTTATGAA	2	ATAATATATC	GATATATTAT	3	AGAGATAGAG	TCTCTATCTC	2	CCGAAGCTGCAG	GCTGCAGCTTCG	5							TTTAAATTAA	palindrome	1				TAAATGTT	TTAAACAT	21	CTTCCTCCT	GAGGAAGAG	92	AAAAAAAAAAC	TTTTTTTGTTT	6	TAAAATTAA	TATTAATTT	2	CAATATA	TGTATAT	10	AATATGT	TATTACA	2	CGCACT	GTGCGA	9				ATAATAATTAA	ATTATTTAATT
AATTAATAAAT	ATTTATTAATT	2	ATAATATAAA	TATATTATTT	3	AGAGAGAGG	CTCTCTCTC	2	CCCGCTACAT	GCGGGATGTA	5							TTATATAAATAT	palindrome	1				CAGCAT	GATGCT	21	CGGTTAGGGCACG	CGTGCCCTAACCG	92	AAAAAAAAAAAAC	TTTTTTTTTTTTG	6	GGAGGACGA	TCCTCGTCC	2	CAACGTGGTCAATAT	GACCACGTTGATATT	10	AATAGTAC	GTACTATT	2	CGAATA	TATTCG	9				ACGTTTG	GTCAAAC
AATCTCTC	GAGAGATT	2	AGCGTCGCCCG	CGACGCTCGGG	3	AGAAGGAGG	CCTTCTCCT	2	CCATCACCA	TGATGGTGG	5							TATATACATATATATG	palindrome	1				ATTTATATATTATAT	TAAATATATAATATA	21	ATTAAAATTAA	TTTAATTTTAA	92	TGGAAC	TTCCAG	5	GGACGGTGGTCAATCG	TCCCGATTGACCACCG	2	ATTGCT	CAATAG	10	AATAACATAT	ATATGTTATT	2	CCGTTCTAACG	GGCGTTAGAAC	9				AATTATAGCTACGCAGACAAATATATAAACTGTGTAGCCAT	AGTTTATATATTTGTCTGCGTAGCTATAATTATGGCTACAC
AATATTG	TTCAATA	2	AGCATC	TGCTGA	3	AGAAGC	CTGCTT	2	CCAGTCG	TGGCGAC	5							TAATTAAATATATT	palindrome	1				ATTATATTATATTT	TATAATATAATAAA	21	ATAATATATTTA	TTATTAAATATA	92	TCCTCA	TGAGGA	5	GCGCTTCAGCAGCAGCAA	TGCTGCTGAAGCGCTTGC	2	ATTAATTTAT	TAATATAAAT	10	AACGAGTAATAG	TCTATTACTCGT	2	CCCGCTT	GAAGCGG	9				AATATGAAT	ATTCATATT
AATATTATATAA	TATTTTATATAA	2	AGCACG	CTCGTG	3	AGAAAAGACGAA	TCTTTCGTCTTT	2	CCACA	GTGTG	5							TAATAATATATTAT	palindrome	1				ATTAATATAAAT	TATTAATATTTA	21	CGCACACACACA	GTGTGTGCGTGT	91	TCATAATT	TGAAATTA	5	GCCCGAACGCGCCCGAACAA	GTTCGGGCGCGTTCGGGCTT	2	ATTAAAAAAAAA	TTAATTTTTTTT	10	AACAAATAA	TGTTTTATT	2	CCACG	GTGGC	9				AATATAATGTTA	TTATATTTAACA
AATATATTTA	palindrome	2	AGAGATAGAG	TCTCTCTATC	3	ACTCT	AGTAG	2	CATATACACA	TGTGTGTATA	5							TAAATAATTATTTATTAA	palindrome	1				ATATATAATAAAA	TTTATTATATATT	21	CCGCCCGAGAGCATTCTCGTAGGTACCGCCCGGCCACGCGTCGTAGATA	CGGTACCTACGAGAATGCTCTCGGGCGGTATCTACGACGCGTGGCCGGG	91	TATTAAAATTAA	TTTAATATTAAT	5	GCCCAAA	TTGGGCT	2	ATGTGCACAATAATGTC	CATTATTGTGCACATGA	10	AAATCATTGTG	ATGATTTCACA	2	CACAGATA	TGTATCTG	9				AATACCGGC	TGCCGGTAT
AATATATTAA	TTTTAATATA	2	AGAAGAGGA	TTCCTCTTC	3	ACGTTGCAATTGACC	CAATTGCAACGTGGT	2	CAGTCGATA	GTATCGACT	5							GGCCGC	palindrome	1				ATAATTAAATAT	TAATTATATATT	21	CAGAGGCGATCTAATTCGTGTGCTGGTTATTCAAAAAAATC	TTTTTGAATAACCAGCACACGAATTAGATCGCCTCTGGATT	91	TATATAATAATT	TATTATATAAAT	5	GATTAAAA	TCTTTTAA	2	ATAGA	TATTC	10	AAATACC	TTGGTAT	2	ATCGCAGG	TCCTGCGA	9				AAGGA	TTCCT
AATAG	TATTC	2	AGAAAAAAAA	TTTCTTTTTT	3	ACGTATGTATGTATGT	TACATACATACATACG	2	CAGGTTCG	CGAACCTG	5							CGCGTA	palindrome	1				ATAATATTTATAT	TATAAATATTATA	21	ATATTATAATA	TATTATAATAT	91	GTTAAC	palindrome	5	GAACCA	TCTGGT	2	ATAATATTATAT	palindrome	10	AAACAACACGCCGGA	CGTGTTGTTTTCCGG	2	ATCAG	TCTGA	9				AAGAGAG	TCTCTCT
AATAAATGTTTAA	TATTTTAAACATT	2	ACTCTGAGTCG	TCGACTCAGAG	3	ACGATTTC	CGTGAAAT	2	CAGCCTCAACCG	GGCTGCGGTTGA	5							ATATTTAAATAT	palindrome	1				AGGGG	CCCTC	21	AAGGG	CTTCC	91	GTCTTTTTTTGGGGAA	TTCCCCAAAAAAAGAC	5	CTTGAATAA	TTATTCAAG	2	ATAAATTTAT	palindrome	10	AAAATATAA	ATATTTTTT	2	ATACGTT	GTATAAC	9				AACATTGCAGC	TTGCTGCAATG
AAGCTTCG	palindrome	2	ACTCACAC	GTGTGAGT	3	ACGACGAAG	GTCGTCTTC	2	CAGCAACAGCAG	TGTTGCTGCTGC	5							ATATTATTAATA	palindrome	1				AGCGGGAC	TCCCGCTG	21	AAAAATATATTTTT	palindrome	91	GGCAGTGCCTTGAA	TGCCTTCAAGGCAC	5	CTTCAG	GAAGCT	2	ACCGTTCATTTGCAC	GTGTGCAAATGAACG	10	AAAAATAT	TTTTTATA	2	ATAAATG	TCATTTA	9				AAATTTTTTAACTTT	TTAAAAAATTTAAAG
AACGCCG	TTCGGCG	2	ACGACC	CGTGGT	3	ACATACACGCGTACAT	TATGTATGTACGCGTG	2	CACTACAC	GTGTAGTG	5							ATATATATTTAAATAT	palindrome	1				ACAGCA	TGTTGC	21	TATAATATAA	TATTATATTA	90	GCCTACTTTTTTATGGCGCACAGCA	GTAGGCTGCTGTGCGCCATAAAAAA	5	CTCTCTCCCG	GAGAGCGGGA	2	ACCACCGCC	GGTGGTGGC	10	AAAAAATTA	TTTTTAATT	2	ATAAAGATGGGAAGAGGAGGAGACGGTG	CTTTATCACCGTCTCCTCCTCTTCCCAT	9				AAATTTTATAT	TATATAAAATT
AAATTTTA	palindrome	2	ACACGGATCCGATTGC	TGTGCAATCGGATCCG	3	ACACATA	TGTGTTA	2	CACGAC	GTCGTG	5							ATATATAATATT	palindrome	1				AATTAAATAATA	ATTTATTATTTA	21	GCGACGC	GCGTCGC	90	GATACGCGACA	GCGTATCTGTC	5	CGACGACGACGG	GTCGTCGCCGTC	2	AATTTGAATAATAATA	TATTATTATTCAAATT	10	AAAAAAAATAA	TTTTTTTTTTA	2	AGTTATAT	TATAACTA	9				AAAATGAATTACAAAATG	TTGTAATTCATTTTCATT
AAATTTATTA	AAATTTTAAT	2	AATTTATTAT	TTATAATAAA	3	ACAAGCAAATGAGCAA	TTGCTTGTTTGCTCAT	2	ATTTGTGTTTTAAAGCAGTAA	TTTAAAACACAAATTTACTGC	5							ATAATATATATT	palindrome	1				AATATAC	ATATTGT	21	ATAATATAAATAT	ATATTTATATTAT	90	GAGTCTC	TCGAGAC	5	CGAAAAGAATGAGCA	CTTTTCGTGCTCATT	2	AATATTTATTATAT	TATAATAAATATTA	10	TTATAATTAA	palindrome	1	AGCACAC	TGTGCTG	9				AAAATAAAAT	TATTTTATTT
AAATTATGAA	TTCATAATTT	2	AATTGATATAT	ATATCAATTAT	3	AATTTTTCAT	TGAAAAATTA	2	ATTGCGCACCGACCCG	GCAATCGGGTCGGTGC	5							AGCTATATAT	palindrome	1				AATAATTTATAT	TTATTATATAAA	21	AATTATTATATA	AATTTATATAAT	90	GAGACAGA	TCTCTCTG	5	CCTGGAGAACCTGGCGTG	TCTCCAGGCACGCCAGGT	2	AATATTATATAA	ATTTTATATAAT	10	TGTCCAATTGGACAAT	palindrome	1	AGAATT	TCTAAT	9				AAAAGACACCATGTCTGT	TGTCTTTTACAGACATGG
AAATTATAG	AATTTCTAT	2	AATTATTGATA	TTTATCAATAA	3	AATTGTAT	ATACAATT	2	ATTCTCT	GAATAGA	5							ACGTCG	palindrome	1				AAATATTATAA	TATAATATTTT	21	TCGTCA	TGACGA	89	CTTCTC	GAGAAG	5	CCTCAGCCTAACCTCAG	GAGGTTAGGCTGAGGCT	2	AATATAGA	TTTCTATA	10	TATAATAT	palindrome	1	ACTACTATAGCGGAGGAAAATGCG	TAGTCGCATTTTCCTCCGCTATAG	9				AAAAAATTA	TTAATTTTT
AAATCATATA	TGATTTTATA	2	AATTAGT	CTAATTA	3	AATTGAATTC	palindrome	2	ATTCGCGAC	CGCGAATGT	5							AAAATATTTTATAT	palindrome	1				AAATATAAAAAT	TTTTTATATTTA	21	CCGAG	GGCTC	89	CTGAAG	GCTTCA	5	CAGGG	TGCCC	2	AATATAATGTAT	ATTATACATTAT	10	ATTTAA	palindrome	1	ACATAAT	TTATGTA	9				TAAATTATTAT	TAATAATAATT
AAATATGTTTT	AACATATTTAA	2	AATGGGCGCCA	ATTTGGCGCCC	3	AATTATTAAT	palindrome	2	ATGTGTG	TCACACA	5													AAAGCACCCCGATTTGTGAGAGGCGAGGGGACTCACGTTAAT	GTGCTTTATTAACGTGAGTCCCCTCGCCTCTCACAAATCGGG	21	GCAGCA	TGCTGC	88	CTCGCCCA	GGCGAGTG	5	CACGGTCCCAATTGAC	GGGACCGTGGTCAATT	2	AAGGG	TTCCC	10	ATTCAATTGA	palindrome	1	ACAGGGGTACAGGAGTAGTACAGGTGT	CCTGTACCCCTGTACACCTGTACTACT	9				GTCCCGATTGACCACGTTAATATTGACCACG	TCAATCGGGACCGTGGTCAATATTAACGTGG
AAATATGTGA	TTCACATATT	2	AATGGC	TTGCCA	3	AATTATGTAT	TTATACATAA	2	ATATCA	ATATTG	5													AAAAAAAAAAAAAC	TTTGTTTTTTTTTT	21	CACGA	CGTGT	88	CGTCGCC	GCGACGG	5	CACATACATTATTGTG	TGTATGTGCACAATAA	2	AAATTGTAC	AATTTGTAC	10	ATATTAAT	palindrome	1	AATAAATTTA	TTTATTTAAA	9				GGCGCACAGCAGCCTTGTATC	GGCTGCTGTGCGCCGATACAA
AAATAAAATAAAT	TTTATTTATTTTA	2	AATGAG	TTCTCA	3	AATGTATTATGAT	CATTATCATAATA	2	ATATATATT	TAATATATA	5													TATAATTATATATTA	TATATAATATATAAT	20	ATCTATTTTA	ATTAAAATAG	88	CGGAGC	GCTCCG	5	CACACACGCGCG	GTGTGTGCGCGC	2	AAATTATAC	ATAATTTGT	10	ATATATGTATACAT	palindrome	1	AAATAAAAA	TTTTTTTTA	9				CGTGCGA	TCGCACG
AAAGATAT	ATCTTTAT	2	AATAGATA	TTTATCTA	3	AATGGCT	ATTAGCC	2	ATACGTACATACGTTT	GTATGTACGTATAAAC	5													GTACT	TACAG	20	ATAACTGTTAC	TATGTAACAGT	88	CGCGGAA	TTCCGCG	5	ATTATATATTA	TTAATATATAA	2	AAATGA	ATTTTC	10	ATACGT	palindrome	1	AAAATG	TTTCAT	9				CGGGCGGTACCTCCGGCTTACGGACGATCGAGAACGTACTGACTCGCTCG	GGTACCGCCCGCGAGCGAGTCAGTACGTTCTCGATCGTCCGTAAGCCGGA
AAAATAATAGT	ATTATTTTACT	2	AATAGAAAATT	AATTTTCTATT	3	AATATATTTA	palindrome	2	ATACATACATAT	TATATATGTATG	5													GAGGGAGAGA	TCTCCCTCTC	20	AATATGTA	ATATTTAC	88	CGCACAGCAGCCGATTTTCTTGTATCAG	CGCTGATACAAGAAAATCGGCTGCTGTG	5	ATTAATATAT	palindrome	2	AAAATATATTT	ATATATTTTAA	10	ACATGTGGACAATTGTCC	palindrome	1	AAAAAGAG	TTTTTCTC	9				CGCGGGCGGTACCTCCGGCTTACGGACGATCGAGCACGACTGACTCGCT	GATCGTCCGTAAGCCGGAGGTACCGCCCGCGAGCGAGTCAGTCGTGCTC
AAAATAAATATT	TTAATATTTATT	2	AATACTATACAA	TTTTGTATAGTA	3	AATATAATAATAT	TTATTATATTATA	2	ATAATGTAG	ATTATCTAC	5													CGTTTTCG	GAAAACGC	20	AAGAAAAAA	TTTTCTTTT	88	CGACGGCGGCGGCGTCGCGAGGAC	CTCGCGACGCCGCCGCCGTCGGTC	5	ATGTCAA	TTTGACA	2	AAAAAATATAAA	TTATATTTTTTT	10	AATTATTAATTAAT	palindrome	1	AAAAAAAGGAGG	TCCTCCTTTTTT	9				CCTGA	TCAGG
AAAAATTAT	TAATTTTTA	2	AAGTACTTAT	palindrome	3	AATAAG	TATTCT	2	ATAATATT	palindrome	5													ATTTTTAAAAT	TTTAAAAATAT	20	GCCTT	GGCAA	87	CGAAATCGTAAGCGGCTGTGCGCT	CGCTTACGATTTCGAGCGCACAGC	5	ATGGGGCCTGTGTCCG	CAGGCCCCATCGGACA	2	TACTATAA	TATTATAG	9	AATTATATAT	palindrome	1	TCCGTCACAAGCATATGGAGG	TGCTTGTGACGGACCTCCATA	8				CCGGAGGTACCGCCCGCGAGCGACTCAGTGCGTTCTCGATCGTCCGTAAG	TCGCGGGCGGTACCTCCGGCTTACGGACGATCGAGAACGCACTGAGTCGC
AAAAAATAATAT	ATATTATTTTTT	2	AAGAGAGAGAGAG	TCTCTCTTCTCTC	3	AATAAAAATA	TTATTTATTT	2	ATAATATAC	TATGTATAT	5													ATGTTATTA	TTAATAACA	20	CGGCTACTCAAAATCAGTTGTTCTCA	GTGAGAACAACTGATTTTGAGTAGCC	87	CCTCAC	TGAGGG	5	ATGATC	palindrome	2	TACAAAAAA	TATTTTTTG	9				TCAAATA	TTGATAT	8				CAGCAGCAG	CTGCTGCTG
TTGAATTCAA	palindrome	1	AAGACGAATCTTCTA	GATTCGTCTTTAGAA	3	AAGATGTATA	ATCTTTATAC	2	ATAAATATAT	ATATTTATAT	5													ATCATTCGCTTGTAATGGATCGTTTTTCGA	CGATCCATTACAAGCGAATGATTCGAAAAA	20	CACGATTCGACACCGCACGATTCGACACCGCACGATTCGACACCG	GTGCGGTGTCGAATCGTGCGGTGTCGAATCGTGCGGTGTCGAATC	87	CCGATA	TATCGG	5	ATCATA	ATGATT	2	TAATAATAATA	TTATTATTATA	9				TATTAATT	TTAATAAA	8				ATGTACGC	GTACATGC
TATGCATATATA	palindrome	1	AAGAATA	TTTATTC	3	AAGAGGAGA	TCTCCTCTT	2	ATAAAG	TTTATC	5													ATATAAAATAAAT	TATTTTATATATT	20	AGTAATGCCC	TGGGCATTAC	87	CCCTCTC	GGGAGAG	5	ATATTCAATATA	ATTATATTGAAT	2	TAACATGACA	TCATGTTATG	9				TATATAATATAA	TATTATATTATA	8				ATATTATTAC	TATGTAATAA
TATATACATG	palindrome	1	AAGAAAGG	CTTTCTTC	3	AACTTCAAATTAA	TTTAATTTGAAGT	2	AGTATAAATACAA	TTATACTTTGTAT	5													AGGGCG	CCTCGC	20	AAAATATTTAT	ATAAATATTTT	87	CCCCG	GGCGG	5	ATATATATTTAA	palindrome	2	TAACAGCAATAATAATAT	TATTATTATTGCTGTTAA	9				TACGAGA	TCTCGTA	8				ATATATTTTGC	TATGCAAAATA
TAATTATAAT	palindrome	1	AACTCTC	TGAGAGT	3	AACGT	TTACG	2	AGTAGCAGT	TACTACTGC	5													AGCGTTATATTA	TATAACGCTTAA	20	TAAAATTATT	TTTTAAATAA	86	CCCCCGCG	GGCGCGGG	5	ATATAATA	ATTATATT	2	TAAATAAAAAAA	TTTTTTATTTAT	9				TACACTGC	TAGCAGTG	8				ATAATATTTTTTTAATAACCAGCTCACGAATAAATCGCCTCTGG	ATCCAGAGGCGATTTATTCGTGAGCTGGTTATTAAAAAAATATT
TAATTAATTATA	palindrome	1	AAATTTCATA	TTTTATGAAA	3	AAATTATTAT	AATTTATAAT	2	AGTAAC	GTTACT	5													AGATTGTAGATTGT	TCTACAATCTACAA	20	ACTGGCTGGATACCACTTTGATCTTGCCTTG	GCCAGTCAAGGCAAGATCAAAGTGGTATCCA	86	CCAACA	TGGTGT	5	ATAGCAATA	GCTATTATT	2	TAAAAAAAATA	TTTTTTTTATA	9				TAACGT	palindrome	8				ATAATATATAAT	ATATATTATATT
TAATATATTA	palindrome	1	AAATGTTTATT	AATAAACATTT	3	AAATGTGAGG	TTCCTCACAT	2	AGGTAG	TCTACC	5													ACCTC	GAGGT	20	AAATATATTATA	TTTATAATATAT	86	CACGTCTCTATAACG	TGCGTTATAGAGACG	5	ATACATATTTTGT	ATGTATACAAAAT	2	GTATATGTAT	TACATACATA	9				GTTCTACATTTTCTT	TAGAACAAGAAAATG	8				ACAATAACAGTG	TCACTGTTATTG
TAAATATT	palindrome	1	AAATACTGG	ATTTCCAGT	3	AAATG	TTTCA	2	AGGGAGGA	TTCCTCCC	5													AATAATATAATAAT	TATTATTATATTAT	20	TAATATTAATATT	TATTAATATTAAA	85	CACAGTTCGATTGGC	GTGGCCAATCGAACT	5	ATAATATTATAT	palindrome	2	GCGCCC	GCGGGC	9				GTGTTGGTTTCAACTCTCGAGGTAAAGACGGCCGCGGC	TTGAAACCAACACGCCGCGGCCGTCTTTACCTCGAGAG	8				AATTAATATAT	TAATTATATAT
ATTTATAA	palindrome	1	AAATAAC	TTATTTG	3	AAATATTT	palindrome	2	AGGGAGCAACCATGCCTAGGTT	TGCTCCCTAACCTAGGCATGGT	5													AAGAGAAGA	CTCTTTCTT	20	CGAGGAGGCGGCCGGGGC	CTCCTCGGCCCCGGCCGC	85	ATTTAATCTT	TAAGATTAAA	5	ATAATAG	CTATTAT	2	GCGACTG	GTCGCCA	9				GTCTTTACCTCGAGAGTTGAAACCAACACGCCGCGAGCC	TAAAGACGGCTCGCGGCGTGTTGGTTTCAACTCTCGAGG	8				AATAC	TTGTA
ATTAATTAAT	palindrome	1	AAATAAATTA	TAATTTATTT	3	AAATATGC	TGCATATT	2	AGGAGC	CTGCTC	5													TATATAATATTATA	palindrome	19	CCCCGCACGTGACGTCACC	GCGGGGGGTGACGTCACGT	85	ATTCCATTCGATG	CATCGAATGGAAT	5	ATAAG	TTATC	2	CGTTGC	GCAACG	9				GGTTCTATATC	TAGAACCGATA	8				AAGAAATC	ATTTCTTG
ATCATGAT	palindrome	1	AAAGCTAAAT	CTTTATTTAG	3	AAAGAGAGAAAG	TTTCTCTCTTTC	2	AGCCCGA	GCTTCGG	5													GGGAATGACCCGGCCACTTAAGGCAAGGTC	TCCCGACCTTGCCTTAAGTGGCCGGGTCAT	19	CCCTCCC	GAGGGGG	84	ATTATCGACCGA	GATAATTCGGTC	5	ATAAATATTT	palindrome	2	CCTCCCCCT	GGGGGAGGA	9				GGCCC	GGGCC	8				AAATATTAA	AATATTTTT
ATATATTTAAAT	palindrome	1	AAAGAACAG	TTTCTGTTC	3	AAACGCTCAAAAGCTG	TTTGAGCGTTTCAGCT	2	AGATAGAG	TCTCTATC	5													CCTAACAGA	TAGGTCTGT	19	CACGCTAATCAAGCACCCCGAATCGTGAGAGGCAAGGGGACT	GGGGTGCTTGATTAGCGTGAGTCCCCTTGCCTCTCACGATTC	84	ATTAAGCCGCGTTCACGCCGCCGTTAGG	CTTAATCCTAACGGCGGCGTGAACGCGG	5	ATAAAATTTTATA	TTATTATAAAATT	2	CCCGCA	GGTGCG	9				GGACGGAG	TCCCTCCG	8				AAAAGTG	ACTTTTC
ATATATTAAT	palindrome	1	AAACTTCAGCA	TGAAGTTTTGC	3	AAAATATGAA	TTTCATATTT	2	AGAGAAAGAGAGAG	CTCTCTCTTTCTCT	5													CACACACACAC	TGTGTGGTGTG	19	ATTTAATTTA	TAAATTAAAT	84	ATGTTG	CAACAT	5	ATAAAAAAAT	TATTTTTTTA	2	CAGTGAG	TCACTGC	9				GGAAGGGA	TCCCTTCC	8				AAAAAAAGAA	TTCTTTTTTT
ATATATACGT	palindrome	1	AAAATTATAA	TAATTTTTTA	3	AAAATAATTT	TTTAAATTAT	2	AGAAGT	TTCTAC	5													ATATTAAATAAT	ATATTATTTAAT	19	ATTGACCACAGTCCCG	CTGTGGTCAATCGGGA	83	ATGTAAATTTGATGCATTTTATATATGT	CATACATATATAAAATGCATCAAATTTA	5	ATAAAAAAA	TTTTTTATT	2	CACCGT	GACGGT	9				GCAGCC	GCTGCG	8				TATAATAG	TATTATAC
AATATTTATATA	palindrome	1	AAAAGTATTA	TTTTTAATAC	3	AAAAATTC	TGAATTTT	2	AGAACAGCT	GCTGTTCTA	5													ATATAAATAAATA	ATTTATTTATATT	19	AATATTTAATAAT	TATTATTAAATAT	83	ATGGCAATGCCTTC	CCATGAAGGCATTG	5	AGGCCCGATATCCCTGGT	CCTACCAGGGATATCGGG	2	CAAATGAACAGTGTC	TTGGACACTGTTCAT	9				GAGGGCGA	TCTCGCCC	8				TAATTAAT	palindrome
			AAAACAT	TTTATGT	3	AAAAAATATATA	TTTTTTATATAT	2	AGAAACGCGACG	GTTTCTCGTCGC	5													ATAATC	ATTATG	19	AAAAATATATTAT	TTTTATAATATAT	83	ATCGGGTCTGTGTGCA	CACACAGACCCGATTG	5	AGCCGTTTCTG	TCAGAAACGGC	2	ATATTTAATATT	ATTAAATATAAT	9				GAGCAAGC	TCGCTTGC	8				GATTAGGACACGC	GCGTGTCCTAATC
			AAAAATAATAT	TATTTTTATAT	3	TATTATATAATA	palindrome	1	ACGTCGATGGA	CGACGTTCCAT	5													ATAATATTAATA	TTAATATTATTA	19	TAAATTAATATA	TATATATTAATT	82	ATATATAAAT	TATATATTTA	5	AGATTGACCACGTTG	CAACGTGGTCAATCT	2	ATAATGTATATA	TTATTATATACA	9				GAGAT	TCTCA	8				CCCTAATCGCGCG	GCGATTAGGGCGC
			AAAAAATAAAAA	TTTTTTTTATTT	3	TATGTATATATACA	palindrome	1	ACGGGCG	CGCCCGT	5													AATTAG	TAATTC	19	TAAATAAAAATA	TTATTTATATTT	82	ATAACG	GTTATC	5	ACGTTAATATTGACC	GTGGTCAATATTAAC	2	ATAATGAATAAT	ATTATTCATTAT	9				GAAAGTA	TTTCTAC	8				ATTGTTGTT	CAACAATAA
			TATAATAG	TATACTAT	2	TATGCATATATATA	palindrome	1	ACCAGCCA	TGGTTGGC	5													AATATAATATATT	ATTATATTAATAT	19	ATTTAATATA	TATATTAAAT	82	ATAAAACA	TTTATTGT	5	ACGACAGCG	CGTCGCTGT	2	ATAATATTAAAAA	TTTTTTAATATTA	9				CTTTAACTCGAGAGTTGAAACCAACACGCCGCTGGCGT	GTGTTGGTTTCAACTCTCGAGTTAAAGACGCCAGCGGC	8				ATTATTGA	TTCAATAA
			TATAAAAC	TTTATAGT	2	TATATATTAATA	palindrome	1	ACCAGAGC	TCTGGTGC	5													AAGAGAGAAA	TCTCTTTTTC	19	ACATACATATAT	ATGTATGTATAT	82	AGTGAGAG	CTCTCTCA	5	ACCGCGTTCCCTA	GGTTAGGGAACGC	2	ATAACACAT	TATATGTGT	9				CTCTCTCTTC	GAGAGAGGAA	8				ATTATAGTA	TAATTACTA
			TACATATG	palindrome	2	TATATATACGTA	palindrome	1	ACATATATGT	palindrome	5													AACGGCAATG	GCCGTTCATT	19	ACAAATT	TTGTAAT	82	AGTAGC	CTACTG	5	ACCAGACAGACTAG	GGTCTAGTCTGTCT	2	ATAAATATTATAT	ATATAATATTTAT	9				CGGAAA	TTTCCG	8				ATTACCTGTCAGA	TCTGACAGGTAAT
			TAATTAGTA	TATACTAAT	2	TATATAATATTA	palindrome	1	ACAGA	TTCTG	5													AAATTAAATTT	AATTTAAATTT	19	GAAAAAA	TTTCTTT	81	AGGTCAGTAGTAGTGGT	TGACCTACCACTACTAC	5	ACCAGACAGACAG	TGGTCTGTCTGTC	2	ATAAAATAC	TTTATGTAT	9				CGCGAGAT	GATCTCGC	8				ATAAATATTTA	TTAAATATTTA
			TAATAATATAA	TTATTATTATA	2	TACATATGTA	palindrome	1	ACACGGATCCGATTGC	ATCCGTGTGCAATCGG	5													AAATAAATATAAT	TTATTATATTTAT	19	CGACCGTGGTAATGTAGGTTTCTGTTTTAC	TTACCACGGTCGGTAAAACAGAAACCTACA	81	AGGAT	CTATC	5	AATTGT	TTACAA	2	AGGTCAGTC	GACCTGACT	9				CGCAACTCTCGATCCTTAGTTCGCAGCTCGCAGCC	TGCGGGCTGCGAGCTGCGAACTAAGGATCGAGAGT	8				AGTTAATTA	TTAATTAAC
			TAAGGA	TATCCT	2	CGCGAT	palindrome	1	ACACGGACCA	GTCCGTGTTG	5													AAAGAAGA	TTCTTTTC	19	CGACCGATGGTAATATAGGTTTCTGTTTTAC	TTACCATCGGTCGGTAAAACAGAAACCTATA	81	AGCGGCTGTGCGCACGAAAACGTA	CACAGCCGCTTACGTTTTCGTGCG	5	AATTGAAGAATGTCTGAA	TTTTCAGACATTCTTCAA	2	AGCCTAACCTG	AGGTTAGGCTC	9				CGATACA	GTATCGT	8				AATATAATTAAT	TATATTATTAAT
			TAAAAGT	TTAACTT	2	CGACGT	palindrome	1	AATTG	TTCAA	5													AAAAATAAATAA	TTTTTATTTATT	19	CGATGC	CGGCAT	80	AGCGAGTG	GCTCACTC	5	AATTAG	TTCTAA	2	AGCAATAATAATGGC	CTGCCATTATTATTG	9				CGAGCGAA	CGTTCGCT	8				AAGAAG	CTTCTT
			GTGGTCAAAA	TGACCACTTT	2	ATATTTTAAA	palindrome	1	AATTCT	GAATTA	5													AAAAAATAATAA	TTTTTTTATTAT	19	AATATTGCAATGC	CAATATTGCATTG	80	AGAGAGAGACAG	CTGTCTCTCTCT	5	AATCGCGCGCCCT	TAGGGCGCGCGAT	2	AGAATAAA	TTTATTCT	9				CGAGCAT	GATGCTC	8				AAAGAACGCGGA	TTTTCCGCGTTC
			GTCGTAACCA	GTTACGACTG	2	ATATTATATAATAT	palindrome	1	AATGA	CATTT	5													TGTACATTAA	palindrome	18	AATAATAATAAATAAT	ATTATTATTATTTATT	80	AGACAGAGAG	TCTCTGTCTC	5	AATATTTTA	TAAAATATT	2	AGAAGAGGA	CTTCTTCCT	9				CCCTCAA	GGTTGAG	8				AAAACAAA	TTGTTTTT
			GTATATAC	palindrome	2	ATATGCATATAT	palindrome	1	AATACCTAATG	CATTAGGTATT	5													TATATTGAA	TCAATATAT	18	TAACATA	TATGTTA	79	ACCTG	GGTCA	5	AATATTTAATA	ATATTTATTAA	2	ACGCGCAC	GCGCGTGT	9				CCCCCCCCCG	GGGGGCGGGG	8				TCCAATCGTTCAGTG	TTGGACACTGAACGA
			GTATAAACGTATGTATGTAT	GTTTATACATACATACATAC	2	AATTATAATT	palindrome	1	AAGAGAGAGAG	CTCTCTCTCTT	5													TACATATACA	TATATGTATG	18	TAAAAAATAT	TTTTAATATT	79	ACATATATAC	GTGTATATAT	5	AATATTATAA	TTATAATATT	2	ACATATG	TATGTCA	9				CAGTCTTTACCTCGAGAGTTGAAACCAACACGCCGCGAG	CGTGTTGGTTTCAACTCTCGAGGTAAAGACTGCTCGCGG	8				TATTAAAATATA	TTTTAATATATA
			GTACGTAC	palindrome	2	AAGCTTCG	palindrome	1	AACTTTAACGGC	TGCCGTTAAAGT	5													TAAATATATTTA	palindrome	18	CAGAGGCGATCTAATTCGTGTGCTGGTTATTAAAAAAAATC	TAACCAGCACACGAATTAGATCGCCTCTGGATTTTTTTTAA	78	ACACGCGCGC	GTGTGCGCGC	5	AAGAAGAAGAA	TCTTTTCTTCT	2	AATTTTTAAT	ATTAAAAATT	9				CAGTCACGTC	CTGGACGTGA	8				TATATACATATATA	TATATATATGTATA
			GTACACACA	GTGTACTGT	2	AAATTTATAT	palindrome	1	AACGCCG	TTCGGCG	5													GACGTA	TACGTC	18	ATCGAACGGAATTGAACGGTA	CGTTCGATTACCGTTCAATTC	78	ACACAT	TGTATG	5	AAGAAAGAGGAA	TTCTTTTCCTCT	2	AATGTT	TAACAT	9				CAGCATCAG	TGCTGCTGA	8				TAATAATATTA	TATTATTATAA
			GGTTTCCTTATT	TAAGGAAACCAA	2				AACCGAG	CTCGGTT	5													CACGCACACGCACACGCA	GTGTGCGTGTGCGTGTGC	18	ATATAGT	TATATAC	78	ACAAACGTAAGCGGCTGTGCGCAC	ACGTTTGTGTGCGCACAGCCGCTT	5	AACGGAGCC	TCCGTTGGC	2	AATATTATAA	TTATAATATT	9				CACTCACT	GTGAGTGA	8				TAAATAAAAA	TATTTTTATT
			GCCCATCTC	GCGAGATGG	2				AACCC	GGTTG	5													ATATAATTTTT	TATAAAAATTA	18	AATAAATTAA	TTTTAATTTA	78	AATGTTTAT	TATAAACAT	5	AAATTTAAATATA	TTTTATATTTAAA	2	AATATAATATAA	TATATTTTATAT	9				CAACACGCCGCGAGCCGTCTTTAACTCGAGAGTTGAAAC	TCTCGAGTTAAAGACGGCTCGCGGCGTGTTGGTTTCAAC	8				GTGTCCAATCATTCC	TTGGACACGGAATGA
			GCAGGCAA	GCCTGCTT	2				AAATGAT	ATTTATC	5													ATAAATTTTAT	ATTTATATAAA	18	AAATATTAAAT	TAATATTTATT	78	AATGGAATCGAATGG	TTCCATTCCATTCGA	5	AAAGTTGATCTGTC	GATCAACTTTGACA	2	AACTATT	ATAGTTA	9				ATTCTC	TGAGAA	8				GTACCGCCCGCGAGCGACTCAGTGCGTGCTCGATCTTCCGTAAGCCGGAG	TCGCGGGCGGTACCTCCGGCTTACGGAAGATCGAGCACGCACTGAGTCGC
			GCACTCGC	GCGAGTGC	2				AAAGAAAGA	TTTCTTTTC	5													ATAAAATATAATA	ATTTTATTATTAT	18	TGCGCCCGCCGCACCAGGATACATCCCGGC	TGTATCCTGGTGCGGCGGGCGCAGCCGGGA	77	AATGAGTAAT	TATTACTCAT	5	AAACGTC	GACGTTT	2	AAATATTTAT	palindrome	9				ATTATATTATA	TATAATATAAT	8				GTACACCGGAGGTACCGCCCGCGAGCGAGTCAGTACGTGCTCGATCGTCC	TCGCGGGCGGTACCTCCGGTGTACGGACGATCGAGCACGTACTGACTCGC
			GCACTC	GCGAGT	2				AAACGTGC	GCACGTTT	5													AGAGAAGAGA	TCTCTTCTCT	18	GTGTAA	TACACT	77	AATATTTATATA	palindrome	5	AAACATCAATG	TTGATGTTTCA	2	AAAATTAAATT	AATTTTAATTT	9				ATATAGA	ATTCTAT	8				CCCGCGAGCGAGTCAGTACGTGCTCGATCGTCCGTAAGCCGGTGGTACCG	CGGCTTACGGACGATCGAGCACGTACTGACTCGCTCGCGGGCGGTACCAC
			GCAATTGGCTGA	TTGCTCAGCCAA	2				AAAATAAGAGAC	TTTTGTCTCTTA	5													AGACA	TGTCT	18	TGAAGA	TTCATC	76	AAGGATG	TCATCCT	5	AAAATAAT	ATTATTTT	2	AAAATAATAGG	TATTTTCCTAT	9				ATATACCG	TATATCGG	8				ATTAATAATAA	TATTAATTTAT
			GATCCGTTCA	TGAACGGATC	2				AAAATAAAAAAAAA	TTTTTTATTTTTTT	5													AGAAGAAAA	TTCTTCTTT	18	TATAAATAATATA	TATATATTATTTA	76	AAGACTTCTGGCTTC	AAGCCAGAAGTCTTG	5	AAAATAAATA	ATTTTTATTT	2	AAAATAAATT	ATTTTAATTT	9				ATACAGGC	TATGCCTG	8				ATGAAT	CATATT
			GAGCT	GCTCA	2				TCATCACAGAAGA	TGATCTTCTGTGA	4													AATTATAAATAT	ATATTTATAATT	18	TAGAATAAGT	TTCTAACTTA	76	AAGACTCCCTCAAA	TTTTGAGGGAGTCT	5	AAAAAGATGAT	ATCATCTTTTT	2	AAAAACAAAAAAAA	TTTTTTTTTTTTTG	9				ATAAGA	TCTTAT	8				AGTAAGTAAGTGCGTG	CACTTACTTACTCACG
			GAGAGCGAGA	TCTCTCGCTC	2				TATATATA	palindrome	4													AATGG	CCATT	18	ATCGCCTCTGGGATTTTTTTTACAACCAGCACACGAACAG	TCGTGTGCTGGTTGTAAAAAAAATCCCAGAGGCGATCTGT	76	AAGAAGAA	TTCTTCTT	5	AAAAAAAAG	TTTTCTTTT	2	AAAAAAAAAAAATAAA	TTTTTTTTTTTTTTAT	9				AGTTTA	TTAAAC	8				ACAGTTCTTTTGCAC	TGTGTGCAAAAGAAC
			GACATC	TGTCGA	2				TATAGAA	TATATTC	4													AATATTATAAAT	AATATTATTTAT	18	AGAGGGAGAG	TCCCTCTCTC	76	AACTGGAGTTGAAGCTAA	CTTCAACTCCAGTTTTAG	5	TTATATAATATA	palindrome	1	TATTTAGATTAA	TTAATCTAAATA	8				AGGAGTAGTACAGTGTACAGGGGTAC	CCTGTACACTGTACTACTCCTGTACC	8				AATTAATTTA	palindrome
			CTTAAGAAATAT	TCTTAAGATATT	2				TAGATTCCTCGATCGCTGCTT	TCGAGGAATCTAAAGCAGCGA	4													AATATATAATAATA	ATTATTATATATTT	18	AATATAAAAAA	TTTTTTTTATA	76	AACGGGC	TTGCCCG	5	TTAATATCGATA	palindrome	1	TATTCA	TGAATA	8				AGAAAAAAGAA	TTTTCTTTCTT	8				AATGAAATA	TTTATTTCA
			CTCTCTTCTT	GAAGAGAGAA	2				TACCTA	TATAGG	4													AATAGT	TATTAC	18	CGGTGTGCAACTGAG	TGCACACCGCTCAGT	75	AACCAAG	TCTTGGT	5	TTAAAATTAATT	palindrome	1	TATATCTAA	TATTAGATA	8				ACTTCGGACTTCGTATATCT	CGAAGTAGATATACGAAGTC	8				AATCGC	GATTGC
			CTCTCTCTCTCTCCCC	GAGAGAGGGGGAGAGA	2				TAATAATAT	TATTAATAT	4													AATAAATTATTG	AATAATTTATTC	18	ATGTACAAGAGTGTTGTGTGTGTATGCGCGTGTATAA	TTGTACATTTATACACGCGCATACACACACAACACTC	75	AACAACAGC	GTTGTTGCT	5	TATATTAATATTAA	palindrome	1	TATAAATAAATA	TTTATATATTTA	8				ACGAGGACG	TCGTCCTCG	8				AATAAAATT	TTTATTAAT
			CTCGTTCTC	GAGGAGAAC	2				TAAATTA	TATAATT	4													AAGAGAGAA	CTCTCTTTT	18	ACTATATGGGA	AGTTCCCATAT	75	AAACGCTCTTGTCGTTGCTCGTGTA	AGCGTTTTACACGAGCAACGACAAG	5	TATAATTATA	palindrome	1	TATAAAAAGTT	TTATAAACTTT	8				ACCGTC	GGTGAC	8				AAGGGTCACCTGTATTTTACAGCGCGACTCGCGGTTTCCTATCTATTGCT	ACCCTTAGCAATAGATAGGAAACCGCGAGTCGCGCTGTAAAATACAGGTG
			CTCCGGCACCCAAAG	GGTGCCGGAGCTTTG	2				GGCGTTCA	TGAACGCC	4													AAATACAATA	TTTATTGTAT	18	AAGTTTATATC	TTGATATAAAC	75	AAAATGCTGAAAAGTA	ACTTTTCAGCATTTTT	5	TAAATATTTAATAT	palindrome	1	TAATAATATAAT	TATATTATTAAT	8				ACAATATAT	TATATATTG	8				AAGGCAAGATCAAAAGCACGATCCGGCCGGTC	TTGACCGGCCGGATCGTGCTTTTGATCTTGCC
			CTCCCTCCCT	GAGGGAGGGA	2				GGAGGCCGCGGA	GGCCTCCTCCGC	4													AAATAAATAAAT	ATTTATTTATTT	18	AAAATAAAATT	TTTTATTTTAA	75	AAAATATAG	ATATTTTCT	5	TAAATATATT	palindrome	1	TAAGG	TACCT	8				ACAATAC	GTATTGT	8				AAATATTTTTTCTCGGAGTCGAGCGCTG	ATTTCAGCGCTCGACTCCGAGAAAAAAT
			CTCCCCTCTC	GAGAGGGGAG	2				GGACTTCAC	GTGAAGTCC	4													AAATAAAATAAAT	TATTTATTTTATT	18	GACGTCACGCGGGGGAGAGGGGTGAT	TCCCCCGCGTGACGTCATCACCCCTC	74	AAAATATAA	TTTTTTATA	5	ATTAATATATTA	palindrome	1	GTGATC	TCACGA	8				AATATATATATA	TATATATTTATA	8				AAAGAGAGAA	TTTTTCTCTC
			CGTCCTCAC	GACGGTGAG	2				GGAACAG	TGTTCCC	4													AAAATATTTAA	TTTTTTAAATA	18	ATCTATGCAATTAGTATAAATTTATAA	TTATACTAATTGCATAGATTTATAAAT	74	AAAAAAGAAAG	TCTTTCTTTTT	5	ATATTTAA	palindrome	1	GCAGCG	GCCGCT	8				AAGTAAT	TTACTTA	8				AAAAATTTAAAAGG	AATTTTTCCTTTTA
			CGGCAC	TGCCGG	2				GGAACA	GTTCCT	4													AAAAAAAAATAT	TTTTTTTATATT	18	GGGTAATGACGTCACGCGGGGAGAG	TCCCCGCGTGACGTCATTACCCCTC	73	AAAAAAAAAAGAA	TTTTTTTTTTTTC	5	ATATATGC	palindrome	1	GATCTCCTGCGGGATAAC	TATCCCGCAGGAGATCGT	8				AAGTA	TTTAC	8				AAAAAAAAC	TTTTTTTTG
			CCCGCG	CGGGCG	2				GCATGCAC	GTGCATGC	4													AAAAAAAAAAAG	TTTTCTTTTTTT	18	AATTAATATT	palindrome	73	TTTAAA	palindrome	4	ATATATATAATT	palindrome	1	GAGGGTGGAGAG	TCCTCTCCACCC	8				AAGGAAAG	TTTCCTTC	8				TTATAATATATATACAA	TTATAATTGTATATATA
			CCCCCA	GGGGGT	2				GCAGCAGTAGCA	TGCTGCTACTGC	4													TATAGTATATATA	TATATATACTATA	17	AACGACTATCG	GTCGTTCGATA	73	TTAATATA	palindrome	4	ATAGATATATCTATGC	palindrome	1	GAGGAGGAA	TCTTCCTCC	8				AAGAAAGG	CTTCCTTT	8				TTAAATT	TTTAAAA
			CATTAAATCAAG	TGCTTGATTTAA	2				GCAAGCAG	GCCTGCTT	4													TATAAATATAAATA	TATTTATATATTTA	17	CAGCAACAA	TGTTGTTGC	72	TCCAGGATAACTTCCCGGAGGTCCCGA	TCCTGGATCGGGACCTCCGGGAAGTTA	4	AATTTTAATATTAA	palindrome	1	GAAGGAACCTTTATC	TTCCTTCGATAAAGG	8				AACCGGCG	CGGTTCGC	8				TGACAA	TTGTCA
			CATGCATAAA	TTTATGCATG	2				GCAACGCTAATA	TTGCTATTAGCG	4													GCAGCGG	TGCCCGC	17	ATTCGC	GCGAAT	72	TATTAAA	TTTAATA	4	AATTCAAAATTTTG	palindrome	1	CTCTCCCCCTCT	GAGAGAGAGGGG	8				AAACAC	TGTTTG	8				TATTAAATAAA	TATTTAATATT
			CATATT	GAATAT	2				GATTTAAGAATGCT	TCTTAAATCAGCAT	4													CCTAACCGCGTGC	CGGTTAGGGCACG	17	ATAATAGAAT	ATATTCTATT	72	TATCAT	TGATAA	4	AATTAATTTTTAAA	palindrome	1	CTCTCCCCCC	GGGGGAGAGG	8				TCTAGA	palindrome	7				TAATTAATAT	palindrome
			CATACATATGTGTT	GTATGAACACATAT	2				GATCCGTTCA	TGAACGGATC	4													CCCCCT	GGGGGA	17	AGAGAGAGA	TCTCTCTTC	72	TATATACATACA	TATATGTATGTA	4	AATTAATTTA	palindrome	1	CGTGTGCGTGTG	GCACACGCACAC	8				TCAAGATAG	TGACTATCT	7				TAAATATATAAA	TATATATTTATT
			CACACCA	TGTGTGG	2				GACGTGA	TCACGTC	4													ATTTATATAATAT	TATATTATATAAA	17	AATATTTTTATT	TAAAAATATTAA	72	TAGGTTGA	TATCAACC	4	AATTAATTATAT	palindrome	1	CCTCTAA	TTAGAGG	8				TATATACATG	palindrome	7				GTCCCGATTGACCACA	GTGGTCAATCGGGACT
			CAAGA	GTCTT	2				GACCTC	GGTCGA	4													ATTATTAAAAT	TATTTTAATAA	17	AAAATTAATAAT	TTTTATTATTAA	72	TACCC	TAGGG	4	AATATTTTAA	palindrome	1	CCTCCCTCCC	GAGGGAGGGG	8				TAAATG	TTTACA	7				GAGAAAGAAGA	TTTCTCTCTTC
			CAAAAAATTC	TTTTTGGAAT	2				GAAGC	GCTTC	4													ATCTCTTGATCACAG	GAGATCTGTGATCAA	17	TATTATAAATAA	TTATAATATTAT	71	TAATTTTATA	TATATAAAAT	4	AAATTTATTATAAT	palindrome	1	CCCGATCGGACACAGG	GATCGGGCCTGTGTCC	8				TAAAGTCACTAATAGATATC	TCTATTAGTGACTTTAGATA	7				GACGATGAC	TCATCGTCG
			ATTTAATTG	CAATTAAAT	2				GAAGAGAGGC	GCCTCTCTTC	4													ATCCTG	GATCAG	17	ATTTTATTTAC	TAAAATGTAAA	71	TAATATAAAA	TTATTTTATA	4	AAATTTATAT	palindrome	1	CATTAAA	TAATGTT	8				GTGTTAACG	GTTAACACC	7				GAAAAAT	TTTTTCA
			ATTGGACACGGCATT	TCCAATAATGCCGTG	2				GAACCTGGAGTACCCGGT	GGTACTCCAGGTTCACCG	4													ATAATATATTATT	ATATTATAATAAT	17	ATTATAAAAATA	TATTTTTATAAT	71	TAAATGTATAATAA	TTATTATTATACAT	4	AAATTTAATT	palindrome	1	CAGCTTC	GAAGCTG	8				GTGTACAGGAGTAGTACAG	TGTACTACTCCTGTACACC	7				CTCCG	GAGCG
			ATTATTGACA	ATTGTCAATA	2				CTTTCCT	GGAAAGA	4													ATAATATAAAAAT	ATTTTTATATTAT	17	AATTTATTAATT	TTAATTAATAAA	71	TAAATATAAT	TTAATTATAT	4				CACACACT	TGTGTGAG	8				GGCCATGGATAC	GGCCGTATCCAT	7				CGTGGTCAATCAGGAC	TTGACCACGGTCCTGA
			ATTAATC	ATTAATG	2				CTTTAAAATAAATTTCCTG	TTTTAAAGCAGGAAATTTA	4													AGAGAAAA	TTTCTCTT	17	AACGGCTGTCGTCCAGGAGCCGTGGA	GTTTCCACGGCTCCTGGACGACAGCC	71	TAAAAATTAA	TTTTTATTAA	4				CACAAT	TGTGAT	8				GGCCATACTG	GGCCCAGTAT	7				CGTCCTCCGCAACAACCGTCC	GGAGGACGGGACGGTTGTTGC
			ATGTATATGTATATAATATC	ATTATATACATATACATGAT	2				CTTCATTT	TGAAGAAA	4													AGAAGAGAGAA	TCTTTCTCTCT	17	AACCGAG	CGGTTCT	71	TAAAAAAATAA	TTTTATTATTT	4				CAACAA	TTGTTG	8				GCTGGCCGACTTTACCTCGAGAGTTGAAACCAACACGCC	GTGTTGGTTTCAACTCTCGAGGTAAAGTCGGCCAGCGGC	7				CGGGAA	CGTTCC
			ATGATATGTTTTAT	TATAAAACATATCA	2				CTGTATCTAAGTAGTATC	GATACTACTTAGATACAG	4													AATTTAATTA	palindrome	17	TTATTCAAAAAAAATCCAGAGGCGATTTAATTCGTGTGCTGG	TTTTTGAATAACCAGCACACGAATTAAATCGCCTCTGGATTT	70	GTGTAGTATA	TACACTATAC	4				ATTTTATATTTAT	TAAATATAAAATA	8				GCGCGAAAT	TTTCGCGCA	7				CCGGAGGTACCGCCCGCGAGCGACTCAGTACGTTCTCGATCGTCCGTAAG	CTCCGGCTTACGGACGATCGAGAACGTACTGAGTCGCTCGCGGGCGGTAC
			ATAGCCGATAT	TATATATCGGC	2				CTCTTTTCTT	GAGAAGAAAA	4													AATGTTTAAATTATCAGA	ATTTCTGATAATTTAAAC	17	TCCAGAGGCGATCTATTCGTGTGCTGGTTATTAAAAAAAATA	TTTAATAACCAGCACACGAATAGATCGCCTCTGGATATTTTT	70	GTAGT	TACAC	4				ATTGTAACGTGGTCA	TTACAATTGACCACG	8				GCCGCTGGCCGTCTTTAACTCGAGAGTTAAAACCAACAC	TAAAGACGGCCAGCGGCGTGTTGGTTTTAACTCTCGAGT	7				CCCTCG	GAGGGC
			ATACGCACACAC	TGTGTGTGCGTA	2				CTCTCGA	GTCGAGA	4													AATATTATTAC	ATATTGTAATA	17	GTTATTATTA	TAATAACTAA	70	GTAGA	TCTAC	4				ATTAATATAAAT	TATTTATATTAA	8				GATTTA	TCTAAA	7				CATCGTCCGCACCATCCGGATATGTGCCCG	GACGATGCGGGCACATATCCGGATGGTGCG
			ATAATTAATATAT	ATTAATTATATAT	2				CTCCGGCACCCAAAG	GGTGCCGGAGCTTTG	4													AAGGGGGATCCGCGGCGCGAGCGATGGACGAGGGGGTCCGCGCAGTG	CCGCGGATCCCCCTTCACTGCGCGGACCCCCTCGTCCATCGCTCGCG	17	GAGGGAGAGAGAGC	GCTCTCTCTCCCTC	70	GGATATGGA	TCCATATCC	4				ATTAATAAAA	ATTAATTTTT	8				GATGTAATTC	TTACATCGAA	7				CAGAACGTG	TGCACGTTC
			ATAATCCAGAGG	TCTGGATTATCC	2				CTACCA	TGGTAG	4													AAATTATATTT	TAATTTAAATA	17	GAGGATCTCGAGGATCTG	GATCCTCGAGATCCTCCA	70	GGAATCTGACTGATACCG	TTCCCGGTATCAGTCAGA	4				ATTAAAATTAT	ATTTTAATATA	8				GAGAGTAAAACCAACACGCCGCTGGCGGTCTTTACCTC	GTAAAGACCGCCAGCGGCGTGTTGGTTTTACTCTCGAG	7				ATTTTTTAATACAGCGCTTATAGCAGCCG	TCGGCTGCTATAAGCGCTGTATTAAAAAA
			ATAAATAAAAAA	ATTTTTTTATTT	2				CGTGGATATTCCTAC	TATCCACGGTAGGAA	4													AAATAATATTAA	TTTAATATTATT	17	CACGCGGGGGGTGATGACGT	CCCCCCGCGTGACGTCATCA	70	GGAATCATCAAATGGAATCGAAT	TGATTCCATTCGATTCCATTTGA	4				ATGTCAA	TTTGACA	8				GAACGACGACGGGAACAG	GTTCCTGTTCCCGTCGTC	7				ATTTTATAAATAATAACATAGGTT	TTATAAAATAACCTATGTTATTAT
			ATAAACT	TATAGTT	2				CGGCATCGT	TGCCGACGA	4													AAATAATATAAA	TTTTTTATATTA	17	ATAATAATAATTAT	ATTATTATATAATT	70	GGAAAAAAAA	TTTTTTTTCC	4				ATCATC	ATGATG	8				CGTACGGA	CGTCCGTA	7				ATGCTAACCGTAACCCA	CGGTTAGCATTGGGTTA
			AGTCTGAGTACAAGAGTG	CTCAGACTCACTCTTGTA	2				CGGCAATGGCAACGTTAA	TGCCGTTAACGTTGCCAT	4													AAAAATTAAAA	AATTTTTTTTT	17	AATAATTAATT	AATTATTAATT	70	GCTTCAGGACTTCCG	TGAAGCCGGAAGTCC	4				ATATAGA	TATTCTA	8				CGCGAGT	TCGCGAC	7				ATCCTTCGTCTACTGAGCACATACCGTGCCCTAGAC	TAGACGAAGGATGTCTAGGGCACGGTATGTGCTCAG
			AGTAATAGTAGT	CTATTACTACTA	2				CGCGCGCG	palindrome	4													AAAAAATTATA	AATTTTTTTAT	17	AAATATATAAC	ATTTGTTATAT	70	GCGCCA	GCGCTG	4				ATAATTC	TGAATTA	8				CCTCTG	GGCAGA	7				ATATGAT	CATATAT
			AGGTAGAT	ATCTACCT	2				CGCGCGACGC	GCGGCGTCGC	4													TATAAATAATATAA	TTATTTATATTATA	16	AAAATAATTAA	AATTATTTTTT	70	GCCACGAC	TCGTGGCG	4				ATAATTAAAAT	ATTTTAATTAT	8				CCCAT	GGGAT	7				ATATAATATA	ATATTATATT
			AGAGAGGAG	TCTCTCTCC	2				CGCCTCCGC	CGGCGGAGG	4													TAATATATTAATATA	TATATATTAATATAT	16	TATATATTATAAA	TTTATAATATATA	69	GCACCC	GTGCGG	4				ATAATATTATATT	ATTATAATATAAT	8				CATCGTA	CGATGTA	7				ATAATATTAAAT	TATTATATTTAA
			AGACTT	AGTCTA	2				CGCCTC	GCGGAG	4													TAAAAAAAAAAAAA	TTTTTTATTTTTTT	16	TATACAAA	TATATTTG	69	GATTAATAATTCTGTAATTAGTACTCCACT	TAATTACAGAATTATTAATCAGTGGAGTAC	4				ATAAAATAATAA	TTTTATTTATTA	8				CATACACACA	TATGTGTGTG	7				ATAAATAATAA	ATTTATTATTT
			AGAAGAGAGAG	TCTCTCTCTTC	2				CGACGTACGATA	GTCGTATCGTAC	4													CGTTCGATTAC	GAACGGTAATC	16	GTATGTAC	TACATACG	69	GAGAGGAGGATG	TCTCCATCCTCC	4				ATAAAATAAATA	TATTATTTATTT	8				CAGTGGGACTTTGACTCGGACGAGTCGGAGGAACACGCGG	TGCCGCGTGTTCCTCCGACTCGTCCGAGTCAAAGTCCCAC	7				AGAGA	TTCTC
			AGAAATATAAT	TTTCTATTATA	2				CGACGACGACGG	CGTCGTCGTCGC	4													CCTCTG	GGCAGA	16	ATATAAACAT	TGTTTATATA	69	GACTCC	GGAGTC	4				AGAGATAGAG	TATCTCTCTC	8				CAGTGAAG	TGCTTCAC	7				ACGATTGGACACCGT	GTACGGTGTCCAATC
			ACTCTGC	GAGTGCA	2				CCTAGACTAGGGAGCAGCCATG	GGCATGGCTGCTCCCTAGTCTA	4													CCCAGCCGGTTAAGGCAAGGTACAGAGTAA	GCCTTAACCGGCTGGGTTACTCTGTACCTT	16	AAATATATATAAT	ATATATATTTATT	69	GAACAAGGA	TTCTCCTTG	4				AGAGAGAGAAGAGAG	CTCTCTCTTCTCTCT	8				CAAGTATGGA	CCATACTTGT	7				ACGACGACG	CGTCGTCGT
			ACGCACACACATAC	TGTGCGTGTATGTG	2				CCGTCAG	GCTGACG	4													ATTATTAAAATA	TTTTAATAATTA	16	TATAATATTATA	palindrome	68	CTTTAAC	TAAAGGT	4				AGAGAGACAG	CTCTCTGTCT	8				CAACGAACGT	GTTGACGTTC	7				ACACACACGCAC	GTGTGTGTGTGC
			ACCCCCCCACCC	GGGGGGGTGGGT	2				CCGACAACTCAGACTCCGATC	TCTGAGTTGTCGGGATCGGAG	4													ATTATATATTATA	TATAATTATAATA	16	TATAAAATTTA	TATATAAATTT	68	CTTGA	GTCAA	4				AGACCAGACCC	CTGGTCTGGGT	8				CAAAGAAA	TTTCTTTG	7				AATATTTATATAT	ATATAAATATTAT
			ACATTTTG	ATGTCAAA	2				CCAGCCGAAGGAGCTGCTCCT	CTCCTTCGGCTGGAGGAGCAG	4													ATAGATA	TCTATTA	16	ATTGCACACATACATT	TGTATGTGTGCAATAA	68	CTGTTCAAAC	GGTTTGAACA	4				ACTTT	GTAAA	8				ATTTTACTAC	GTAGTAAAAT	7				AATATATTATAT	palindrome
			ACATATATGT	palindrome	2				CCACCGCCG	CGGCGGTGG	4													AGTTAAATAAAAT	ATTTAACTATTTT	16	ATACACATTGCACACATGACATTATTGCACAC	TATGTGTGCAATAATGTCATGTGTGCAATGTG	68	CTGGCTTGG	GCCAAGCCA	4				ACTGACTA	AGTTAGTC	8				ATTTATAGAG	TCTATAAATC	7				AATATAATTT	ATTAAATTAT
			ACAGGC	GTGCCT	2				CATTAA	TTAATG	4													AGCGGAAGCGGAC	CGCTGTCCGCTTC	16	ATAAAACTTAT	TATATAAGTTT	68	CTCGGTTTCTCTTGTTCTCTTTCGTTCTCT	GAACGAAAGAGAACAAGAGAAACCGAGAGA	4				ACTACAGTATCACCTACGACA	GTTGTCGTAGGTGATACTGTA	8				ATTTAATAT	TATATTAAA	7				AATACAAGTTGAAA	TATTTTTCAACTTG
			ACAGAATCCAAA	TGTTTTGGATTC	2				CAGCCA	TGTGGC	4													AATAATAAAATT	AATTTTATTATT	16	AAATTATATTGTAT	TTTATACAATATAA	68	CTATATG	TAGCATA	4				ACACGAC	GTCGTGT	8				ATGTAC	palindrome	7				AAGATGATG	CATCATCTT
			AATTTAAATT	palindrome	2				CACTCG	GCGAGT	4													AAGAGAGAGG	TCTCTTCCTC	16	AAATATATATTTT	AATATATATTTAA	68	CGTTC	GAACG	4				AATTTAATAAT	TATTATTAAAT	8				ATGCGA	ATTCGC	7				AAGAATTAAAAGCAG	TTAATTCTTCTGCTT
			AATTCTAAATCTAAGT	AGAATTACTTAGATTT	2				CACGACAC	GTGTCGTG	4													AACCTAA	TTAGGTT	16	TAATATAATATACT	TATTATATTAAGTA	67	CGGTTCTGGCTCCGCACT	GAGCCAGAACCGAGTGCG	4				AATTGAAGATTATCTTC	ATTGAAGATAATCTTCA	8				ATCTTT	GATAAA	7				AACATATT	TTAATATG
			AATTATTATT	TAATAATAAT	2				CACCTCAC	TGAGGTGG	4													AAATAG	TTTCTA	16	CGTGA	GTCAC	67	CGATGGCGA	GTCGCCATC	4				AATATTAATAATA	TATTAATATTTAT	8				ATCTAAT	TTAGATA	7				AAAGAGAGAAG	TTTCTTCTCTC
			AATGAAAAT	TATTTTCAT	2				CACCAGCACC	GTGGGTGCTG	4													AAAATAATTAT	TATTTTATAAT	16	ATGATGATAATG	TCATCATTATCA	67	CGACTACCACGGAAGTGCCCACGA	GGCACTTCCGTGGTAGTCGTCGTG	4				AATATAACGAGTACATTTTAAAG	TTATATTCTTTAAAATGTACTCG	8				ATCGCGTATT	GATAATACGC	7				AAAAATATAAT	ATTTTTATTAT
			AATATTATAC	TGTATAATAT	2				CACAT	TGATG	4													AAAAAAAAAAAAG	CTTTTTTTTTTTT	16	ATAATATTAAA	TATTATTTTAA	67	CGAAGACGACGA	CGTCGTCGTCTT	4				AATATAAAAAAT	TTTTTATATTAT	8				ATCATCGTC	GATGATGAC	7				TATAACTATC	TATAGATAGT
			AATAGATT	ATTAATCT	2				CACACACACGCACA	TGTGTGCGTGTGTG	4													AAAAAAAAAAAAAG	TTTTTTTTCTTTTT	16	AGAGAAG	CTCTCTT	67	CCTCTTCCG	GGAAGAGGC	4				AATAATC	ATTGATT	8				ATATTGTATA	TATACAATAT	7				TAATTTTGGCGTAAAAGCGGCG	TACGCCAAAATTACGCCGCTTT
			AATAAATTA	TATTTAATT	2				CAAGAAAAT	CTTGATTTT	4													TTAAAAATAT	TTAAATATTT	15	AATTAAATCGCCTCTGGAATACTTTTCGAATAACCAGCACACG	TCCAGAGGCGATTTAATTCGTGTGCTGGTTATTCGAAAAGTAT	67	CCGTCTTGCGTT	GGAACGCAAGAC	4				AATAAGA	TTATTTC	8				ATATTAGGGGGCTTATTAAAGTTAA	CCCTAATATTTAACTTTAATAAGCC	7				TAAACTACCA	TAGTTTATGG
			AAGGCGTAGC	ACGCCTTGCT	2				ATTTAATTG	CAATTAAAT	4													TATAATTATTG	TATACAATAAT	15	AATAATAATTA	TTTAATTATTA	67	CCCCCCCCCCCCG	GGGGGGGCGGGGG	4				AATAAACAT	TTATGTTTA	8				ATATGAT	ATCATAT	7				GTGTCCTATCGTGCG	TAGGACACCGCACGA
			AAGAGAGGGAG	CTCTCTTCTCC	2				ATGTATAC	palindrome	4													TATAATATAATATAA	TATATTATATTATAT	15	TAATATTATTAA	palindrome	66	CCCCAAAAAAAGACT	TTTTTGGGGAGTCTT	4				AATAAAAATAAA	ATTTTTATTTTT	8				ATATACATACAT	TATGTATATATG	7				GTAAATAT	TATTTACA
			AAGAAAGAA	TCTTTTCTT	2				ATGTAA	TACATT	4													TACATACATACA	TGTATGTATGTA	15	GTCGGTAAAACTTAATTTACCATCG	GTTTTACCGACCGATGGTAAATTAA	66	CACGTTCCCGATAACG	CGTTATCGGGAACGTG	4				AAGAAGAAA	TTTCTTCTT	8				ATATAAATATATATTTAT	palindrome	7				GCTATCGAACGGCTTTGAACA	GTTCGATAGCTGTTCAAAGCC
			AACTAAGAGCGGCGGAA	CTTAGTTTTCCGCCGCT	2				ATGATCCACTGGACGGATAACCGG	GTTATCCGTCCAGTGGATCATCCG	4													TAATTAATTAA	TTAATTATTAA	15	CGGCTCCTGGACGACGTTAGCCGTATCCA	CGTCGTCCAGGAGCCGTGGATACGGCTAA	66	ATTATTATA	TAATTATAA	4				AACCTAACCAG	GTTAGGTTCTG	8				ATACCCAT	GGTATATG	7				GAAGAC	TCTTCG
			AAATTATTAGAA	ATTTTTCTAATA	2				ATATCT	TAGATA	4													GGAAAGAG	TTCCCTCT	15	CACGCACACGCA	GTGTGCGTGTGC	66	ATTATAGGAT	TATAATATCC	4				AACATATA	TGTTTATA	8				AGGCGCGAAT	TATTCGCGCC	7				CTCTCCCGCTCTCT	GAGAGAGAGAGCGG
			AAATTACAAATTAATA	ATTTTATTAATTTGTA	2				ATATATATATGC	palindrome	4													CTTAATAACGCGAAAACCTTAATAAGGTTCTCCGGAGACC	TTTTCGCGTTATTAAGGGTCTCCGGAGAACCTTATTAAGG	15	CAAATAT	TTTGATA	66	ATGGTAATATCTTAG	TTACCATCTAAGATA	4				AAATTATTATAT	AATAATTTATAT	8				AGATA	TTATC	7				CTATAATT	TTATAGAA
			AAATGAAT	TTCATTTA	2				ATATAATAC	TATATGTAT	4													CGGTAG	CTACCG	15	ATTCCCCGTTCGTCTAGAATCTCCACAAGGCGGTTCACGAACG	GGAATCGTTCGTGAACCGCCTTGTGGAGATTCTAGACGAACGG	66	ATGCAGG	CTGCATC	4				AAAATTAAAATAAAA	TTTTATTTTAATTTT	8				AGAGT	TCTAC	7				CGGTGTCCAATCATG	GACACCGCATGATTG
			AAATATGC	CATATTTG	2				ATAGCCGTTCG	TCGAACGGCTA	4													CGCTATTATATTAAATTTAT	TTTAATATAATAGCGATAAA	15	ATTAATTACTTATT	TAATTAATAATAAG	66	ATCGGGACGTGGGCT	CCCACGTCCCGATAG	4				AAAATATAAATT	TTTTAATTTATA	8				AGACA	CTTGT	7				CGGCGTAATAT	TTACGCCGATA
			AAATATATTT	palindrome	2				ATAATTTTATAT	TTATATATAAAA	4													CCGCCCCC	GGGCGGGG	15	ATCGAATGGA	CATTCGATTC	66	ATATG	ATCAT	4				AAAAGAAAACTAC	TTTTGTAGTTTTC	8				AGAATACGT	TTCTACGTA	7				CCGATCGGACACAGT	TGTGTCCGATCGGAC
			AAATAATTA	TTTAATTAT	2				ATAATCCATT	GGATTATAAT	4													CCATAAGCGAA	TTATGGTTCGC	15	ATATAAGT	ATATACTT	66	ATATATAGTAT	ATATATATACT	4				AAAAACTAT	TTTTTATAG	8				ACTGAATT	TAATTCAG	7				CCCAATCGGACACAGG	CTGTGTCCGATTGGGC
			AAAGGT	CCTTTA	2				ATAAAGCGATA	CGCTTTATTAT	4													ATTTAAAATAAT	ATTTTAAATATT	15	ACGGAGC	CTCCGTG	66	AGTTTGCATGCAAACTC	GCAAACTGAGTTTGCAT	4				AAAAAATAAAGAAACAATA	TTTTTTTATTGTTTCTTTA	8				ACTACACT	GTAGTAGT	7				CAATCCAAGTCAAAGCCAATTT	GATTGAAATTGGCTTTGACTTG
			AAACTTATT	AAGTTTAAT	2				ATAAAACAT	ATGTTTTAT	4													ATATTATATAATAT	palindrome	15	AATATTTAAATA	TTATTTAAATAT	66	AGGAGCC	GGCTCCT	4				AAAAAATAAAAAAAAAAA	TTTTTTTTTTTATTTTTT	8				ACGGACGA	TCGTCCGT	7				CAAAGTGA	TCACTTTG
			AAAATTTTAA	TTTTTTAAAA	2				AGTCCAAGTTATTCACCAACA	GTGAATAACTTGGACTTGTTG	4													ATATATATC	ATATATGAT	15	AATAATTGT	AATTATTAC	66	AGAGTGAGAG	CTCACTCTCT	4				TTTTTAAAAAA	TTTTTAAAAAT	7				ACGGACAG	CCGTCTGT	7				CAAAAATATG	TGCATATTTT
			AAAATGTAA	TTACATTTT	2				AGGTAGAT	ATCTACCT	4													ATAATAAATTATA	TTATTATTATAAT	15	AACCAGCACACGAACAGATCGCCTCTGGGATTTTTTTTTAC	ATCTGTTCGTGTGCTGGTTGTAAAAAAAAATCCCAGAGGCG	66	AGAGAGCGAA	TCTCTTTCGC	4				TATTATATTAAA	TATTTAATATAA	7				ACGATGGAGC	TCCATCGTGC	7				ATCGAGGAAC	TTCCTCGATG
			AAAATATTTT	palindrome	2				AGGGCGAG	CCTCTCGC	4													ATAACATAT	TATGTTATA	15	AAATAC	ATTTGT	66	AGAAAATTCT	TTTTCTAGAA	4				TATATATATATATA	palindrome	7				ACGAAATGCAAG	CTTGCATTTCGT	7				ATATATTTAATAT	TATATTAAATATA
			TTATATATAACG	palindrome	1				AGGGAAGCG	CTCGCTTCC	4													ATAAATTAATAT	TATATATTAATT	15	AAAATATAAAT	TATTTATATTT	66	AGAAAAGAGGAG	TCTCCTCTTTTC	4				TATAAG	TTATAC	7				ACCACA	TGGTTG	7				ATATATTATTT	TATAAATAATA
			TTAATTAATTAAAT	palindrome	1				AGCTGGAAC	TTCCAGCTG	4													AGGATCTGG	CTCCAGATC	15	TTATAAAT	palindrome	65	ACTATAA	TTTATAG	4				TATAAATTTACGTAA	TTTATATTACGTAAA	7				ACATAACCAC	TTATGTGTGG	7				ATACATATATGTATAA	TATGTATTTATACATA
			TATACG	palindrome	1				AGCAT	GCTAT	4													AGATATGG	TCTCCATA	15	GTGTCCAATCGTTCA	TTGGACACTGAACGA	65	ACGCTAATA	GTTATTAGC	4				TAGAATATAAATGCG	TTATATTCTACGCAT	7				ACACGCCGCGAGCCGTCTTTACCTCGAGAGTAGAAACCA	GTGTTGGTTTCTACTCTCGAGGTAAAGACGGCTCGCGGC	7				AGCTGTTCAA	GCTTTGAACA
			TATAATATAT	palindrome	1				AGATACATAA	TATGTATCTT	4													AATAATATAAAAT	TTTATATTATTAT	15	GCCGCG	palindrome	65	ACGCCAACGCCGGACACACCG	GTTGGCGTCGGTGTGTCCGGC	4				TAATAAATAAT	TTTATTAATTA	7				ACAAATTT	TGTAAATT	7				AGAGAGAGAGAGCGGG	CTCCCGCTCTCTCTCT
			TACATATATATG	palindrome	1				AGAGTCGGTTCG	CCGACTCTCGAA	4													AATAAATTAATAT	ATTAATTTATTAT	15	ATATTAATATAATAT	ATTAATATATATTAT	65	ACGACT	GTCGTA	4				TAATAAAATATAAA	TTATATTTTATTAT	7				AATTTATA	palindrome	7				AGAGAAAGAAAGAG	TTTCTCTCTCTTTC
			GTACATATGTAC	palindrome	1				AGAGTAAG	TCTTACTC	4													AAGGCG	GCCTTC	15	ATAATATAATAAA	TTTTATTATATTA	65	ACCACCACT	TAGTGGTGG	4				TAAAATTTATAA	TTATAAATTTTA	7				AATAATATT	ATTAATATT	7				ACTACG	GTAGTC
			CGCGGC	palindrome	1				AGACTT	TAAGTC	4													AAGAGAGAAGAG	TTCTCTCTTCTC	15	ACTACTAT	ATAGTAGT	65	ACAGACACGACAGACACG	TCGTGTCTGTCGTGTCTG	4				GTATAAA	TTTATAC	7				AAGTACAG	GTACTTCT	7				ACGTGCCCGCGTCGTCCGCACCACCCGGAT	TATCCGGGTGGTGCGGACGACGCGGGCACG
			ATTAATTAAT	palindrome	1				AGAATCACT	CTAGTGATT	4													AAGAAAGAGA	TCTCTTTCTT	15	AATTGTAAAT	ACAATTATTT	65	ACACGCGCGG	CCGCGCGTGT	4				GCGAGT	TCGCAC	7				AAGGGA	TTTCCC	7				ACGATCGGACACGC	GATCGTGCGTGTCC
			ATGTATATATAC	palindrome	1				ACTCAGACTCACTCTTGT	AGTCTGAGTACAAGAGTG	4													AAATCATTA	ATTTTAATG	15	AATATTTATTAT	TTATAATAAATA	65	ACACCGAAG	TTCGGTGTC	4				GACCATC	GGTCGAT	7				AACGATC	TCGTTGA	7				ACATGCAT	ATGTATGC
			ATCATGAT	palindrome	1				ACTATCCGGAAT	GGATAGTATTCC	4													AAATATAATAATAT	TTATATTTATATTA	15	AATATAATAGAT	TATCTATTATAT	65	AATCT	ATTAG	4				GAATTAAAATTA	TAATTCTAATTT	7				AAATACA	TTGTATT	7				ACAAGTATAT	TGTATATACT
			ATATATATGCATAT	palindrome	1				ACGCGAT	TATCGCG	4													AAATATAAAAAAT	TATATTTATTTTT	15	AAAAATTAAATAAAAATAAATTAAATAAAAT	ATTTTTATTTAATTTTTATTTTATTTAATTT	65	AATATTATAT	palindrome	4				CTGTTACGGTTA	TAACAGTAACCG	7				AAATAACCA	TTATTTTGG	7				AATCAGT	TGATTAC
			ATATAAATTTAT	palindrome	1				ACCCTTTCA	TGAAAGGGT	4													AAATAAATATATAT	TATTTATTTATATA	15	TAATAAAAAAA	TTATTTTTTTA	64	AATATTAAAAT	TTTAATATTAT	4				CGTAA	TTACG	7				AAAGAGAAA	TCTCTTTTT	7				AATATTACATA	TATTTATGTAA
									ACCCCTTCG	GGTCGAAGG	4													AAAATATAATT	TTAATTATATT	15	GCCGCGAGGGGACTTGTAATTTTCTCGCTCGTCGGCGAAAGCAACAC	GCGTGTTGCTTTCGCCGACGAGCGAGAAAATTACAAGTCCCCTCGCG	64	AATATATTAA	AATATATTTT	4				CGAGAGG	GCCTCTC	7				AAAGAAAAAAAA	TTTTTTTTTCTT	7				AATATATTTAAT	ATATATTATTAA
									ACAAT	TATTG	4													AAAATAATATAAT	TTATTATATTATT	15	ATATATAAAATT	TATAATTTTATA	64	AATAAAAT	TTTATTAT	4				CCGTGGTCAATCAGGA	GTCCTGATTGACCACG	7				AAACAATGA	TTTCATTGT	7				AATATATGT	ATATTACAT
									AATGAAGGTAACTAA	TCATTTTAGTTACCT	4													AAAAATAATATAT	ATTTTTATATATT	15	ATATATAAAATAA	TTTTATATATTTA	64	AAGCCGGAAGTCCTA	ACTTCCGGCTTTAGG	4				CCGAGTCGAG	CGGCTCGACT	7				AAAAGGAAAG	TCCTTTTCTT	7				AATAATTTAATAATATTTAATATTATTATTT	TTAAATATTATTAAATTATTAAATAATAATA
									AATAATGAA	TATTTTCAT	4													TTATATATAATATA	palindrome	14	TAATAGTAATA	TATTATATTAC	63	AAGCAATGAAAAGGATACTGGTACATCTAC	CTTGTAGATGTACCAGTATCCTTTTCATTG	4				CCCTCGTCA	GACGAGGGT	7				AAAAAAAT	TATTTTTT	7				AATAAGATAAT	TTATTATCTTA
									AAGGTAAAATTG	CTTCAATTTTAC	4													TATATATTAAATAA	TATATATTATTTAA	14	GTGACGTCATCATCCCCCGCA	TGACGTCACTGCGGGGGATGA	63	AAGAAATG	TCTTCATT	4				CCCCG	GGGCG	7				TCGCATCA	TGATGCGA	6				AAATTCAAAAAATT	AATTTTTTGAATTT
									AAATTATTAGAA	ATTTTTCTAATA	4													TAATATTATATAA	TATAATATTATTA	14	GCAGCAACAACAGCA	TGCTGTTGTTGCTGC	63	AACCCGG	CGGGTTC	4				CCACAATCCGGGCAATCCCGG	CGGATTGTGGCCGGGATTGCC	7				TCATCGAGCA	TGCTCGATGA	6				AAATAATAAA	TTTTATTATT
									AAATAGATATT	TCTATTTAATA	4													TAACTTAAATC	TTAAGTTAGAT	14	ATATATATATATAC	TATATATATGTATA	63	AACCCCAT	TTATGGGG	4				CAGAGTGCTGTCTGAATTTTCAGA	TCTGAAAATTCAGACAGCACTCTG	7				TATATATATATA	palindrome	6				AAAATTTA	TTTAAATT
									AAAGGTT	TAACCTT	4													TAAATTATTAAA	TAATAATTTATT	14	ATATATAATTAT	palindrome	63	AACAAAAT	GTTATTTT	4				CACGG	CCGTG	7				TATATAATTATATA	palindrome	6				AAAAGAACGCG	TTTTCGCGTTC
									AAAGGGCAA	CCTTTTTGC	4													TAAAAATTT	TTTTAAAAT	14	AGAGAGG	TCCTCTC	63	AAAGACGAGT	CTTTACTCGT	4				CACATTCTTTTGCG	GCAAAAGAATGTGC	7				TAAGC	TTAGC	6				AAAAACGCAGAAATTATTTAAAGAAATCGATGAAGGAATATTATG	TCATAATATTCCTTCATCGATTTCTTTAAATAATTTCTGCGTTTT
									AAACTTATT	AAGTTTAAT	4													GTCAGAAAAATTCGTTCA	TGACTGAACGAATTTTTC	14	AATTATTATATAT	ATAATTATATATA	63	AAAGAAAAAAAAAA	TTTTTTTTTCTTTT	4				CACACACCCA	GTGGGTGTGT	7				TAAATTATGC	TTAGCATAAT	6				TTATATATAATA	palindrome
									AAAAAAAAACA	TTTTTTTTTTG	4													GTATA	TACTA	14	AAAATAATTA	TATTTTTAAT	63	AAAATGT	CATTTTA	4				ATTGACCACGGTTCCG	CGTGGTCAATCGGAAC	7				GTACAGGTGTAATACAGTG	GTATTACACCTGTACCACT	6				TGTGTCCAATTGCAC	TTGGACACAGTGCAA
									TGATCAAAATGA	TGATCATCATTT	3													GCGGTTCACGAACAATTCCCTGTTCGTCGAGAATCTCCGCAAG	TTCGTGAACCGCCTTGCGGAGATTCTCGACGAACAGGGAATTG	14	TATGTATAA	TTATACATA	62	AAAATATT	AATATTTT	4				ATTATATTATTT	TAAATAATATAA	7				GTAATAAT	TACATTAT	6				TCGAAGCT	palindrome
									TGAAAC	TTCAGT	3													GAGAGAGAGAGAGA	TCTCTCTCTCTCTC	14	TAATTATAAATA	TATATTTATAAT	62	AAAAGAAAAAAAAAA	TTTTTCTTTTTTTTT	4				ATCATG	palindrome	7				GGATGGAT	TCCATCCA	6				TATAATATATAAAT	TATATTATAATTTA
									TCTAAGCAA	TGCTTAGAT	3													GAAGAGAG	TCTTCCTC	14	ATTAAATACTA	TTTAATTAGTA	62	AAAAATTAAAT	ATTTAATTTTT	4				ATATTAGT	TATACTAA	7				GGACATA	TGTCCTA	6				TATAAAAAT	TTTATAATT
									TCAAGACTT	TCTTGAAAG	3													CGCAGC	GCGGCT	14	ATATTAATTATA	ATTATAATTAAT	62	AAAAACAAAAAAAA	TTTTGTTTTTTTTT	4				ATATATATATATAC	ATGTATATATATAT	7				GCTAGCGTA	TAGCTACGC	6				TACTAATAAA	TTAGTATTTA
									TAGGTACCATAAA	TATTTATGGTACC	3													CGAGT	CTCGA	14	ACGACGCCGCTCGCCAAGGACACGAGATCGACGGCG	TGGCGAGCGGCGTCGTCGCCGTCGATCTCGTGTCCT	62	TTAAAAATGTCA	TTTTAATGACAT	3				ATATAATAACA	TTATATTGTTA	7				GCGAGGGA	GCTCCCTC	6				TAATAGTAT	TATTAATAC
									TAATAAAA	TATTTTAT	3													CGACGT	palindrome	14	AATTTATTAA	TTTTAATAAA	62	TGCCCA	TGGGCA	3				ATAATATTATATA	TTATATAATATTA	7				GCCAATTATG	GCCATAATTG	6				TAAATATATACATTT	TTTAAAATGTATATA
									TAAGGA	TATCCT	3													CCTCCTCT	GAGAGGAG	14	AATCGTTCGTGAACCGCCTTGTGGAGATTCTAGACGAACGAGG	TTCCTCGTTCGTCTAGAATCTCCACAAGGCGGTTCACGAACGA	62	TGCAGCAGGAGC	TGCTGCAGCTCC	3				ATAATAATTAAT	TATATTAATTAT	7				GCATCCCCACTGCAGTG	GTGGGGATGCCACTGCA	6				TAAAACA	TTTATGT
									TAAAAATA	TTTTATAT	3													CCCCCCTCCC	GGGGGGGGGA	14	AAGGAGAAA	TTTCTCCTT	62	TCAGCGGCAAG	TTGCCGCTGAC	3				ATAATAATAATAACA	ATTATTGTTATTATT	7				GCATCAACA	GTTGATGCT	6				GTTAACAA	TAACTTGT
									GTATAAACGTAC	TACGTTTATACG	3													CACATG	TGTGCA	14	AAATACATATT	TAATATGTATT	62	TATATATATAATA	TATATATTATATA	3				ATAAAATATAATTTA	TAAATTATATTTTAT	7				GCAACC	TTGCGG	6				GTGAAGAAA	TTCTTCACT
									GGAAGAGGAAAT	TTTCCTCTTCCA	3													CACACGCACACG	TGTGCGTGTGCG	14	AAAAATAAATTT	ATTTATTTTTAA	62	TATATATAATTA	palindrome	3				AGTAAC	GTTACT	7				GATACATA	TATGTATC	6				GGTCCCGTCGCCGACGCT	TCGGCGACGGGACCAGCG
									GCAATCGGATCGGTGC	TGCGCACCGATCCGAT	3													ATTTTAG	TAAAATC	14	CAGCCG	CTGCGG	61	TATACG	palindrome	3				AGATTTAAAG	TTTAAATCTC	7				GAGAGTAGAAACCAACACGCCGCGAGCCGACTTTACCTC	GGTTTCTACTCTCGAGGTAAAGTCGGCTCGCGGCGTGTT	6				GCGATTCGGGCTCCTCGCCGATTGGCC	GGAGCCCGAATCGCGGCCAATCGGCGA
									GATCAATCTAAGGAA	TCTTCCTTAGATTGA	3													ATTAATATTATATAT	TATATATAATATTAA	14	ATAATATAATTTT	ATTATATTATAAA	61	TATAATAG	TATTATAC	3				AGATAAAATTC	TTTATCTGAAT	7				GAGAGGAGAGGA	TCCTCTCTCCTC	6				GAACGA	TCTCGT
									GATATATATAT	TATATATCATA	3													ATTAATATAATT	TATTAATAATTA	14	TAATATATAAATATA	TTATATATTATATAT	60	TACCTATC	TAGGTAGA	3				AGAATATAAGTGTAC	TACACTTATATTCTG	7				GAGAGACAGAGA	TCTGTCTCTCTC	6				GAAAC	TTTCG
									GAGCGAGACG	TCCGTCTCGC	3													ATCTATCT	GATAGATA	14	TAAATATAAAATA	TTATATTTTATAT	60	TAATACTTAA	TATTAAGTAT	3				ACCAGA	CTGGTT	7				GACGGATG	GTCCATCC	6				CTGTCGC	GCGACAG
									GAGCCGTTACC	GCTCGGTAACG	3													ATATTAAAATAA	TTATTTTAATAT	14	ATATTACTATATCATAC	ATGTATGATATAGTAAT	60	TAATAAATAA	TATTATTATT	3				ACATACACAC	GTGTGTGTAT	7				GAATACCG	GTATTCCG	6				CTGCACAATTGGACA	TTGTGCAGTGTCCAA
									GACTCCAAAACATCA	TGATGTTTTGGAGTC	3													ATATATATAATATAAT	TATATTATATTATATA	14	AATTATATTTA	TTAAATATAAT	60	TAAATATT	palindrome	3				AATTATTTATAA	TAATTTTATAAA	7				GAAGATAGAAAT	TTCATTTCTATC	6				CGTTCGATAGTCGTTCAAAGC	CTTTGAACGACTATCGAACGG
									GAATCGACGTC	TCGACGTCGAT	3													ATATATAATAATATA	TTATATATTATATTA	14	AAATAATTT	TTAAATTAT	60	TAAAAAAAAAAAAA	TTTTTTTTTATTTT	3				AATTATTGA	TTCAATAAT	7				GAAAAAC	TTCGTTT	6				CGTTCGAAAGCCGTTCAAAGC	TCGAACGGCTTTGAACGGCTT
									GAAAATA	TTTTCTA	3													ATAAGTAA	TTACTTAT	14	AAAAAATCCAGAGGCGATTTATTCGTGTGCTGGTTATTA	AACCAGCACACGAATAAATCGCCTCTGGATTTTTTTAAT	60	GTTAAAAT	TTTTAACA	3				AATTAGAATTGGAATTAA	ATTCTAATTTTAATTCCA	7				CTTCCCTT	GAAGAAGG	6				CGCCAA	TGGCGT
									GAAAAT	TTTTCA	3													ATAAAATTTAAT	TTATATTAAATT	14	TTTAAAATT	TTTTAAAAA	59	GTAATATTAATTTCATTCT	TTAATATTACAGAATGAAA	3				AATATTAATAAT	TATTATTAATAT	7				CTCTTCTTCTTC	GAAGAAGAGGAA	6				CGAAAC	GGTTTC
									CTCTTTTC	GGAAAAGA	3													AGGATCTAC	CTGTAGATC	14	TAATATATATATA	TATATATATATAT	59	GGACGAAC	TCGTCCGT	3				AATATATTAATA	TAATATATTTAT	7				CTCTCCCTC	GGGAGAGGA	6				CCGATCGGACACAGAT	GTCCGATCGGATCTGT
									CTCTCGG	GCCGAGA	3													AGAAAAGGAACCATCCGA	TTCTTCGGATGGTTCCTT	14	ATTCTT	GAATAA	59	GCTTGGAC	TCCAAGCG	3				AATATATATATAT	TTATATATATATA	7				CTCCCTCTC	GAGGGAGGA	6				CCCGCA	GGTGCG
									CTCTCCCTCCCC	GAGAGGGGGAGG	3													ACTAATTATT	TTAGTAATAA	14	ATATAATTTTAAT	ATTAAAATTATAT	59	GCGCCTC	GCGCGAG	3				AATATAATTTAT	ATAAATTATATT	7				CGTCTCTG	GCAGAGAC	6				CATACACACG	TGCGTGTGTA
									CTCGCCTCT	GAGAGAGGC	3													ACATATATACAT	TATGTATATATG	14	AATTAATATAGA	ATTTCTATATTA	59	GCGAAGGAGA	TCGCTCTCCT	3				AATATAATAAGAA	ATTTTCTTATTAT	7				CGCTCGT	GCGACGA	6				ATTTAGA	TAAATTC
									CTCCTCCTCCTCCTCTCGAGCAACGATTCC	GAGAGGAGGAGGAGGAGGGAATCGTTGCTC	3													AAGGAGAG	TCTCTCCT	14	AATATTAAAAAAATAT	TTTTTTAATATTATAT	59	GCCCGCC	GCGGCGG	3				AATATAAATGTTAAT	CATTTATATTATTAA	7				CGCACGCACA	GTGCGTGTGC	6				ATTATATAATAATT	palindrome
									CTAGAATAA	TTCTAGTTA	3													AAGCACCCCGAATCGTGAGAGGCGAGGGGACTCACGCTAATC	TCGCCTCTCACGATTCGGGGTGCTTGATTAGCGTGAGTCCCC	14	AATATGAAAG	TTCTTTCATA	59	GCAGCACCA	TGCTGGTGC	3				AATAATAATATAA	ATATTATTATTTT	7				CGATCAACGA	CGTTGATCGT	6				ATCTC	GAGAT
									CTAACCTACC	TAGGGTAGGT	3													AAAATTTAAT	TTATTAAATT	14	AAGTTATTATATTAT	AATAACTTATAATAT	59	GAGGGAGAGAGG	TCTCTCCCTCCC	3				AATAAAATACAATTTATC	TTATTGATAAATTGTATT	7				CGATAGT	TCGACTA	6				ATCGGACACAGACTCG	TGTGTCCGATCGAGTC
									CGCGCG	palindrome	3													AAAAATTTA	TTTTTAAAT	14	AAATATTATAC	ATATTTGTATA	59	GAGCGTTTAACATGAGCAACGACAA	GTTAAACGCTCTTGTCGTTGCTCAT	3				AAGGCA	CTTTGC	7				CGAGGCAAG	GCCTCGCTT	6				ATCAATAT	TTGATATA
									CGCCGTTTC	GGAAACGGC	3													AAAAAATTAAAA	TTTTTTTAATTT	14	AAAATATATATT	AATATATATTTT	59	GAGCGT	GCTCAC	3				AACTAAAAT	TAGTTATTT	7				CGAGAGTTGAAAGCAACACGCCGCTGGCGGTCTTTAGCT	TGTTGCTTTCAACTCTCGAGCTAAAGACCGCCAGCGGCG	6				ATATCTACATAAATATCCACTAGGTATCCATACAATATCCAGTGA	ATATTCACTGGATATTGTATGGATACCTAGTGGATATTTATGTAG
									CGCCCCCGC	CGGCGGGGG	3													TTTATATATAAA	palindrome	13	AAAAATCCAGAGGCGATTTAATTCGTGTGCTGGTTATTAAA	AACCAGCACACGAATTAAATCGCCTCTGGATTTTTTTTAAT	59	GAGAGGGAACGC	TCCCTCTCGCGT	3				AAATAGAAG	TTCTTCTAT	7				CCTTCGCTG	GCGAAGGCA	6				ATATATAATC	TATATATGAT
									CGCAGCA	GCGTGCT	3													TTTAAAATATAT	palindrome	13	TTAAATAATAT	TTTAAATATTA	58	GAGAGAGAG	TCTCTCTCC	3				AAACAT	TTTATG	7				CCACCT	GGAGGT	6				ATATATAATATAT	ATATATATTATAT
									CGATGCGC	GCATCGGC	3													TTAAAAATAAAA	TTTTAATTTTAT	13	TATAAAATAATAT	TTATTTTATAATA	58	GACGTGCGCTATCGA	GCACGTCTCGATAGC	3				AAAAATATATT	AATATATTTTT	7				CCAATAGAA	GTTCTATTG	6				ATAGTGAGAGGCGAGGGGACTCACAATAAACAAGCACCCCGA	GTGAGTCCCCTCGCCTCTCACTATTCGGGGTGCTTGTTTATT
									CGAGTTGAGT	CTCGACTCAA	3													TGAAGA	TTCATC	13	CTGCCT	GGCAGA	58	GACGGCATTGCCAT	TCATGGCAATGCCG	3				AAAAAAAAAAAAAAG	TTTTTTTCTTTTTTT	7				CCAAG	CTTGG	6				ATACATATATAC	TATATGTATGTA
									CGAGGAAT	CGATTCCT	3													TCAAACTG	TTTGACAG	13	CGACGACAAGGT	TTGTCGTCGACC	58	GAACGCC	TCGGCGT	3				TTTATAAAAA	TTTTTATAAA	6				CATCATAA	TTATGATG	6				ATAATTAATAA	TTAATTATTTA
									CGAGAACGAG	TCGCTCGTTC	3													TATTAATATATATA	palindrome	13	CCCCCGCGTGACGTCATTACCCCTCTC	GGGGGAGAGGGGTAATGACGTCACGCG	58	GAACACCCAGCGTCCCTG	GCTGGGTGTTCCAGGGAC	3				TGGAAACAACAGCGCACCCGATGG	TTCCACCATCGGGTGCGCTGTTGT	6				CATATTTTGG	CCAAAATATG	6				ATAATATTAATAATATTA	TTATTAATATTATTAATA
									CCGTACA	TACGGTG	3													TATATTTAATAAA	TATATTTATTAAA	13	ATAATATAC	TTATGTATA	58	CTTGCGCCGTCATTTTGATGG	GGCGCAAGCCATCAAAATGAC	3				TCTGAA	TTCAGA	6				CAGTATG	GCATACT	6				ATAAGACCTGTCTAGT	TACTAGACAGGTCTTA
									CCGATAGC	GCTATCGG	3													TAAATTAAAAA	TATTTTTAATT	13	AGCCGTTCTCACGGCTCCTGGACGACGTT	CTAACGTCGTCCAGGAGCCGTGAGAACGG	58	CTTATAC	GGTATAA	3				TCGACC	TCGAGG	6				CAGTACA	CTGTGTA	6				ATAAC	TGTTA
									CATTCT	TGAGAA	3													GCGAGAACAACGCGTGCGAGGGAGAGGGAGCGATGGC	TCTCGCGCCATCGCTCCCTCTCCCTCGCACGCGTTGT	13	AAATAATATTTT	AAATATTATTTA	58	CTGCCTGACCTAACCG	GGCAGCGGTTAGGTCA	3				TATTAATATATATTAAA	TTAATATTTAATATATA	6				CACACACGCA	TGTGCGTGTG	6				AGTCCCTCGCGGGCGGTACCTCCGGTGTACGAAAAGTCGAAAATCGCAA	GGACTTTGCGATTTTCGACTTTTCGTACACCGGAGGTACCGCCCGCGAG
									CACTTGTGT	GTGACACAA	3													GCCAACGGA	TGGCTCCGT	13	AAATAATATATTAT	TATATTATTTATAA	58	CTCCTGTCGGTAA	GGAGTTACCGACA	3				TATTAATAGT	TTAATAACTA	6				CAAGCAGGC	CCTGCTTGG	6				AGTAATA	TTACTTA
									CACTCACA	GTGTGAGT	3													GCACGCCC	GGGCGTGC	13	TCTTTAA	TTAAAGA	57	CGTTAACATCAA	TGTTAACGTTGA	3				TATATTTAAA	palindrome	6				ATTCTTTCG	CGAAAGAAT	6				AGCCGTTCGATAGCCGTTCGAT	CTATCGAACGGCTATCGAACGG
									CACGGT	GACCGT	3													GATTTTCTCGCTCGACGGCGAAAAGCAACACGCCGCGAGCGGACTTGT	TCGCGGCGTGTTGCTTTTCGCCGTCGAGCGAGAAAATCACAAGTCCGC	13	CGATCA	GTGATC	57	CGTCGTGTCCGTGT	GACACGGACACGAC	3				TATAAGTG	TTATACAC	6				ATTCA	TTGAA	6				AGATTATGA	CATAATCTT
									CAACCGCAGCAG	CTGCTGCGGTTG	3													GATTAAGTGTAAGTACAC	TGTACTTACACTTAATCG	13	CCGCCC	GCGGGG	57	CGTCGCA	GCGACGT	3				TAGTAATAA	TATTATTAC	6				ATTATATATATATATATA	palindrome	6				AGAGAGAGGAGAAAGGAGAGAG	TCTCTCTCCTTTCTCCTCTCTC
									CAACCCCCTCG	GCGAGGGGGTT	3													GATAGAGAGA	TATCTCTCTC	13	CACGGT	GACCGT	57	CGTAGCACTT	TGCTACGAAG	3				TAGTAATA	TATATTAC	6				ATGTGTGC	CACACATG	6				AGAAAGAGAGAGAGA	TTTCTTCTCTCTCTC
									ATTGTAATA	TACAATTAT	3													GATAAT	TATCAT	13	ATATATC	GATATAT	57	CGGGAA	CGTTCC	3				TACCGC	TAGCGG	6				ATGTATGTATGC	GCATACATACAT	6				ACGGAGGACG	CTCCGTCGTC
									ATTCGCAAC	GAATGTTGC	3													CTCTTTC	GAGGAAA	13	ACAGCCCTATCGATCCTA	TAGGATCGATAGGGCTGT	57	CGGCTCG	GCGAGCC	3				TAATGAA	TATTCAT	6				ATGATGCGAT	CATCATATCG	6				ACGCACGC	GTGCGTGC
									ATTAAATTA	TAATTAATT	3													CGTCGAAGGACGG	TTCGACGCCGTCC	13	AATTTATAAATA	TATAAATTTATT	57	CGGCAATCAA	TTGCCGTTGA	3				TAATATCATA	TATGATATTA	6				ATCGAGTGGA	CGATTCCACT	6				ACGATCGAGCACGTACTGAGTCGCTCGCGGGCGGTACCTCCGGTGTACGG	CGTACACCGGAGGTACCGCCCGCGAGCGACTCAGTACGTGCTCGATCGTC
									ATTAAATCTCT	TAGAGATTTAA	3													CGTCA	GACGT	13	AAAACTTT	TTTAAAGT	57	CGGACACAGTAAGAAA	GTGTCCGTTTCTTACT	3				TAATAATAACAACAA	TTATTATTATTGTTG	6				ATCGAGTA	GATTACTC	6				ACCGCCGT	GTACGGCG
									ATGAAAACTATCCACGTCCAAATAACA	TTTGGACGTGGATAGTTTTCATTGTTA	3													CGCGTACCCTAAC	GTACGCGGTTAGG	13	ATTAAAATTGAA	TTCAATTTTAAT	56	CGCCTC	CGGAGG	3				TAAATAATATTA	TTATTTATAATA	6				ATCAAGAAGG	ATCCTTCTTG	6				ACCACGTTCCGATTG	GTCAATCGGAACGTG
									ATCTATTT	TAGATAAA	3													CGCGGACCCCCTCGCCCATCGCTCGCGCCGCGGATCCCCCTTCACCT	GAAGGGGGATCCGCGGCGCGAGCGATGGGCGAGGGGGTCCGCGAGGT	13	ACAGATAT	TGTATATC	56	CGCAACCGCAGCAAAC	TGCGGTTGCGGTTTGC	3				TAAAATTATTA	TAATTTTATAA	6				ATATTAAAAT	TAATATATTT	6				AATTAAAATAT	AATTATATTTT
									ATCGATAT	palindrome	3													CGCCGTCTCGCTCGCTCTCACGCGAACGGCTGATATAG	GCGTGAGAGCGAGCGAGACGGCGCTATATCAGCCGTTC	13	AAGTTATTAATAAATA	TTTATTTATTAATAAC	56	CCTCTCG	GAGAGGC	3				TAAAAGA	TATCTTT	6				ATATATTAGTAGCTT	TACTAATATATAAGC	6				AATATTATGAAAAACGCAGAAATTATTTTAAGAAATCGATGAAGG	ATAATATTCCTTCATCGATTTCTTAAAATAATTTCTGCGTTTTTC
									ATCAATT	TTGATAA	3													CGAGAGAG	TCTCGCTC	13	AACGGCTGTCGTCCGGGAGCCGTGGA	AGCCGTTTCCACGGCTCCCGGACGAC	56	CCGCCGCGGAAAA	CGCGGCGGTTTTC	3				GATCAGACAGACCA	TCTGGTCTGTCTGA	6				ATATATAATAC	TTATATATGTA	6				AATATTAAAATAA	TTTTATTTTAATA
									ATATTGCACACAGC	CTGTGTGCAATATG	3													CCCAC	GGGGT	13	AACGACGAC	GTCGTCGTT	56	CCGATAGCGCACATT	GCTATCGGAATGTGC	3				GAGGAGAGA	TCTCTCTCC	6				ATATATAAATT	TATATATAATT	6				AACGGTGGGCAAATG	CACCGTTCATTTGCC
									ATATATGAT	TATATATCA	3													CCATCG	GCGATG	13	AAAAATATATAATTT	TAAATTATATATTTT	56	CCGACCAC	GGTCGGGT	3				GACGACT	TCAGTCG	6				ATATAAGTATAA	TTATACTTATAT	6				AACCTAACCTAACCTAACCTAACCT	TAGGTTAGGTTAGGTTAGGTTAGGT
									ATAGTTTTCATTGTTATTTGGACGTGA	ATGAAAACTATTCACGTCCAAATAACA	3													CATATAT	TGATATA	13	TATATATAATATAA	TATATTATATTATA	55	CCCGCT	GGAGCG	3				CTCTCTCTTC	GAGAGAGGAA	6				ATAGTTTA	ATTAAACT	6				AAATATGC	TGCATATT
									ATAGATCACGAG	CTATCTCGTGAT	3													CACCTGGGCTATCCTAAGTCGGATGCCATTCAACAGGTCA	CCCAGGTGTGACCTGTTGAATGGCATCCGACTTAGGATAG	13	GGGGGTGACGTCACGA	TCACCCCCTCGTGACG	55	CCCCCTCGCTGT	CGAGGGGGACAG	3				CTCTCTCCC	GGGGAGAGA	6				ATAGACACA	TGTGTCTAT	6				AAATACAG	TTCTGTAT
									ATAAATGT	ATACATTT	3													ATTGACCACCGTCCG	GACGGTGGTCAATCG	13	CGTTCGAAACGGCCAC	GTGGCCGTTTCGAACG	55	CCAACC	GGGGTT	3				CTAGATATC	TCTAGGATA	6				ATAATATG	TTATCATA	6				AAAATAATTT	AATTATTTTA
									ATAAATCTGAAAATAGATCAGAAAATG	GATTTATCATTTTCTGATCTATTTTCA	3													ATTATAATAAA	TTTATTATAAT	13	ATTATGC	TGCATAA	55	CAGCCGCCG	GCGGCGGCT	3				CGTTTCGTTGA	TCAACGAAACG	6				AGTACTAC	TACTGTAG	6				TGTCTCTTACAGACATGG	TGTCTGTAAGAGACACCA
									ATAAACTAAACAC	TGTGTTTAGTTTA	3													ATTAGG	CCTAAT	13	ATGCACGC	ATGCGTGC	55	CACTAATCTA	GTAGATTAGT	3				CGGCCA	GTGGCC	6				AGGGGGGGGGGGG	CTCCCCCCCCCCC	6				TATTAAAG	TTTAATAC
									AGTGCAG	CTGCACT	3													ATTAATTTTAA	TAAAATTAATT	13	ATATACACAT	TATATATGTG	55	CACGCC	GTGGGC	3				CCTAACCTAACCCAAAAC	TTTTGGGTTAGGTTAGGG	6				AGGGAGGGAGAG	TCTCTCCCTCCC	6				TACACTTTC	TGTAGAAAG
									AGTATAT	CTATATA	3													ATTAATTAAAT	TTAATATTTAA	13	ATAAAATAAATA	TATTTTATTATT	55	CACGAT	TCGTGA	3				CCGCAT	CGGATG	6				AGCTCTC	GAGCTGA	6				TAATCCTAAATA	TTAGGATTATAT
									AGGGGGGGGGGGGGGG	CCCCCCCTCCCCCCCC	3													ATTAAAATTA	TTTTAATTAA	13	ATAAAAAGAT	TTTATATCTT	55	CACACACAGA	GTGTGTGTCT	3				CAGCAGCAACAG	TGCTGTTGCTGC	6				AGATCC	TGGATC	6				GCCGCTGGCACGTATCCTGGAGGTGCGGCT	GCGGCAGCCGCACCTCCAGGATACGTGCCA
									AGGGGC	TGCCCC	3													ATATG	TATCA	13	AATCGTTCGTGAACCGCCTTGAGGAGATTCTAGACGAACGAGA	GTTCGTCTAGAATCTCCTCAAGGCGGTTCACGAACGATTTCTC	55	ATTTTTTAAAAA	palindrome	3				ATTTATATTCTACAC	GTGTAGAATATAAAT	6				AGAGGAGAGAGAG	TCTCTCCTCTCTC	6				GAGAGAGAGCGGGAGAGA	TCTCTCCCGCTCTCTCTC
									AGGGAGCAGCCATGCCTAGGTT	CTAGGCATGGCTGCTCCCTAAC	3													ATATATATATATATATATATATATAT	palindrome	13	AAAAGTGTGTAAAAAATGCCCTGTCACCATTTGACATCACACTTGC	TTTGCAAGTGTGATGTCAAATGGTGACAGGGCATTTTTTACACACT	55	ATTGTAAG	TTACAATC	3				ATTATTTAAATT	TTTAAATAATAA	6				AGAGAGAGGGGG	CTCTCTCTCCCC	6				GAACAGCTTTC	GTTCGAAAGCT
									AGCGTCGTCCG	CGACGCTCGGA	3													ATACAACGCAATAACG	GCGTTGTATCGTTATT	13	TTATAAAATTAAA	TTTTATAATTTAA	54	ATTCCACTCC	GAATGGAGTG	3				ATTATTAAC	TAATAATGT	6				AGAGAGAGGAAG	CTCTCTTCCTCT	6				CTTTTACGCAA	GCGTAAAAGTT
									AGCCAG	TCTGGC	3													ATAATATATAATATAT	ATATATTATATATATT	13	TAAATAATAATAA	TATTATTTATTAT	54	ATTATAGAT	TATAATATC	3				ATTATATAAAA	TATAATTTTTA	6				AGACGAA	TTCGTCT	6				CTGTT	GAACA
									AGAGCTGGCA	AGCTCTTGCC	3													ATAATAAATAATAT	TTTATTATATATTA	13	ATCTTTAA	TTAAAGAT	54	ATTAAAATTAA	TTTAATTTAAT	3				ATTAAATTAAAT	ATTTAATATTTA	6				ACTTTTAT	GTATAAAA	6				CTATATACA	TGTATATAG
									AGACGAGCGG	TCTCCGCTCG	3													ATAAATATAAATA	ATATTTATTATTT	13	ATATTATCAT	TATGATAATA	54	ATGTTT	TAAACA	3				ATCGAGCCTGTGTCCG	CGATCGGACACAGGCT	6				ACGGAAGATGAACGAACGACAG	CCGTCTGTCGTTCGTTCATCTT	6				CGTGTCCGCTGGTAGCGGCGCCGTCGCCATCCT	GACGGCGCCGCTACCAGCGGACACGAGGATGGC
									AGACAC	CTGTGT	3													ATAAATAAC	TTATTTATG	13	ATAACTATTAA	TATTTAATAGT	54	ATGAACGGT	TCATACCGT	3				ATATTTATATAAAATA	TATTATTTTATATAAA	6				ACCTGTTAAAT	ATTTAACAGGT	6				CGGAGGTACCGCCCGCGAGCGACTCAGTGCGTGCTCGATCGTCGTAAGC	CGGCTTACGACGATCGAGCACGCACTGAGTCGCTCGCGGGCGGTACCTC
									AGAAAGAAAGAG	TCTCTTTCTTTC	3													ACAGCGGAAGCGAGAAGAGG	TCCGCTGTCCTCTTCTCGCT	13	ACTATAATATA	TATATTATAGT	54	ATCTACCGACCCGTCT	GTAGATAGACGGGTCG	3				ATATTAATATATA	ATTAATATTATAT	6				ACCTAACCTT	TAGGTAAGGT	6				CGATTGACCGCGGTCC	GGTCAATCGGGACCGC
									ACGAGGAACGACGCTCTGCACGAGGT	CCTCGTGCAGAGCGTCGTTCCTCGTA	3													AATTCATTCTATTAATTATCGATCATGCAAAT	ATTATTTGCATGATCGATAATTAATAGAATGA	13	AATATATAAATAT	TATATTATATTTA	54	ATCCGCTAGACGGGTAGCCGGACG	CGTCTAGCGGATCGTCCGGCTACC	3				ATATATTATCATATT	TAATATATAATATGA	6				ACCGTACCTC	GTACGGTGAG	6				CGAAAATGTTCTATGTCCCTCGCGGCGTGTTGCTTTAGGCCTTAAGGAGC	GACATAGAACATTTTCGGCTCCTTAAGGCCTAAAGCAACACGCCGCGAGG
									ACATACACACAT	TGTGTGTATGTA	3													AATTATTAAAA	TTTTTAATAAT	13	AAGAGAACGCGTGCGAGAGAGAGGGAACGATAGCGCG	TCGCGCTATCGTTCCCTCTCTCTCGCACGCGTTCTCT	54	ATCATGTC	ATGATGAC	3				ATATATCGCACAT	GTGCGATATATAT	6				ACAGACGTT	CGTCTGTAA	6				CCTGCGCCATCCGGATATGTG	CGGATGGCGCAGGCACATATC
									ACAGCAATGCAATCGACGGAG	TCGATTGCATTGCTGTCTCCG	3													AATTAATAATAAT	TATTATTAATTAT	13	AAATACCATAGATAGA	TCTATCTATGGTATTT	54	ATATCC	ATGGAT	3				ATATATATATATAA	TATATTTATATATA	6				AATTATGTT	TTAACATAA	6				CCTCTCC	GGAGAGG
									AATTATATAA	ATATAATTTT	3													AATGGCCACGTTCGA	CCATTTCGAACGTGG	13	GTATATATAA	TTATATATAC	53	ATATATTTTTT	TAAAAAATATA	3				ATATATATAATTT	TAAATTATATATA	6				AATTACAATAATA	TTTATTATTGTAA	6				CCGTAGAAGGGCTGAAGCTGC	GCTTCAGCCCTTCTACGGGCA
									AATAGAAAGACTC	TATTGAGTCTTTC	3													AATATTATATTTAT	TATAAATATAATAT	13	CCGACCACCGGGCAG	TCGGCTGCCCGGTGG	53	ATATATTAAAT	ATATTTAATAT	3				ATATATAAAATATA	ATATTATATTTTAT	6				AATGTTTA	TTTAAACA	6				CCGGAGGTACCGCCCGCGACGGGACTTTGCGATTTTCGACTTTTCGTACA	TCGCGGGCGGTACCTCCGGTGTACGAAAAGTCGAAAATCGCAAAGTCCCG
									AATAAATATA	TTATATTTAT	3													AATAAATATTAT	TATTATAATATT	13	CCCCCGCGTGACGTCATAC	TCACGCGGGGGGTATGACG	53	ATATATGTATAC	palindrome	3				ATATAAAAATAA	TATTTATTTTTA	6				AATCTAAT	GATTATTA	6				CAGCAGCAGCAA	TGCTGTTGCTGC
									AACTCTC	TGAGAGT	3													AATAAAGT	TATTACTT	13	CCCCCCGCGTGACGTCATCAC	GTCACGCGGGGGGGTGATGAC	53	ATATAAATT	TATAATTTA	3				ATAATTTAATTAT	TATATAATTAAAT	6				AATATATGC	ATATATTGC	6				CAATTAATGACAATAATTTTTTTACACACTTGTTTTTGCAAGTGTGATGT	TAATTGACATCACACTTGCAAAAACAAGTGTGTAAAAAAATTATTGTCAT
									AACTATAACTT	AGTTAAGTTAT	3													AAGAATATA	TCTTTATAT	13	CAGAGGCGATCTAATTCGTGTGCTGGTTATTCAAAAAAAATC	TTTTTGAATAACCAGCACACGAATTAGATCGCCTCTGGATTT	53	ATACCT	GTATAG	3				ATAATGATA	TTATCATTA	6				AATATAAAAT	ATTTTATATT	6				CAAGTAT	TTGATAC
									AACATCTG	CAGATGTT	3													AAATGA	TCATTT	13	ATTATATAAAATT	TATATAATAATTT	53	ATAAATAATCA	ATTGATTATTT	3				ATAATAGTAATAGTA	TTACTATTACTATTA	6				AATAATAA	TTATTATT	6				CAAACGAACGGTGTC	CACCGTTCGTTTGGA
									AAATTATTGAT	ATCAATAATTT	3													AAATATTATTTA	ATTTTAAATAAT	13	ATATGA	TTCATA	53	AGTTAA	TTAACT	3				AGTGAAAA	TTTTCACT	6				AACATATATAA	TATGTTTTATA	6				CAAAAAATGCCAGAGGCGTGAAAACGTGGGCTGGTTATTT	TTCACGCCTCTGGCATTTTTTGAAATAACCAGCCCACGTT
									AAATGGATTG	CATTTCAATC	3													AAATATTAATATT	TTTAATATTAATA	13	ATATATAAAATAT	TTTTATATATATA	53	AGTGTGGG	CACACTCC	3				AGCACC	TGGTGC	6				AAATGTATAC	ATTTGTATAC	6				CAAAAAATA	TATTTTTTG
									AAATAATAT	ATTATTTAT	3													AAATATATTATTT	AATAATATATTTA	13	ATAATATTAC	TATTATGTAA	53	AGTGGG	CACTCC	3				AGAGAGAAGG	CCTTCTCTCT	6				AAATATCGAA	TTCGATATTT	6				ATTTTATAA	TTATAAAAT
									AAATAAGG	CCTTATTT	3													AAATATAATAAATAT	TATATTTATATTTAT	13	AGAGAGAAA	TCTCTCTTT	53	AGTAAAA	TTTTACT	3				AGAAATAAAGAATT	TTATTTCTAATTCT	6				AAATAAAT	ATTTATTT	6				ATTTACAATAAATATACATAATTTTT	TTGTAAATAAAAATTATGTATATTTA
									AAATAAAAT	TATTTATTT	3													AAATAATAATAAA	ATTTTTTATTATT	13	ACATTTT	TAAAATG	53	AGGTAATAATT	TTACCTAATTA	3				ACTCTTCAATTTTCAGAC	AGAGTGTCTGAAAATTGA	6				AAACGGCG	TCGCCGTT	6				ATTATTAAATATT	TAATAATATTTAA
									AAAGTAGT	ACTACTTT	3													AAAATATATATAA	TTTATATATATTT	13	AATTTATTATA	TAAATTTATAA	53	AGGGGGGGGGGGGG	CCCTCCCCCCCCCC	3				ACGCCA	GTTGGC	6				AAAAGGAAA	TTTTTTTCC	6				ATTAATAATAAAT	TATTTATTATTAA
									AAAAGACAGTA	CTGTCTTTTTA	3													AAAATAAAAAAAT	TTTATTTTTTTAT	13	AATAAATTATTA	AATAATTTATTT	53	AGGATT	CCTAAT	3				ACATTTATTATAT	TGTATATAATAAA	6				TCGATTAACGAGAAG	TTCTCGTTAATCGAC	5				ATTAATAAAAATAA	ATTTATTTTTATTA
									AAAAATAATAAA	TATTTTTTTTAT	3													AAAAATATATAA	TTTTTATATATT	13	AAAATCTATT	ATTTTAATAG	53	AGCATCAGC	GCTGCTGAT	3				ACAGTTCTTTTGCGC	GAACTGTGCGCAAAA	6				TATATACAAA	TTTGTATATA	5				ATTAAATAATTAA	TTTAATTTAATTA
									AAAAATAAAAAAA	TTTTTTTTTTATT	3													TTATAAATTAA	TTTATAATTAA	12	GCCAGCCCACGAATAGACCGCCTCTGGCTTTAAATATTATAGAAAAAGAT	TCTTTTTCTATAATATTTAAAGCCAGAGGCGGTCTATTCGTGGGCTGGCA	52	AGCAGGGCCACC	TGGCCCTGCTGG	3				AATTTTTTAT	ATAAAAAATT	6				TATATAATAT	palindrome	5				ATCGCGAGGAGCCCGAATCGCGGCCA	GCGATTCGGGCTCCTCGCGATTGGCC
									AAAAAAAATATAA	TTATATTTTTTTT	3													TATTTTATAATT	TTATAAAATAAA	12	CGACGT	palindrome	52	AGAGAGG	CTCCTCT	3				AATTTTCTATAT	TAGAAAATTATA	6				TATAAC	TATAGT	5				ATCATCATT	TGATAATGA
									TTATATGAAA	TTTCATATAA	2													TATATAATTTTT	TTATATAAAAAA	12	CCCGATAGCGCACAA	GTGCGCTATCGGGTT	52	AGACTC	TCTGAG	3				AATTATATATATAT	palindrome	6				TAATACATG	TGTATTACA	5				ATATTTTATGTGTGTGTGAATT	CATAAAATATAATTCACACACA
									TTAAAG	TTAACT	2													TATACATATAA	TGTATATTATA	12	ATTTTCCTTGTTTTGATAAATATTTTTAATTTAT	TAAAAATATTTATCAAAACAAGGAAAATATAAAT	52	AGAAACCGAGAAAGAGCGAAAGAGAACAAA	CTCTTTCTCGGTTTCTTTTGTTCTCTTTCG	3				AATTATACTAT	TAGTATAATTA	6				TAAATAATTA	TATTTATAAT	5				ATATTCACTGGATATTGTATGGATACCTAGTGGATATTTTTGTAG	TACAAAAATATCCACTAGGTATCCATACAATATCCAGTGAATATC
									TGTCAACAG	TGTTGACAC	2													TATAATTATATATA	palindrome	12	ATTAATTATAA	TTAATTTATAA	52	ACTGAC	AGTGTC	3				AATTAATTTA	palindrome	6				GTATATGTATT	TACATATACAA	5				ATATGTATA	ATATTATAC
									TGAACC	TTCAGG	2													GGACCA	TCCTGG	12	ATAATAATATCAC	ATATTATTATGTG	52	ACTACATGTGTAATAT	TGTAGTATATTACACA	3				AATTAAAAAT	TTATTTTTAA	6				GGTGATAAAGATGGGAAGAGAAGGAGAC	TTATCACCGTCTCCTTCTCTTCCCATCT	5				ATATCAATAT	GATATATATT
									TCGAGC	palindrome	2													GGAAGC	TTCCGC	12	ATAAATCA	TATTGATT	52	ACGGTGTCCAAACGA	GACACCGTTCGTTTG	3				AATGATGATGATGAT	CATCATCATTATCAT	6				GGGAAGAGGAGGAGAGGGCGATAAAGAT	TCCCATCTTTATCGCCCTCTCCTCCTCT	5				ATATATTC	TATATGAA
									TCGACTGAAAG	TCGACTTTCAG	2													GATATC	palindrome	12	AGAAAAGGAACCATCCGA	TTTCTTCGGATGGTTCCT	52	ACGATGACT	CGTAGTCAT	3				AATATTGCTAT	TTATAGCAATA	6				GGCCATACTCGGCCCTACTCGGTTATGCAA	TATGGCCTTGCATAACCGAGTAGGGCCGAG	5				ATATATTAATATTAT	ATATTAATATATATA
									TCACATATTAATGATGAGACAACGTA	TCATCATTAATATGTGATACGTTGTC	2													GAGCGAGACAATAATAGATGC	TCTCGCTCGCATCTATTATTG	12	AATTTTAAATGAAATTTTAAATAGAATAATATTATAGAATAAATAAAAT	ATTCTATAATATTATTCTATTTAAAATTTCATTTAAAATTATTTTATTT	52	ACCGA	TTCGG	3				AATATATC	ATATATTG	6				GCTACACCAT	GGTGTAGCAT	5				ATATATATTGT	TATATATACAA
									TATCCACCA	TGGATATGG	2													GAGAGAGAC	TCTCTCTCG	12	AATATATATC	ATATATTGAT	52	ACCACTACTACT	TAGTAGTGGTAG	3				AATATATAACAT	TTATATATTATG	6				GCGCGAGAGGA	TCTCGCGCTCC	5				ATATACA	TATATTG
									TATATAATC	TTATATAGA	2													CTCTCCTCTC	GAGAGGAGAG	12	TAAAAATATTTT	palindrome	51	ACATATAC	ATATGTGT	3				AATATAAGTGTGTTG	ACACTTATATTCAAC	6				GCGATC	palindrome	5				ATAATTTATAA	TTTATAAATTA
									TATAGTAACAG	TGTTACTATAC	2													CCCCGC	GGCGGG	12	GAACGCTCGTCGAACGGAAAC	TTTCCGTTCGACGAGCGTTCG	51	ACATAAAATGCATCATATTTACATACAT	TTTTATGTATGTATGTAAATATGATGCA	3				AATAAATATTT	ATTAAATATTT	6				GCCGTCATC	GCGATGACG	5				ATAATAATAAA	TTATTATTATT
									TACTAAAAA	TATTTTTAG	2													CCCCCCG	GGGGCGG	12	CCCCGCACGTGACGTCAC	TGACGTCACGTGCGGGGG	51	ACACCGTTCACTTGC	CGGTGTGCAAGTGAA	3				AAGGAGAGG	CTTCCTCTC	6				GCAAGA	TGCTCT	5				ATAAGATAT	TATATATCT
									TAATTAGTA	TATACTAAT	2													CCCCCCCACC	GGGGGGTGGG	12	ATATTGACCACGGTG	GTCAATATCACCGTG	51	AATTTATATAA	ATTTTATATAA	3				AAGCTCCAACGG	CTTCCGTTGGAG	6				GATTTTACGTC	TAAAATCGACG	5				ATAAGAATA	TATTCTTAT
									TAATATAT	palindrome	2													CATGATCCAGCCAGTCAAGGCAAGATCCGAG	GATCTTGCCTTGACTGGCTGGATCATGCTCG	12	ATATTAAATTT	TTTAATATAAA	51	AATCGAATGGAATCATTGAATGG	CCATTCAATGATTCCATTCGATT	3				AAGCC	TGGCT	6				GATGCGGCT	GCATCAGCC	5				ATAAAAATTAAAATTA	TTTATTAATTTTAATT
									TAATAT	palindrome	2													ATTGGTCAGGATTGGTCAGGATTGGTCAGG	CCTGACCAATCCTGACCAATCCTGACCAAT	12	ATATATTAATTATA	TAATATATTATAAT	51	AATCCCGCGATGATCCTCTTCTGCGACGA	CGGGATTTCGTCGCAGAAGAGGATCATCG	3				AAGAAGAAGAGG	TCTTCTTCCTCT	6				GATCAAGCGC	GATCGCGCTT	5				AGTTAAAA	TTAACTTT
									TAACCCAACC	TAGGTTGGGT	2													ATCTTTAAA	TAAAGATTT	12	ATAACAGTTAC	GTTATGTAACT	51	AATAATTCCGTT	AATTATTAACGG	3				AACCGCGTGCCCT	TTAGGGCACGCGG	6				GATAGCGC	TATCGCGC	5				AGGAGGATGGAG	TCCTCCTCTCCA
									TAAAAATAATA	TATTTTTATAT	2													ATATTTTTATAG	TATCTATAAAAA	12	AGACCACCCTACGTACCACCAGCACCCCCTCCAACT	GGTGGTCTAGTTGGAGGGGGTGCTGGTGGTACGTAG	51	AATAATTATT	palindrome	3				AAATTATATAAT	ATTTATTATATA	6				GATACGC	GCGTATC	5				ACTTTGTAA	CAAAGTTTA
									GTTAACGGCACTTTAACGGCAAC	TTAACGTTGCCGTTAAAGTGCCG	2													ATATTATTATTATA	ATTATAATAATAAT	12	ACTTTAT	ATAAAGT	51	AAGTCTTAAAGCCAG	AGACTTCTGGCTTTA	3				AAATGAACGATGTCC	ACATCGTTCATTTGG	6				GAGCAGCA	TGCTCTGC	5				ACGGGGGTGCGT	GCACCCCCGTAC
									GTACATGTATGAAC	GTTCATACATGTAC	2													ATATTATATATTTT	TAAAATATATAATA	12	ACGACC	TCGTGG	51	AAGGAGGAG	TCCTTCTCC	3				AAATCTTTT	TTTAAAAGA	6				GACGTC	palindrome	5				ACGGCTGCTGTGCGCCTACAGAAA	GGCGCACAGCAGCCGTTTTCTGTA
									GGGGATGAAC	TTCATCCCCG	2													ATATATATAAC	ATATGTTATAT	12	AATATCTTTATT	ATAAAGATATTA	51	AAGAAGAAAAGAAAA	TTCTTTTTTCTTTTC	3				AAATATTTTACATCTC	TAAAATATTTGAGATG	6				GAACGGA	TCTCCGT	5				ACAGAT	CTGTAT
									GGCGCC	palindrome	2													ATAATATTTATA	TATTATAAATAT	12	AAGAAAAAGAAG	TTCTTTTTCTTC	51	AACCTA	GGTTTA	3				AAATATTTTAA	TTTTAAAATAT	6				GAACCAGAACCTACTGTT	TCTGGTTCAACAGTAGGT	5				AATTTTATATT	ATATAAAATTA
									GCTATATATAT	TATATAGCATA	2													ATAATATTTAAAT	TTAAATATTATAT	12	AAATATAAC	TATTTGTTA	51	AACATTTATTC	AATGTTGAATA	3				AAATATATAAAA	TTTTTTTATATA	6				CTTTATCACCTCTCCTCCTCTTCCCAT	GATGGGAAGAGGAGGAGAGGTGATAAA	5				AATTTTAAATAT	ATTATATTTAAA
									GCCAGTGCGC	GCGCGCACTG	2													ATAAATATAAAAAT	ATATTTATATTTTT	12	AAAAAGCTATTT	TTTTTAAATAGC	51	AACATAATA	TATTATGTT	3				AAATAAGT	ATTTACTT	6				CTTTACCTCGAGAGTTGAAACCAACACGCCGCGGCAGA	GCGGCGTGTTGGTTTCAACTCTCGAGGTAAAGTCTGCC	5				AATATTAC	ATATTGTA
									GATGCCTCGCTAGAGAATAAG	TCTAGCGAGGCATCCTTATTC	2													ATAAATAATAAAA	TTATTATTTATTT	12	GAATC	GATTC	50	AAAGCTTCAGGGTTCGCG	AACCCTGAAGCTTTCGCG	3				AAAGTATTT	CTTTAAATA	6				CTTTAACTCGAGAGTTGAAACCAACACGCCGCGAGCAGT	GAGTTAAAGACTGCTCGCGGCGTGTTGGTTTCAACTCTC	5				AATATAAGTATAT	TATTATATACTTA
									GAGCT	GCTCA	2													AGGAAGAAG	TCTTCTTCC	12	CGGCAG	TGCCGC	50	AAAGAT	TATCTT	3				AAACATCAACG	TGTTTCGTTGA	6				CTCTTTCC	GGGAAAGA	5				AATACAAATATT	TGTATTAATATT
									GAGAGGGAGAGGGG	TCCCCCTCTCCCTC	2													AGAGAGAAAGAGAG	TTCTCTCTCTCTCT	12	CCTAGCTTA	CTAGGTAAG	50	AAACACATATATTGGGAA	ATATGTGTTTTTCCCAAT	3				AAAATTTATAAC	ATTTTGTTATAA	6				CTCTCTCTCA	GAGAGAGAGT	5				AATAATTATATT	TATAATTATTAA
									GACAACTG	GTCCAGTT	2													AGAAGAGAA	TCTTTCTCT	12	CCACGGCGACGTCGCCAAGGTCAGTGG	CGTGGCCACTGACCTTGGCGACGTCGC	50	AAAATATTTATT	ATAAATATTTTA	3				TTAATTAAAA	TTAATTTTAA	5				CTCTCGCTC	GGAGCGAGA	5				AATAATTATAC	TATTGTATAAT
									GAAAAAAGAAA	TTTTTTCTTTC	2													ACACACACACACA	TGTGTGTGTGTGT	12	CATTTGCGCACCGTTCAATTGGACACGTTA	GTGTCCAATTGAACGGTGCGCAAATGTAAC	50	AAAATAGAAAAAA	TATTTTTTTTTTC	3				TGGAAGCAACAGCGCACCCAATGA	TTGCTTCCATCATTGGGTGCGCTG	5				CTCTAGAA	GTTCTAGA	5				AAGCGAGATAGCACGAGCGGCGTGCGTGC	ACGCCGCTCGTGCTATCTCGCTTGCACGC
									CTGCCGTTAAGG	TTAACGGCAGCC	2													AATTTTTTATA	TTTATAAAAAA	12	CATTTAT	GATAAAT	50	AAAATACAA	TTTTTTGTA	3				TGCATAA	TTATGCA	5				CTCGAC	GGTCGA	5				AAGATAAAATAAT	TATCTTATTATTT
									CGTCTATGA	TAGACGTCA	2													AATTATATTAC	ATATAATTGTA	12	CAGCAGGATACGTGCACGCACCGGCCGCAG	TGCTGCGGCCGGTGCGTGCACGTATCCTGC	50	AAAACCGCGG	CGCGGTTTTC	3				TCAGGA	TCCTGA	5				CTCCAGGCT	GAGCCTGGA	5				AACGTGGTCAATCTG	TTGACCACGTTCAGA
									CGCGCGCA	GCGCGCGT	2													AATGCATTCTGCGCTGGGCGCAGTGATTACTGTCAAAAT	AGCGCAGAATGCATTATTTTGACAGTAATCACTGCGCCC	12	ATTTTATTAA	TTTAATAAAA	50	AAAAATAAATA	TTTTTTATTTA	3				TCACCT	TGAAGG	5				CTATATG	TATAGCA	5				AAATATATAAA	ATTTTTTATAT
									CGAGGAGGA	TCGTCCTCC	2													AATATTAACATATAATATTAT	AATATTATATGTTAATATTAT	12	ATTATTTAAATAT	TTTAAATAATATA	50	AAAAAAGGAAAA	CCTTTTTTTTTT	3				TATTATATATATAA	palindrome	5				CGTATATATA	palindrome	5				AAATAAAATAT	ATTTTATTTAT
									CGACGTGCGA	TCGTCGCACG	2													AATATATAATATAAT	TTATATTATATATTA	12	ATTATATAACATTATATAAC	TATAATGTTATATAATGTTA	50	TTTTTAAAAAA	TTTTTTAAAAA	2				TATTAAAATAT	TATTTTAATAA	5				CGGAACAACAATCGA	GTTGTTCCGTCGATT	5				AAAAAAC	TTTTTTG
									CCGCCTCCA	GTGGAGGCG	2													AATATAAATATATAT	ATATTTATATTATAT	12	ATATATTAATATA	TTATATTAATATA	50	TTAGCCTCAGAA	TTCTGAGGCTAA	2				TATATATTAATT	TTAATATATAAA	5				CGCATCACA	TGCGTGTGA	5				AAAAAAAATT	TTTTTTTAAT
									CCGCCCCGCCC	GGGGGCGGGGC	2													AATAATAG	TATTCTAT	12	AGTTATCCATATAATATG	ATATGGATAACTCATATT	50	TGACA	TGTCA	2				TATATAATATATAT	palindrome	5				CGATGTATA	TATACATCG	5				TTATAAAAAT	TTTTATAAAT
									CCGCCCCCTCC	CGGGGAGGGGG	2													AACAAAGTGT	TTTGTTACAC	12	AATTAAGAA	TAATTTTCT	50	TATTTAAATAAT	palindrome	2				TATAATAATATT	TATTATAAATAT	5				CGATCTCTT	TCGAAGAGA	5				TTAATAATAATAATAA	TTATTATTATTAATTA
									CCCGCCCCCCCCCC	GGGGGGCGGGGGGG	2													AAATATATATAATA	ATTTTATTATATAT	12	AATTAAATCGCCTCTGGAAGACTTTTCGAATAACCAGCACACG	AGTCTTCCAGAGGCGATTTAATTCGTGTGCTGGTTATTCGAAA	50	TATTAAAATATTTTATTA	TATTTTAATATAATAAAA	2				TAATTATTAATAT	TTAATATTAATAA	5				CGAGGAGGAG	CTCCTCCTCG	5				TGGCTATGACAACGTCTTTATAGCAAAATAGTTGTGCAGCCAAA	TGTCATAGCCATTTGGCTGCACAACTATTTTGCTATAAAGACGT
									CCCCGG	GCCGGG	2													AAATATATAAATATA	TTTTATATTTATATA	12	AAATTAATAGAT	TATTAATTTATC	50	TATATCCATACA	TATGTATGGATA	2				TAATTAATTATA	palindrome	5				CGAGAGTAGAAACCAACACGCCGCGGCAGTCTTTACCT	GGTTTCTACTCTCGAGGTAAAGACTGCCGCGGCGTGTT	5				TGAAGATCATCT	TGATCTTCAAGA
									CCCCCGCCCGC	GCGGGGGGCGG	2													AAATAAAAATAA	TTTTTATTTTTA	12	TATAATTATATATT	TATATAATTATAAA	49	TATATATTAA	palindrome	2				TAATTAAC	TTAATTAG	5				CGACGACGATGA	TCGTCGTCATCG	5				TATTAATAAAAA	TTAATATTTTTA
									CCCCCCCTT	GAAGGGGGG	2													AAAAAAAAAAAATAAA	TTTTTTTTTTTTTTTA	12	TAAGATATA	TATATATCT	49	TATAAATT	palindrome	2				TAAAGTATAA	TTATACTTTA	5				CGAAAGAA	TTCTTTCG	5				TATAAATATAAA	TTATATTTATAT
									CCCCCACCCA	TGGGTGGGGG	2													AAAAAAAAAAAAGAA	TTTTTTTTCTTTTTT	12	GCCCCTGGT	GGCACCAGG	49	TACCCAGCAGACCGC	TCTGCTGGGTAGCGG	2				TAAAATTAAAAAAAT	TTTTTTTAATTTTAA	5				CCTCGAGAGTTGAAACCAACACGCCGCGAGCCGACTTTA	GCGGCGTGTTGGTTTCAACTCTCGAGGTAAAGTCGGCTC	5				TAATATTTAAT	TAATTAAATAT
									CCCAT	GGGAT	2													TATAATATATATAAA	TATTTATATATATTA	11	GCACCGGCGGCTGCACCAGGATACGTGCCC	GTATCCTGGTGCAGCCGCCGGTGCGGGCAC	49	TAATTTAATTCTGTAATAC	TTAAATTAGTATTACAGAA	2				TAAAATAATTAAATT	TTTAAATTTAATTAT	5				CCGGATAC	CGGGTATC	5				TAATACTTATAA	TATTATTATAAG
									CAGAGGATAATC	TCTGGATTATCC	2													TATAAAAATAATAA	TATTTTTATATTAT	11	CCGATCAGTCGGCCACGAAAAAATGCACA	TGCATTTTTTCGTGGCCGACTGATCGGTG	49	TAATATATTA	palindrome	2				GGGTGCGCTGCTGCTTCCACCATC	GGTGGAAGCAGCAGCGCACCCGAT	5				CCGCTGGCCGTCTTTAGCTCGAGAGTAGAAACCAACACG	CGAGCTAAAGACGGCCAGCGGCGTGTTGGTTTCTACTCT	5				TAATAACATAA	TTATTATTATG
									CAGAAAA	TTTTCTG	2													TAATATAAATTA	TTTATATTATAA	11	ATTTGAAGAAGATGTAGTAGCTTC	TCTTCAAATGAAGCTACTACATCT	49	TAATACTG	TATTACAG	2				GCCAACGGA	TCCGTTGGC	5				CCGCGCATTT	GCGCGGAAAT	5				TAATAAAGAT	TATTAATCTT
									CACGTTAATC	TGGATTAACG	2													TAATACTATA	TATATAGTAT	11	ATTATTATAAAT	TTATAATAATAT	49	TAAATATTAT	TTTAATAATA	2				GATGTCCAATCGTGC	GATTGGACATCGCAC	5				CCGCAGATA	GGTATCTGC	5				TAAAC	TTTAG
									CACACCAAGCCCGTTCA	GTGAACGGGCTTGGTGT	2													TAAATTAAAATAA	TTATTTTAATTTA	11	ATTAAATTAAATAA	TAATTTATTTAATT	49	TAAAAC	TTTTAG	2				CTCTCTC	GAGAGGA	5				CCCTTTTC	GAAAAGGG	5				GGCGTCCCTTGGACTA	TAGTCCAAGGGACGCC
									ATTCGGACCCGG	TCCGGGTCCGAA	2													TAAATAAAATATAA	TTATATTTTATTTA	11	AATAATAG	TTCTATTA	49	TAAAAAGAAA	TTATTTCTTT	2				CGTGATCAATCGGGAT	GATCCCGATTGATCAC	5				CCCCG	GCGGG	5				GGACACGGTACGATT	GTGTCCAATCGTACC
									ATTATATA	palindrome	2													TAAAATAAAATAT	TATTTTATTTTAA	11	AAGAGAGAGAAAGA	TTTCTCTCTCTTTC	49	TAAAAAATAAAAA	TATTTTTTATTTT	2				CGTCGTCGC	GACGACGGC	5				CCATAATTGA	TATGGTCAAT	5				GCCAT	GGCAT
									ATTAATAATT	palindrome	2													TAAAAATAAATAT	TATTTATTTTTAA	11	AACGCCCGTCGAACGGAAACG	GTTCGTTTCCGTTCGACGGGC	49	GTGGGCATTTGAACG	TGCCCACCGTTCAAA	2				CGGCGGG	GCCCGCC	5				CCAACGTCAA	GTTGACGTTG	5				GAGAGGA	TCTCTCC
									ATTAAAT	ATTTAAT	2													GCCAGTTAAGGCAAGACTTATTACTTTCCA	TAACTGGCTGGAAAGTAATAAGTCTTGCCT	11	AAATCGTTCGTGAACCGCCTTGTGGAGATTCTAGACGAACAGGG	TCCCTGTTCGTCTAGAATCTCCACAAGGCGGTTCACGAACGATT	49	GTAGAGA	TCTCTAC	2				CGGAAGGCGAGTCGGTGATTCTCG	CTTCCGCGAGAATCACCGACTCGC	5				CATCGA	TCGATG	5				CTCTCTCCCG	GAGAGAGCGG
									ATGTCGCC	GCGACATG	2													CTAAAATAT	TTTTAGATA	11	AAATATTATATTT	TATTTAAATATAA	49	GGGGGGCAGG	TGCCCCCCCC	2				CGATTGGACACTGCA	GTGCAGTGTCCAATC	5				CATATCAA	TTGATATG	5				CGCTCGACTCCGAGAAAAAATATTTCAGCGCTCGACT	GGAGTCGAGCGAGTCGAGCGCTGAAATATTTTTTCTC
									ATGTACACAAAGTCACT	TGTACATAGTGACTTTG	2													CGTCTCGCTCGCTCTCACGCGAACGGCCGATAGAGCGC	GAGAGCGAGCGAGACGGCGCTCTATCGGCCGTTCGCGT	11	AAAATATAATTTCTT	ATTTTAAGAAATTAT	49	GGCGGACCG	GTCCGCCCG	2				CGAGTTAGGGCACG	GCGTGCCCTAACTC	5				CATAAATATC	GGATATTTAT	5				CGCACT	TGCGAG
									ATGAG	TCTCA	2													CGCAG	GCGCT	11	AAAAAGAAATTT	TTAAATTTCTTT	49	GGCGCGTGGGGTAACAAC	TTACCCCACGCGCCGTTG	2				CCTCGATAT	CGAGGATAT	5				CAGGAGTAGTACAGGGGTACAGGGGTA	CCTGTACCCCTGTACTACTCCTGTACC	5				CGACGT	palindrome
									ATGAAAAAA	TTTTTTCAT	2													CGCAACGCA	TGCGTGCGT	11	TTAAAAGTAT	TTTTAAATAC	48	GGAATCATCATCGAATGGAATTGAAT	TGATGATTCCATTCAATTCCATTCGA	2				CCGTGTCTGAAATT	TTTCAGACACGGAA	5				CAGCAACAACAA	TGTTGTTGTTGC	5				CGAAACAATA	TTTCGTATTG
									ATCTTCTC	GAGAAGAT	2													CCTAACAGC	TAGGGCTGT	11	CCTCCCCTGCCTCGGCCG	GGAGGCGGCCGAGGCAGG	48	GCGTCTTTCAGACGTCAGAAGA	TGACGTCTGAAAGACGCTCTTC	2				CCCCA	GGGGT	5				CACGAC	CGTGGT	5				CCTTC	GGAAG
									ATCTCGAAT	GAGATATTC	2													CCGCTTC	GCGGGAA	11	CACCAT	GATGGT	48	GCGGTCGCA	TGCGACCGC	2				CCATGCCACG	TGGCGTGGCA	5				CACACGGA	CCGTGTGT	5				CCTACTCGCGTTC	TAGGGAACGCGAG
									ATCGACGTCCC	GACGTCGATGG	2													CCGCTAACCGTAATAAGGCGAGAGGCTTATTAAAGCTTCTC	TTAATAAGCCTCTCGCCTTATTACGGTTAGCGGGAGAAGCT	11	CAATATAAAA	TATTGTTTTA	48	GCAGCATCCTCTGGC	GGATGCTGCGCCAGA	2				CCAGCCAA	GTTGGCTG	5				ATTTTTC	GAAAAAT	5				CCGTTCGATAA	TATCGAACGGT
									ATCAAAATAG	ATCTATTTTG	2													CCCCCTCGTCCATCGCTCGCGCCGCGGATCCCCTTCACCTCGCGGA	GGGGATCCGCGGCGCGAGCGATGGACGAGGGGGTCCGCGAGGTGAA	11	ATTAG	TAATC	48	GATGGGTCGGTAGATA	TCTATCTACCGACCCA	2				CAGTAAC	GTTACTG	5				ATTGATAAT	TTATCAATA	5				CCGTGT	GACACG
									ATATGCACA	CATATTGTG	2													CAGCAGCAA	TGCTGCTGT	11	ATATATACATTT	TATATATAAATG	48	GATCGCGGAAAATAATATAAATCG	GCGATCCGATTTATATTATTTTCC	2				CACGGT	GACCGT	5				ATTAATTAA	ATTTAATTA	5				CCGGAGGTACCGCCCGCGAGCGACTCAGTGCGTGTTCGATCGTCCGTAAG	TCGCGGGCGGTACCTCCGGCTTACGGACGATCGAACACGCACTGAGTCGC
									ATATATAATTTTATATAAAATT	palindrome	2													CACACCACACACA	GTGTGGTGTGTGT	11	AGGCGA	GCCTTC	48	GATACA	GTATCT	2				ATTTTTTTTTATTT	TAAATAAAAAAAAA	5				ATGATGC	GCATCAT	5				CCATCATCA	TGGTGATGA
									ATACCA	TGGTAT	2													ATTTAAATAATTTT	TAAATAAAATTATT	11	ACAGCCGTTTTCACGGCTCCCGGACG	GTGAAAACGGCTGTCGTCCGGGAGCC	48	GAGAGAGAGAGAA	TCTCTCTTCTCTC	2				ATTTTCAGACAGAATGCTGTCTGA	TGAAAATTCAGACAGCATTCTGTC	5				ATCGTCCTTT	GATAAAGGAC	5				CAGTATA	GTATACT
									ATACATCGATCG	CGATCGATGTAT	2													ATTGA	TTCAA	11	AATATTTATTTAAT	TATTATTAAATAAA	48	GAGAGAAAA	TTTCTCTCT	2				ATTTTATATAATA	TTATATAAAATTA	5				ATCGACGA	CGATTCGT	5				CAGCCGATTTTTTAATACAGCGCTTATGG	TCGGCTGCCATAAGCGCTGTATTAAAAAA
									ATACATACATTC	ATGTATGTATGA	2													ATTATTAATAAT	palindrome	11	AATATATG	ATTCATAT	48	GAAGACGACAACGGCGGC	GTCGTCTTCGCCGCCGTT	2				ATTTATAGATAA	CTATAAATTTAT	5				ATATTAAA	ATATTTTA	5				CAGCAG	TGCTGC
									AGGGGGAGGGAATCGTTGCTCGAGAGGAGG	CTCCTCTCGAGCAACGATTCCCTCCCCCTC	2													ATTATTAAAAAT	TATTTTTAATAA	11	AAGACGTCATT	AATGACGTCTT	48	GAACCGGTTTTTTCTTGGTTCGCGAACCAAAAAC	GTTCGCGAACCAAGAAAAAACCGGTTCGTTTTTG	2				ATTTAATAATG	CATTATTAAAT	5				ATATATTATTA	ATTAATAATAT	5				CAGAAAAG	TTCTGCTT
									AGCGGAT	TCCGCTA	2													ATTATATTATATTA	TAATATAATATAAT	11	AAATAATATTGAAGAAAC	TTCTTCAATATTATTTGT	48	GAAATCATTAT	GATTTCATAAT	2				ATTCATAATAAAT	GAATATTTATTAT	5				ATATATATTG	ATCAATATAT	5				CACTCA	GTGAGT
									AGAGTGAGAG	CTCACTCTCT	2													ATTATATTATATAA	TTTATATAATATAA	11	AAAATATAATGCAGATTCATT	AATCTGCATTATATTTTAATG	48	GAAATCATAAT	TATGATTTCAT	2				ATTATATAATTTT	TATAATAAAATTA	5				ATATATAAA	TATATATTT	5				CACCTGTATTTTACAGAGCGACTCGCGGTTTCCTATCTGTTGTTAAGGGT	GCGAGTCGCTCTGTAAAATACAGGTGACCCTTAACAACAGATAGGAAACC
									AGAGCGAGAGAG	TCTCTCGCTCTC	2													ATGAA	TTCAT	11	AAAATAGAATT	TTTAATTCTAT	48	GAAAATAATATAAATCAGATCGCG	GCGATCTGATTTATATTATTTTCC	2				ATTAATAAAATT	ATTAATAATTTT	5				ATATACAAAA	TTTTGTATAT	5				CAAGGGTCACCTGTATTTTACAGAGCGACTCGCGATTTCCTATCTATCGT	CGCGAGTCGCTCTGTAAAATACAGGTGACCCTTGACGATAGATAGGAAAT
									AGAGAGAGAAA	TTTCTCTCTCT	2													ATCATCATT	GATGATAAT	11	TATTATTATATAA	TTATATAATAATA	47	CTTTCTTC	GAAGAAAG	2				ATGAAG	CTTCAT	5				ATATAATTTTG	CAAAATTATAT	5				ATTTTATTTA	TAAAATTAAA
									AGACATAC	TGTATGTC	2													ATATATTATAATAT	palindrome	11	TAATTTATAATAA	TTATTATAAATTA	47	CTCTCTCTCGGTTTTTCTTGTAATCTTTCG	GAGAGAGAGCGAAAGATTACAAGAAAAACC	2				ATCGTCCGACATTTC	GGACGATGAAATGTC	5				ATATAAC	TTATATG	5				ATTTTAATGT	TAAAATACAT
									AGAAAGAGA	CTCTTTCTT	2													ATATATGTA	ATTACATAT	11	TAAATATATCTATTTATATATTTATTGCT	TAAGCAATAAATATATAAATAGATATATT	47	CTCTCTCTCCCCCC	GGGGGGGAGAGAGA	2				ATCGAGAATC	GATGATTCTC	5				ATATAAATAAAT	TATATATTTATT	5				ATTTGGAAAATAATCGCGCTAAAAAGCGGCAGCAATATGCACAAG	CATATTGCTGCCGCTTTTTAGCGCGATTATTTTCCAAATCTTGTG
									ACGTATAT	palindrome	2													ATATATATATG	TATATCATATA	11	CTGTACAACCAGGATATGTGCACGCACCGC	TTGTACAGGCGGTGCGTGCACATATCCTGG	47	CTCCCAAAAAAAGA	GGGAGTCTTTTTTT	2				ATCATCATTATT	ATGATGATAATA	5				ATACATTAT	TATATAATG	5				ATTTATATAATT	TTATATAAATAA
									ACGACGATGACG	GTCATCGTCGTC	2													ATATAGATAT	ATATATATCT	11	CTCTCTTC	GAGGAAGA	47	CTCATGAAAA	GTTTTCATGA	2				ATATTAAC	TAATATGT	5				ATACAA	TTGTAT	5				ATTGCACACATACAC	TATGTGTGCAATGTG
									ACCTAACCTAACCTAACCTAACCTC	TTAGGTTAGGTGAGGTTAGGTTAGG	2													ATAGAAT	ATATTCT	11	CGCGAGGATCAT	CTCGCGATGATC	47	CGTTCA	GAACGT	2				ATATCATGTTA	ATTAACATGAT	5				ATAATATTATA	TATTATTATAA	5				ATATTATAATAGG	ATCCTATTATAAT
									ACCGCCTAAAGG	GGCGGTCCTTTA	2													ATAATATATAC	TATATATTATG	11	CCGCCGCTG	GCAGCGGCG	47	CGTCTCGCTCGCGCGTCGTCGGAT	GCGAGCGAGACGATCCGACGACGC	2				ATATATGTAC	palindrome	5				ATAAATATATA	ATTATATATTT	5				ATATATATTTAA	palindrome
									ACCGCCGCCGAC	GGCGGTGTCGGC	2													ATAAAAAATTAA	ATTTTTTATTTA	11	CCCAAATAGAAC	TTGGGGTTCTAT	47	CGGACACGGACACGG	TGTCCGTGTCCGCCG	2				ATATATGTA	TTACATATA	5				AGTTAACAC	TGTTAACTG	5				ATATATATATGTATAT	TATATATACATATATA
									ACCACCCCATCCAGC	TGGATGGGGTGGTGC	2													AGTTAAT	TAACTAT	11	CACATACATCT	TATGTGAGATG	47	CGCCGTTCC	CGGCGGGAA	2				ATACACATAT	GTATATATGT	5				AGGGGC	CCCCTG	5				ATATACATATATAC	TATATGTATATGTA
									ACACAAATTCTCTGCTTTAAA	TTTTAAAGCAGAGAATTTGTG	2													AGGCAAGATCGGGAATGACCCGGCCACTTA	CCCGATCTTGCCTTAAGTGGCCGGGTCATT	11	ATTATATAACT	GTTATATAATA	47	CGCCGTA	GCGTACG	2				ATAATTTAAAA	ATTTTTAAATT	5				AGGGGAC	CCCCTGT	5				ATATAAATATCTTG	TTATATCAAGATAT
									AATTTGCAAAACGGATATAATCCA	CGTTTTGCAAATTTGGATTATATC	2													AGGAGAGAGA	TTCTCTCTCC	11	ATATTTATATAA	palindrome	47	CGCCGAGACAGGCGGGATCTGAGC	TCTCGGCGGCTCAGATCCCGCCTG	2				ATAATTATATATTAT	ATATAATTATATAAT	5				AGGGGA	CCCCTT	5				ATAGTTCCGCGA	TCGCGGAACTAT
									AATTGAATTC	palindrome	2													AGATGAGAG	CTCATCTCT	11	ATATATTACAAA	TTTGTAATATAT	47	CGCCCCCGC	GCGGGGGCG	2				ATAATTACCTATT	TAATAGGTAATTA	5				AGGCATGGCCGGT	CCATGCCTACCGG	5				ATAATTAATGAT	TATCATTAATTA
									AATTAGGCTAT	TAATTATAGCC	2													AGAGAGCGAG	CTCTCTCTCG	11	AGATAA	ATCTTT	47	CGCAGGCA	TGCGTGCC	2				ATAATCTATA	TATAGATTAT	5				AGGAGAAGG	CCTCCTTCT	5				ATAATTAAAT	TAATTATATT
									AATATATTAT	palindrome	2													AGAAAGAGAGA	TCTTCTCTCTT	11	AGAAATCGTTTGTGAACCGCCTTGTGGAGATTCTAGACAAACG	GTCTAGAATCTCCACAAGGCGGTTCACAAACGATTTCTCGTTT	47	CGCACCGCCGGC	CGGTGCGGCCGG	2				ATAATAAAAAAA	TTTTATTATTTT	5				AGCGGGGC	CTGCCCCG	5				ATAATAATAAAAAAA	TTATTATTTTTTTTA
									AATAGTAAAT	TATTATTTAC	2													AGAAAAAAG	TCTTTTTTC	11	AATTTAAGATAA	TTAAATTTTATC	47	CGAGGAGGA	CTCCTCGTC	2				ATAACGAGTATATTTTAAGGAAT	CCTTAAAATATACTCGTTATATT	5				AGCGCAAAGT	GCTACTTTGC	5				ATAAAATTATA	TTATTATAATT
									AATACATTAT	TTATAATGTA	2													ACTTATAT	ATAAGTAT	11	AATGGCCGA	TCGGCCATT	47	CGAGGAAGAG	CGCTCTTCCT	2				ATAAAG	TTTATC	5				AGCGACGA	GCTTCGTC	5				ATAAAAATAATAAATTA	ATTAATTTATTATTTTT
									AAGTTAAA	TTAACTTT	2													ACTGTC	AGTGAC	11	AATAAATAATTTAATTAATTAA	ATTTTAATTAATTAAATTATTT	47	CGACGAGATCGACAT	TCGTCGATGTCGATC	2				AGTATATAT	ATACTATAT	5				AGCACCATAGG	TCCTATGGTGC	5				AGCAGTAGC	GCTGCTACT
									AACTTA	TTAAGT	2													ACGCC	GCGTG	11	AACCACTATCG	ATAGTGGTTCG	47	CGAACGAACGACG	GTTCGTTCGCGTC	2				AGGAGGATCGAG	CCTCCTCTCGAT	5				AGCAAGAG	CTCTCTTG	5				AGAGAGAAAAAG	CTCTCTTTTTCT
									AACCTAACCTCACCC	AGGTTAGGTTGGGTG	2													ACCCGTAATAAGGCGAAAACCTTATTAAGGTTCTCCCGAG	CCTTATTACGGGTCTCGGGAGAACCTTAATAAGGTTTTCG	11	AAATATAAG	TTTCTTATA	47	CCGGA	GTCCG	2				AGAGACAGAGAG	TCTCTCTCTGTC	5				AGAGGAGGA	TCTTCCTCC	5				AGAATCAC	TGTGATTC
									AAATTGT	TTTACAA	2													ACAGCAACA	TGTTGTTGC	11	TTTAAAATTAA	TTTTAAATTAA	46	CCGCGGAAACCG	TCCGCGGCGGTT	2				AGAAAGAGAGAAG	CTCTTTCTCTTCT	5				AGAGAGAGAGGAAG	TCTCTCTTCCTCTC	5				ACTTTAAA	TTAAAGTT
									AAATTATA	TATAATTT	2													ACAATG	GTCATT	11	TATTCAATA	TATTGAATA	46	CCGACACGTCTG	GTGTCGGCAGAC	2				ACAGAT	TATCTG	5				AGAGAGAGAAGGAGAG	CTCTCTCTCTCCTTCT	5				ACTCGTGCTATCTCGCTTGCACGCACGCC	GCAAGCGAGATAGCACGAGTGGCGTGCGT
									AAATATAAC	TATATTTGT	2													AATTTAAATAA	ATTTAAATTTT	11	TATATAATTTAA	TTATATATTAAA	46	CCCTTCCCCC	GGGGGGGAAG	2				ACACTTATATTCTAT	TAAGTGTATAGAATA	5				AGACATC	GTCTGAT	5				ACTATTATT	TAATAATAG
									AAAGATGACTGGAAGTGCAA	CATCTTTTTGCACTTCCAGT	2													AATTATTTAAATA	ATTTATTTAAATA	11	TATAATTTATATA	TATATATATAAAT	46	CCCTCG	GCGAGG	2				AATTTTTACCGAAGG	TTCCTTCGGTAAAAA	5				AGACAGACGA	TTCGTCTGTC	5				ACTACTACTGCTCGC	CAGTAGTAGTGCGAG
									AAAGAGAAAG	TTTCTCTTTC	2													AATTATTAAATT	ATTTAATAATTA	11	TATAATAATTG	TATACAATTAT	46	CCCGCCCCCCG	GGGGCGGGCGG	2				AATTTTCAGACACACTTC	TTGAAGTGTGTCTGAAAA	5				ACTCTCGAGTTAAAGACGGCTAGCGGCGTGTTGGTTTCA	CGTCTTTAACTCGAGAGTTGAAACCAACACGCCGCTAGC	5				ACGACGGCG	GCCGTCGTC
									AAAACAAAAGTAA	TTTTTTACTTTTG	2													AATTAAATTATT	TTAATTAATAAT	11	TATAAAATTATTTA	TTTTATATAAATAA	46	CCCCGTCCA	GGACGGGGT	2				AATTCTAATTCTAAATCT	TTAGATTTAGAATTAGAA	5				ACGAACGACAGACGGGAGATGA	TCTCCCGTCTGTCGTTCGTTCA	5				ACCACTG	GTCAGTG
									AAAAATATAAAAAA	TTTTTTTTTTATAT	2													AATGC	TGCAT	11	TAATATAATAAA	TATATTATTTAT	46	CCAGGAAGCTTTCCAGCAGGG	CCTGGCCCTGCTGGAAAGCTT	2				AATTAAATATT	TTAATTAATAT	5				ACATCATACATTAT	GTATAATGTATGAT	5				ACCACTATCGA	GATAGTGGTTC
									AAAAAAAAAGAAAAAAA	TTTCTTTTTTTTTTTTT	2													AATATTATATATAAT	TATTATTATATATAA	11	GTTCGCCTAGAATCTCCGCAAGGCGGTTCGCGAACGATTTCCA	TTCGCGAACCGCCTTGCGGAGATTCTAGGCGAACTGGAAATCG	46	CATTTATA	TAAATGTA	2				AATTAAATATA	ATTTAATTTAT	5				ACATATATATAC	TATATGTGTATA	5				AATTTATTATAT	ATATAATAAATT
									TTAATATATA	palindrome	1													AATATTAATATAAT	TTATATTAATATTA	11	CTATATAATTATA	TATAGTATAATTA	46	CAGCGGCGG	CCGCTGCCG	2				AATATAAATATTT	TTAAATATTTATA	5				ACACGTCT	GTGTAGAC	5				AATTTATATATTAATATAT	TATAAATTATATATTAATA
									TATTAATTAA	palindrome	1													AATATACAT	ATATTATGT	11	CGTTCGACGACCGTTCGTTTC	GAACGGTCGTCGAACGGAAAC	46	CAGAAATAAATCAAG	TTATTTCTGCTTGAT	2				AATATAAAATATAAA	TTTATATTTTTATAT	5				ACACCCAC	TGTGTGGG	5				AATTTATATAT	TTATATATAAA
									TATATATGTACA	palindrome	1													AATATAATATATAA	TTATATATTATATT	11	CGCCGCGGATCCCCCCTTCCCGCGCGGACCCCCTCGTCCATCGCTCG	GGGGATCCGCGGCGCGAGCGATGGACGAGGGGGTCCGCGCGGGAAGG	46	CACACGCACACACG	TGTGTGCGTGTGCG	2				AATAATTTAACTAT	AATTATTATAGTTA	5				AATTTTGTAA	ATTTTACAAA	5				AATTTATATAATAATATAT	TATAAATTATATATTATTA
									TATATATATAAT	palindrome	1													AATATAAAAATAA	ATATTTTATTTTT	11	ATTATTGAAT	CAATAATATT	46	CACACACT	GTGTGTGA	2				AATAATAATAAAAGC	ATTATTATTGCTTTT	5				AATGACT	ATTAGTC	5				AATTATTATAATT	ATTATAATAATTA
									TATATAAATTTA	palindrome	1													AATAATTAAATA	TTTAATTATTTA	11	ATTAAAATTTA	TTTAATTAAAT	46	CAACGGAAACAG	CCGTTGCTGTTT	2				AATAATAATAAA	TTATTTTTATTA	5				AATATCTATAT	ATATAGATATT	5				AATTAAAATTATTAA	TAATTTTAATAATTT
									TACATATGTA	palindrome	1													AATAATG	ATTATTC	11	ATATGAAAAT	TTTTCATATA	46	CAACAGCAGCAA	TTGTTGCTGCTG	2				AATAAAATTTTTAT	TATAAAAATTTTAT	5				AATATCACTA	TGATATTTAG	5				AATGCCAGAGGCGTCAAATCGTGAGCTGGTCGCAACAAAT	GACCAGCTCACGATTTGACGCCTCTGGCATTATTTGTTGC
									ATATATGATC	palindrome	1													AATAATC	GATTATT	11	AGAGCG	CTCTCG	46	ATTTTCTAA	TAGAAAATT	2				AATAAAAAATTA	TTTTTATTTAAT	5				AAGGAGGCA	CTCCTTTGC	5				AATATTTCAAATA	TATTTGAAATATT
									ATATATATATGCATATAT	palindrome	1													AATAATATTAATACTAAA	GTATTAATATTATTTTTA	11	AGAGAGAT	TCTCTATC	46	ATTTCGAATTAA	TTAATTCGAAAT	2				AAGACTATCCTGTG	TTCACAGGATAGTC	5				AAGATTCTG	CTTCAGAAT	5				AATATAAAAAAAT	TTATTTTTTTATA
									ATATATAAATATATATATTT	palindrome	1													AATAATAATTTA	TTTAAATTATTA	11	ACGTCGTGTG	CACGACGTCA	46	ATTGGC	TGCCAA	2				AAGAATAAGAG	TATTCTTCTCT	5				AAGAAGAA	TCTTCTTT	5				AATATAAAAAAAC	TTTTTTATATTGT
									ATAATATTATATAT	palindrome	1													AATAAATTTATA	ATTTATAAATTT	11	AATTAAATACAGTTA	AATTTAACTGTATTT	46	ATTAATTAA	TTAATTAAT	2				AACGTGGTCAATCGG	ATTGACCACGTTCCG	5				AACGCGAA	GCGTTTTC	5				AATAGGAAAAT	TATTTTCCTAT
									AATATTTTTAAA	palindrome	1													AATAAAG	TTATTCT	11	AATAATAATTATT	ATTATTAATAATT	46	ATTAATAGAG	TATTAATCTC	2				AACACCGAC	TGTCGGTGT	5				AACCACTCCTAGGCC	GTTGGCCTAGGAGTG	5				AATAATGAATGACACA	TTTGTGTCATTCATTA
									AAATTTCATG	palindrome	1													AATAAAAATAAAA	TTTTATTTTTATT	11	AATAATAATAATTATAATAATAGTCGATAGAATA	TATCGACTATTATTATAATTATTATTATTTATTC	46	ATCTACAATG	TAGATCATTG	2				AACAAGGACAAGGAT	CCTTGTTATCCTTGT	5				AAAGC	TGCTT	5				AATAAAAAAAAA	TTTTTTATTTTT
																								AAGAGAAAGAG	TCTTCTCTTTC	11	AATAAAGTAT	TATACTTTAT	46	ATCCTAACGACGGCGTGAACGCGGCTTA	GATTAAGCCGCGTTCACGCCGTCGTTAG	2				AAATTTATTAAT	palindrome	5				AAAATTT	AATTTTA	5				AAGGCAAGATGTGATCGAGATCCAGCCAGTG	ATCTTGCCTTCACTGGCTGGATCTCGATCAC
																								AAATTTATAAT	AATTTATTATA	11	AAATCGCGACGAATTAACGCGCTGTGTGCGCGA	TCGCGCACACAGCGCGTTAATTCGTCGCGATTT	46	ATATTGTTATAA	ATTTATAACAAT	2				AAATTTAATT	palindrome	5				AAAATTCACT	TTTTAGTGAA	5				AAGAGAGG	CTCTTCCT
																								AAATTATATAAAT	TTATTTATATAAT	11	AAAT	ATTT	46	ATACA	TATTG	2				AAATATTTTTCAAT	AATATTTATTGAAA	5				AAAAAGG	CTTTTTC	5				AACGACAACAACAGA	CGTTTCTGTTGTTGT
																								AAATTAAATAA	TTTATTTAATT	11	AAAGTATAATT	AATTATACTTT	46	ATAATAGTA	ATTATTACT	2				AAATATTAATATT	TTAATATTAATAT	5				AAAAAACAAAA	TTTTTTTGTTT	5				AACATG	TGTTCA
																								AAATATAATAAAA	TTTATTATATTTT	11	AAAGCAACACGCCGCTGGCTAACTTTAAAGTTTCGCTTAATTTG	AAGTTAGCCAGCGGCGTGTTGCTTTCAAATTAAGCGAAACTTTA	46	ATAATAACAATA	TTATTATTATTG	2				AAATATTAAAAT	TATTTATTTTAA	5				AAAAAACAAA	TTTTTTTTTG	5				AAATTTCT	AATTTAGA
																								AAATAATTAATT	AATTATTTAATT	11	TAATATATATCTA	TATAGATATATAT	45	ATAAATATTCTAGAATATTTT	CTAGAATATTTATAAAATATT	2				AAATATGTATA	TTATACATATT	5				TTCACCTCTCGAGCTAAAGACCGCCAGCGGCGTGTTGGT	TTTAGCTCGAGAGGTGAAACCAACACGCCGCTGGCGGTC	4				AAATAAGTA	ACTTATTTT
																								AAATAATATAATT	TTTAATTATATTA	11	TAAATTAATAATAA	TATTATTAATTTAT	45	ATAAAAATTTTT	palindrome	2				AAATATATCA	ATATATTTTG	5				TGTACATATA	palindrome	4				AAAATTAAATT	AATTTTAATTT
																								AAAAATAG	TTTTTCTA	11	TAAATAATTATA	TAATTATTTATA	45	AGGCTGATAAGTCGGAGGTTG	CTTATCAGCCTCAACCTCCGA	2				AAATACTATTT	AATAGTATTTA	5				TGGAAA	TTTCCA	4				AAAATATTAT	ATTTTATAAT
																								AAAAAAATTT	TTTTTTTAAA	11	TAAAGATTA	TCTTTATAA	45	AGCTAACT	CTAGTTAG	2				AAATACA	TTTGTAT	5				TGAAGAA	TTCATTC	4				AAAAGCAAGTGTGTAAAAAAATTGTTGTCACTAATTGACATCACACTTGC	TTTTTACACACTTGCTTTTGCAAGTGTGATGTCAATTAGTGACAACAATT
																								AAAAAAAAAATAAAA	TTTTTTTTTTATTTT	11	CCCCCCGCGTGACGTCATTA	GGGGTAATGACGTCACGCGG	45	AGCGAGGG	TCGCTCCC	2				AAATAATTATA	TTTATAATTAT	5				TCCCAT	TGGGAA	4				AAAAAATATTTTATTCCAGAGGCGATTTTTATTCGTGTGCTGGTTGTTTT	TCTGGAATAAAATATTTTTTAAAACAACCAGCACACGAATAAAAATCGCC
																								TTTTAAAA	palindrome	10	ATTTAAAGT	TTTAAATAC	45	AGCCGT	GCTACG	2				AAATAAAATTGAAG	TTTTATTTCTTCAA	5				TCAACTATTACGACGGAATCATCTTCACCG	TCGTAATAGTTGACGGTGAAGATGATTCCG	4				AAAAAATATTTTATCCCAGAGGCGATTTTTATTCGTGTGCTGGTTGTTTT	ATAAAATATTTTTTAAAACAACCAGCACACGAATAAAAATCGCCTCTGGG
																								TTTAAAATAT	palindrome	10	ATCCATCT	GGATAGAT	45	AGCAGG	TGCTCC	2				AAAGTATTTTGGCGCG	ATACTTTCGCGCCAAA	5				TATTATATAATA	palindrome	4				TTAAAATATTA	TTAATAATATT
																								TATTATTAAATAT	TTTAATAATAATA	10	ATATATAAGAT	ATATCTTATAT	45	AGAGAGAGAGAAAA	TCTCTCTCTCTTTT	2				AAAATATATG	ATATTTTCAT	5				TATATATATAAT	palindrome	4				TCCTTCGCGACAACCGTCCCG	TTGTCGCGAAGGACGGGACGG
																								TATTAAATATTATA	TTTAATATATAATA	10	ATATAACAGTA	TTATATTACTG	45	AGACGGAACGCAAGACGGAACGGT	CTTGCGTTCCGTCTACCGTTCCGT	2				AAAACAAAAAAAAAAAA	TTTTTTTTTTTTTTTTG	5				TATATATAATTATATAAT	palindrome	4				TCATATTTAATAT	TGAATATTAAATA
																								TATATATATATATATATATA	palindrome	10	ATAATTTAATAAAT	TTATTAAATTATAT	45	AGAAACTCTACT	GTTTCTAGTAGA	2				AAAAATTAAAATT	TTTTAATTTTTAA	5				TATATATAAG	TTATATATAC	4				TCAAGG	TTGACC
																								TATATATATATATAATATA	TATATATATTATATATATA	10	AGGAAGAAG	CTCTTCTTC	45	ACTACA	TAGTTG	2				AAAAAAAATGA	ATTTTTTTTTC	5				TATAAAATG	TATACATTT	4				TATATATATATATA	palindrome
																								TAATATAGTA	TTATACTATA	10	AATTATTTATT	TTAATAAATAA	45	ACGATTGGACACAGC	GTGTCCAATCGTGCT	2				AAAAAAAAAATAAT	TTTTTTTTTATTAT	5				TACATACACG	TGTATGTACG	4				TATAATAGTG	TATTATACAC
																								TAACAAAAATA	TATTTTTGTTA	10	AATATTTTAAATAATATTTTAACATTATTTAATATTAA	TTAAAATATTATTTAAAATATTTTAATATTAAATAATG	45	ACGAGAAAAGACGTAAAG	TCGTCTTTACGTCTTTTC	2				AAAAAAAAAAAAC	TTTTTTTTTGTTT	5				TAATACATA	TATTATATG	4				TATAAATATAATA	TATATTATATTTA
																								TAAATAATATTAA	TATTATTTATTAA	10	AATAGAAAA	TTTTTTCTA	45	ACGACGACGATGACG	TCATCGTCGTCGTCG	2				AAAAAAAAAAAAAAAAATA	TTTTTTTTTTTTTTATTTT	5				TAATAATGA	TATTATCAT	4				TAGAAGATA	TATCTTCTA
																								GGATTGATC	TCCGATCAA	10	AAATATATTATATTAAT	AATATAATATATTTATT	45	ACGAAGTTCTGACC	CTTCGTGGTCAGAA	2				TTATTAAAAATAA	TTTTTAATAATTA	4				TAATAAATTA	TTATTATAAT	4				TAATTATTAAT	TTAATAATTAA
																								GCGACCATGTCC	GGTCGCGGACAT	10	TTATAATATAATA	TTATATTATAATA	44	ACGAAAGAC	CGTGTCTTT	2				TTATAAATAATAA	TTATAATTATTAT	4				GTATATGGGCATAGAAGTATGTAAACATGTATAG	TATACCTATACATGTTTACATACTTCTATGCCCA	4				TAATTATAATTGTATTT	TATAATTAAAATACAAT
																								GAGAGAGAGAAGAGA	TCTCTTCTCTCTCTC	10	TATACTATA	TATATAGTA	44	ACCGTTTATCAAA	ATAAACGGTTTTG	2				TTAAATATTCAA	TTTAATTGAATA	4				GTACATAC	TATGTACG	4				TAATTAAAATG	TTTAATTACAT
																								GACGTCTTAAA	TAAGACGTCTT	10	TATAATTTATTAA	TATATTAATAAAT	44	ACCGCCGCCTCCGGAATATCCTCCGCT	GGAGGCGGCGGTAGCGGAGGATATTCC	2				TGCAAATTATAT	TTTGCAATATAA	4				GGTGTAGTATTA	TAATACTACACC	4				TAATATAGT	TTAACTATA
																								GACGCCCTCGGAGTCTTC	GAGGGCGTCGAAGACTCC	10	TATAAAATTTAA	TATATTAAATTT	44	ACCGAA	GTTTCG	2				TGAAAATTCAGACAGTGTGTC	TGAATTTTCAGACACACTGTC	4				GGGAAGA	TCCCTCT	4				TAATAATATATATA	TATATTATTATATA
																								CGACAATTCTCCACGAAGCTTAGATTCTTTAGGCAGATCCAC	TGCCTAAAGAATCTAAGCTTCGTGGAGAATTGTCGGTGGATC	10	GACGACAAA	TTTGTCGTC	44	ACCACACGAAACCTCACCTC	GTGTGGTGAGGTGAGGTTTC	2				TATTGTGAGTAAACTATA	TTACTCACAATATATAGT	4				GGACACGAT	TGTCCATCG	4				TAATAATAAATATATTATA	TTATTATATAATATATTTA
																								CCTCGTCGCCGGAGAAGCCTC	CTCCGGCGACGAGGGAGGCTT	10	GAATATATAT	TTCATATATA	44	ACATACATACAC	TGTGTGTATGTA	2				TATGCGA	TCGCATA	4				GCGTATA	TATACGC	4				TAATAACAA	TTATTATTG
																								CCGCTGTCCGCTTCCCGCTGT	GAAGCGGACAGCGGACAGCGG	10	CGATATATA	TCGTATATA	44	ACAGCCTCGCAG	GCTGTCTGCGAG	2				TATGCAAAATTA	TGCATATAATTT	4				GCGAGCCCT	GGCTCGCAG	4				TAAGGCCTGCTAGTAA	TTATTACTAGCAGGCC
																								CCGCGAGGTGAAGGGGGATCCGCGGCGCGAGCGATGGACGAGGGGT	TCGCGCCGCGGATCCCCCTTCACCTCGCGGACCCCTCGTCCATCGC	10	CGAGGTGTCTCTCGGATCCGCTAT	GAGACACCTCGATAGCGGATCCGA	44	ACAGCCGATGGG	GCTGTCCCATCG	2				TATACATAT	TATGTATAA	4				GCATACAC	GTATGCGT	4				TAACGA	TTATCG
																								CCGCC	GGGGC	10	CCGCCTCCTCGGCCTCGG	CGAGGAGGCGGCCGAGGC	44	ACAGAATGAAATTAGTATT	ACTAATTTCATTCTGTAAT	2				TATAATAAATATA	TTATATATATTTA	4				GCAGCTCGCAGCTCGCAACTCTCGATCCTTAGTTC	TGCGAGCTGCGAGCTGCGAACTAAGGATCGAGAGT	4				TAAAATATAT	TATATTTTAA
																								CCCTCCCCC	GGGGGAGGG	10	CAAACT	TTTGAG	44	ACACGACGGACACGACGGACACGG	TCCGTCGTGTCCGTCGTGTCCGTG	2				TATAATAAAATATATAACT	TTTATTATAAGTTATATAT	4				GATGAAAC	TCGTTTCA	4				TAAAACAAA	TTGTTTTAT
																								CCCGCGCTTTCGGTTT	GCGCGGGAAACCGAAA	10	ATATAATAAATT	TATAATTTATTA	44	ACAATTTTAGCCTC	AGGCTAAAATTGTG	2				TATAAATATTTA	palindrome	4				GATCACATG	TGATCCATG	4				GTCTGAGCCGGGGTTGTTTCCGGCGTGGTCGGAGAT	TCTCCGACCACGCCGGAAACAACCCCGGCTCAGACA
																								CCCCGG	CCGGGG	10	ATAATATTGCA	ATTGCAATATT	44	AATTCTTT	TTAAAGAA	2				TATAAAAATTTAT	TTTTTATAATAAA	4				GAGAGAGGGAGAG	TCCTCTCCCTCTC	4				GGGAGCCGCGGCAACAGGATTTGTAACGAT	GTTGCCGCGGCTCCCATCGTTACAAATCCT
																								CCCCCCACCCC	GGGGTGGGGGG	10	ATAATAGTAATAAAT	ATATTTATTACTATT	44	AATGCCCACC	ATTGGTGGGC	2				TACTGTGTCCAATTG	TTGGACACAGTACAA	4				GACTAGAGAC	TCTCTAGTCG	4				GGACGTGTAGCGGCA	TCCTGCCGCTACACG
																								ATTTAATAATAA	TAAATTTATTAT	10	AGCACG	CTCGTG	44	AATATTATTAA	AATATTTTAAT	2				TAATTAATAAAA	TATTTTATTAAT	4				GACGTAAC	TTACGTCG	4				GCCCCATGCTAACCGTA	GGGCTACGGTTAGCATG
																								ATTATATATTAAAAC	TTTAATATATAATGT	10	ACATATAGA	ATATGTTCT	44	AATATTAT	palindrome	2				TAATATGTATTA	TTATAATACATA	4				GACCATT	GTCAATG	4				GAGGAAGAA	TCTTCCTCT
																								ATTATATAATAATAT	TATTATATAATATAT	10	AATTATTTATATAT	TTATATATAAATAA	44	AATAATTTTTTA	TTTAAAAAATTA	2				TAATACTATATT	TTAAATATAGTA	4				GACAGTGGGACTTTGATTCGGACGAGTCGGAGGAACACGC	GTGTTCCTCCGACTCGTCCGAATCAAAGTCCCACTGTCGC	4				GAGCCCGAATCGCGACCAATCGACGAG	GCGATTCGGGCTCCTCGTCGATTGGTC
																								ATTAATATTATTA	TAATAATATTAAT	10	AATATAATATTG	TTCAATATTATA	44	AATAATTATATTATT	TATTAATAATATAAT	2				TAATAAAATGTAATA	TATTACATTTTATTA	4				GAAGCGGGCCC	TCGGGCCCGCT	4				GACGGCAAC	TCGTTGCCG
																								ATTAAATAATTAT	TTTAATATAATTA	10	AATAATGAA	TTCATTATT	44	AATAAAAATAT	TTATATTTTTA	2				TAAATAGATA	TATATCTATT	4				GAACGTC	GTTCGAC	4				GACGAGGAG	TCCTCGTCC
																								ATTAAATAATAAA	TTTTATTATTTAA	10	AATAAAAATATAAT	TTTATTATTATATT	44	AACACAAAACTAACCTAAAA	TTTTGTGTTTTTTAGGTTAG	2				TAAACTA	TAGTTTA	4				GAAACCAACACGCCGCGAGCAGTCTTTACCTCGAGAGTA	GCGGCGTGTTGGTTTCTACTCTCGAGGTAAAGACTGCTC	4				GAAAAAGA	TCTCTTTT
																								ATTAAATAAAAT	TAATATTTTATT	10	AAAGTCCGACCTTAACCTAAAATCCTCTCA	TTTTGAGAGGATTTTAGGTTAAGGTCGGAC	44	AAATTTTGCAGTTTGGTCATGTTAAGCG	CCAAACTGCAAAATTTCGCTTAACATGA	2				TAAAAAATATAAT	TTTAATTATATTT	4				GAAAATACG	TATTTTCCG	4				CTGCCT	GGCAGA
																								ATTAAAAATC	TTTTTAATGA	10	AAAAATTATGTAAAC	TTTTTGTTTACATAA	44	AAATTAATGTTTAATAAATATT	ATTAATTTAATATTTATTAAAC	2				TAAAAAAAAAG	TTTTTTTTTAC	4				CTTTATT	GAATAAA	4				CTCTCCCC	GGGGAGAG
																								ATGTAAAATC	TTTTACATGA	10	TTTAAATTTAAAA	TTTTAAATTTAAA	43	AAATGGATAAAGAGAACATGC	TTATCCATTTGCATGTTCTCT	2				GTCAAATT	TTTGACAA	4				CTTCGGTGGTGATCATGGATC	GATCCATGATCACCACCGAAG	4				CTATAGTATAATATGGAAAAA	TATTATACTATAGTTTTTCCA
																								ATGAGAGAGAG	TCTCTCTCTCA	10	TCTATAAATT	TTTATAGAAA	43	AAATATTCTAT	ATATTTATAGA	2				GGAGGGA	TCCCTCC	4				CTTATTATA	TAAGTATAA	4				CTACAGC	TAGGCTG
																								ATCTCCGAGACCTTCCAGATCCTCGAG	GGATCTGGAAGGTCTCGGAGATCTCGA	10	TATCCACCA	TATGGTGGA	43	AAATAC	ATTTGT	2				GGACACG	TGTCCCG	4				CTCTTTCTCTCTCTCT	GAGAAAGAGAGAGAGA	4				CTAACCGTAAACCAATG	TAGCATTGGTTTACGGT
																								ATATTAATTAAT	palindrome	10	GTACGCACCACCGGC	GTGCGTACGCCGGTG	43	AAAGGTACCCTAGAAATTTCGG	GGGTACCTTTCCGAAATTTCTA	2				GCCAT	GGCAT	4				CTCTCCG	GAGCGGA	4				CGTAAAATCGG	TTACGCCGATT
																								ATATTAATAATTA	TTAATATTAATTA	10	GAAGATTAAATACAAGGTATAATTAAACAAA	TTTGTTTAATTATACCTTGTATTTAATCTTC	43	AAACGTGTTA	TAACACGTTT	2				GAAGATGAT	TCATCTTCA	4				CTCCTCACCA	GTGGTGAGGA	4				CGGCTTACGGACGATCGAGCACGAACTGACTCGCTCGCGGGCGGTACCTC	CTCGATCGTCCGTAAGCCGGAGGTACCGCCCGCGAGCGAGTCAGTTCGTG
																								ATATTAATAATAAT	TATTATTAATATAT	10	CTCTCTCATTCT	GAGAGAGAGAAT	43	AAAACTTCCCCAAA	TTTTGGGGAAGTTT	2				CTTTCTCTCTCTCTCT	GAAAGAGAGAGAGAGA	4				CTCAGGCAA	GCCTGAGTT	4				CCTCGAT	GATCGAG
																								ATATATTTAACAA	ATTTGTTAAATAT	10	CGCGTGTATA	CGTATACACG	43	AAAAATAAAAAAAAAA	TTTATTTTTTTTTTTT	2				CTCTTTCTCTT	GAAAGAGAAGA	4				CTCAA	TTGAG	4				CCGGAGGTACCGCCCGCGAGCGAGTCAGTATGTGCTCGATCGTCCGTAAG	TCGCGGGCGGTACCTCCGGCTTACGGACGATCGAGCACATACTGACTCGC
																								ATATAATATTATAAT	TAATATTATATATTA	10	ATTTTATATAATTC	GAATTATATAAAAT	43	AAAAACCGCGA	CGCGGTTTTTT	2				CTCTTTCA	GAAAGAGT	4				CTAACC	GGTTAG	4				CAGCAGCAACAA	TGTTGTTGCTGC
																								ATAATTATATAC	TATATAATTATG	10	ATTAAATAATAT	TTAATATATTAT	43	AAAAAAGAAAAG	TTTTCTTTTCTT	2				CTCTTCAATTTTCAGATA	TGAAAATTGAAGAGTATC	4				CGTGTTT	GAAACAC	4				CACGCACGCACA	TGTGTGCGTGCG
																								ATAATATATTATAAT	TATTATAATATATTA	10	ATCTAATAAAAT	TATTTTATTAGA	43	TTTATAAACG	palindrome	1				CTCAACAGCAAGTTC	TGAGGAACTTGCTGT	4				CGTCAGCT	GCTGACGA	4				CACCACCGC	GTGGTGGCG
																								ATAAAATTTATA	TTATTATAAATT	10	ATATAATAATAAA	TATTTTATTATTA	43	TCGCGACGCG	palindrome	1				CTAAACCTAAC	TTTAGGTTAGG	4				CGTAGTGTAG	GCTACACTAC	4				CACAGGTCCGATCGGA	TGTGTCCGATCGGACC
																								ATAAAAAG	TTTTATCT	10	AGAATACTATAA	TTATAGTATTCT	43	TATATTTATATAAA	palindrome	1				CGCGAGCGGGAA	TTCCCGCTCGCG	4				CGGTTCT	GAGAACC	4				CACAGCAGCCGTTTTTACAGGCG	TGTGCGCCTGTAAAAACGGCTGC
																								AGGTCTCGGTGATCAGGAAGATCTCGAGGATTCCGAGGATCTGGA	CCTCGGAATCCTCGAGATCTTCCTGATCACCGAGACCTTCCAGAT	10	ACTTCT	GAAGTA	43	TATATATATATATAATATTA	palindrome	1				CGCGACCGCAC	CGCGGTGCGGT	4				CGCTGTGTAT	GATACACAGC	4				CAACGCCAA	GCGTTGTTG
																								AGGTC	GACCT	10	ACTAT	TATAG	43	TATATATACGTA	palindrome	1				CGATTGACCACGGTCT	CGTGGTCAATCGAGAC	4				CGCTCGTGCA	CGTGCACGAG	4				ATTTAATTTAAT	TTAAATTAAATA
																								AGCGGACAGCGGAC	CGCTGTCCGCTGTC	10	AATATAATTATATAATATAATTATA	ATATTTATAATTATATTATATAATT	43	TATATATAATTATA	palindrome	1				CGAGGAGGA	TCCTCGTCC	4				CGCGAGGCATA	GCGTATGCCTC	4				ATTCGCC	GGCGAAT
																								AGAATATA	TTCTTATA	10	AAGAAATAAAAAT	ATTTCTTATTTTT	43	TACATGTA	palindrome	1				CGACGACGACGG	TCGTCGCCGTCG	4				CGCGAATG	TCGCGCAT	4				ATTATAATATGATTTATATAATTAAAT	TATTTAATTATATAAATCATATTATAA
																								AGAAGA	TCTTCT	10	AAATCGTTCGTGAATCGCCTTGAGGAGATTCTAGACGAACGAG	GTTCGTCTAGAATCTCCTCAAGGCGATTCACGAACGATTTCTC	43	TAATTATATATAAT	palindrome	1				CCTAT	GGATA	4				CGCATGCA	GCATGCGT	4				ATTATAATAATA	TTATTATAATTA
																								ACGGG	CCGTC	10	AAACAT	TTATGT	43	TAATATTATTTATAAA	palindrome	1				CCCCTACCACTACTA	GTGGTAGGGGTAGTA	4				CGATGACAA	GTCATCGTT	4				ATGTCTAGGGCACGGTATGTGCTCCGTAGACGAAGG	TTCGTCTACGGAGCACATACCGTGCCCTAGACATCC
																								ACGAACG	TCGTCGT	10	AAAAGTAACTGTGCGC	CACAGTTACTTTTGCG	43	TAACGTTAAATT	palindrome	1				CCCCCCTCCCTC	GGGAGGGAGGGG	4				CGATCTGGATAA	GATCGTTATCCA	4				ATCGAGCACGTACTGACTCGCTCGCGGGCGGTACCTCCGTCTTACGGACG	CGTCCGTAAGACGGAGGTACCGCCCGCGAGCGAGTCAGTACGTGCTCGAT
																								AATTATTATAA	TTTATAATAAT	10	AAAACTTA	TTTAAGTT	43	TAAATTTACG	palindrome	1				CCAGAACCAAAATCCGAG	TTTTGGTTCTGGCTCGGA	4				CGATCCA	GTGGATC	4				ATCCTCTTG	GATCAAGAG
																								AATATCTATA	TAGATATTTA	10	AAAAATCCAGAGGCGATTTAATTCGTGTGCTGGTTTTAAA	AACCAGCACACGAATTAAATCGCCTCTGGATTTTTTTTAA	43	TAAATTTAATGTACAT	palindrome	1				CATCAGCAG	GCTGCTGAT	4				CGAGTGAGTGAC	TCGGTCACTCAC	4				ATCAAGTATA	TTATACTTGA
																								AATATCT	ATTAGAT	10	TTAAATAAAAA	TTTAATTTTTA	42	TAAATATATT	palindrome	1				CACCATCAT	TGATGATGG	4				CGAGTATGGCCGAGTATAGC	TACTCGGCTATACTCGGCCA	4				ATATTATACA	TGTATAATAT
																								AATATATTTTAAT	ATATTATTAAAAT	10	TAATATTTAAAA	TTAAATATTATT	42	GGATCC	palindrome	1				CACATAAAC	GTGGTTTAT	4				CGAGGAAT	CGATTCCT	4				ATATGTCTTG	ATCAAGACAT
																								AATAATATATAATT	TAATTATATATTAT	10	TAAATTTAAT	palindrome	42	CGTATATATA	palindrome	1				CACACACCCG	GTGTGTGCGG	4				CCTTTCCG	GGCGGAAA	4				ATATATTTATAATAAAAAA	TTTTTTATTATAAATATAT
																								AATAATAATTAA	TTATTTTAATTA	10	GCCGCCGAAATCGTGTCCTCCACTGCT	GGAGGACACGATTTCGGCGGCAGCAGT	42	CGGCGGCCGC	palindrome	1				CAATCC	GGGATT	4				CCTGTACTACTCCTGTACCCCTGTAC	TAGTACAGGGTACAGGGGTACAGGAG	4				ATATATTTATAATA	TATATTATTATAAA
																								AAGTAAT	CTTATTA	10	GCACATTTATACGCA	TATAAATGTGCTGCG	42	CATATG	palindrome	1				ATTTTTTTTTTTTA	TAAAAAAAAAAAAT	4				CCTGTACACCTGTACTACTCCTGTAC	TAGTACAGGTGTACAGGGTACAGGAG	4				ATATATTAATAT	palindrome
																								AAGAGAGGAGAG	TCTCTCCTCTCT	10	GATAGTGTAGCAACCCATGTTGGAGCACCC	TATCGGGTGCTCCAACATGGGTTGCTACAC	42	ATTTAATTAA	palindrome	1				ATTTTATAAA	palindrome	4				CCTCGTCTCG	CGAGACGAGG	4				ATATAGGA	ATATTCCT
																								AACTATA	TTTATAG	10	CTCTCGCCGCGTGCGCCGTAT	GATACGGCGCACGCGGCGAGA	42	ATTCGA	palindrome	1				ATTTATTTTTTTT	TAAAAAAAATAAA	4				CCTACC	TAGGGG	4				ATATAACTTA	TATTAAGTTA
																								AACGGCTATTGA	TTCAATAGCCGT	10	CGAATAA	TTATTCG	42	ATTATATAATTATA	palindrome	1				ATTTAATTTATTT	TAAATAAATAAAT	4				CCGTCGTCA	GACGACGGT	4				ATAATAGTCA	TTATTGACTA
																								AACGGCAATCG	CCGTTCGATTG	10	CACGCACG	CGTGCGTG	42	ATGTATATAC	palindrome	1				ATTTAATAATAT	TATTAAATATAT	4				CCGCAAATTCGC	GCGGGCGAATTT	4				AGTTAAA	TTAACTT
																								AACGAG	CGTTCT	10	CAATATTACTG	CAGTAATATTG	42	ATATATTATTAATA	palindrome	1				ATTATAATAATT	palindrome	4				CCCCTCG	GGGGCGA	4				AGGTACCGCCCGCGAACGAGTCAGTACGTGCTCGATCGTCCGTAAGCCGG	CGGCTTACGGACGATCGAGCACGTACTGACTCGTTCGCGGGCGGTACCTC
																								AACCTT	AGGTTA	10	AGAGAGCGAA	CTCTCTTTCG	42	ATATATATTAAT	palindrome	1				ATTATAAATATA	TAATTATATTTA	4				CAGGGA	CTGTCC	4				AGGCTAACCAAACCCG	GGGTTTGGTTAGCCTC
																								AACCTAACCCT	AGGTTAGGGTT	10	AATTATTATAAA	ATAATAATTTTT	42	ATATAATATTAT	palindrome	1				ATTACATAC	TGTAATGTA	4				CAGGAGTAGTACAGGGGTACAGGGTA	CCTGTACCCTGTACCCCTGTACTACT	4				AGCATGTATTATCC	TGGATAATACATGC
																								AACATCAGCAGTAGCAACTAC	TTGTAGTTGCTACTGCTGATG	10	AATATATATAG	TTCTATATATA	42	ATAATTTAAATT	palindrome	1				ATTAATTGAGCA	TTAATTGCTCAA	4				CAGCGA	CGCTGT	4				AGATAGATAT	TATATCTATC
																								AACATATTAATT	AATATGTTAATT	10	AATAACCAGCACACGAATAGTTCGCCTCTGGATTAAATTTATTA	CTATTCGTGTGCTGGTTATTTAATAAATTTAATCCAGAGGCGAA	42	AATTTATATA	palindrome	1				ATTAATTATA	palindrome	4				CAGCATGCGTACATGCGTAC	TGCTGGTACGCATGTACGCA	4				AGAGATAGAG	TCTCTCTATC
																								AAATATATTAATA	TTTATTAATATAT	10	AAGATATTAAAG	TCTTTAATATCT	42	AAATATTTTATA	palindrome	1				ATTAATATAAAA	TTTATATTAATT	4				CAGCAGCAGTAG	CTGCTGCTGCTA	4				AGACAT	CTATGT
																								AAAATTTATATA	TTTTTATATAAA	10	AAGACAACGCGTGCGAGAGAGAGGGAACGATAGCGCG	TATCGTTCCCTCTCTCTCGCACGCGTTGTCTTCGCGC	42	AAATATTTTA	palindrome	1				ATTAAAAAAAAAA	TTTTTTTTTTTAA	4				CAACGTCTG	CGTTGCAGA	4				AGAAATACT	TTTCTAGTA
																								AAAATTATATAATTTATA	ATAAATTATATAATTTTT	10	AACTATTAA	AATAGTTTT	42	AAAAATATTTTTAT	palindrome	1				ATGTGTC	TGACACA	4				CAACGGACGAG	GTTGCTCGTCC	4				AGAAAAAAGAGAGAAGG	TTCTCCTTCTCTCTTTT
																								AAAATTATATAAT	TTTATTATATAAT	10	AACGGTGTCCAATCG	ACACCGTTCGATTGG	42							ATATTAAAC	TTAATATGT	4				CAACACGCCGCGGGCCGTCTTTACCTCGAGAGTAGAAAC	CGCGGCGTGTTGGTTTCTACTCTCGAGGTAAAGACGGCC	4				ACTCTC	GAGAGT
																								AAAATATTAATAT	TATTTTATATTAA	10	AAATATGTTAT	TATAACATATT	42							ATATATTTATAA	palindrome	4				ATTTTAG	TCTAAAA	4				ACTACCACC	GTGGTGGTA
																								AAAATAATTATATT	TAATATAATTATTT	10	AAAAATATATAT	TTATATATATTT	42							ATATATTAAATT	TAATATATAATT	4				ATTTATATAAT	TATAAATATTA	4				ACGGGACGAG	TCCCGTCTCG
																								AAAATAATGCATTCTGCGCTAGGCGCAGTGATTACTGTC	GAATGCATTATTTTGACAGTAATCACTGCGCCTAGCGCA	10	TATAAATTATTTATAT	TATAATATAAATAATT	41							ATATATCATC	TATATGATGA	4				ATTATAG	CTATAAT	4				ACGCC	TGGCG
																								AAAAATACAA	TTTTTTTGTA	10	GCTTGTTTATCGTGAGTCCCCTCGCCTCTCACAAATCGGGGT	GGGACTCACGATAAACAAGCACCCCGATTTGTGAGAGGCGAG	41							ATATATCACATATT	TATAATATGTGATA	4				ATGTCGAGATAATCGAG	TCTCGACATCTCGATTA	4				ACGAAACGCCA	CGTTGGCGTTT
																								AAAAATAATAAAT	TTTTTATTTATTA	10	GACCCACTGACCTACTTTCGATTTCGGGATTTAACGCAATGACCCACT	GGTCAGTGGGTCATTGCGTTAAATCCCGAAATCGAAAGTAGGTCAGTG	41							ATATATATAGT	TATATATATAC	4				ATGTAAACATGCGCAGGTATATGGGTGTAGAAAT	TATACCTGCGCATGTTTACATATTTCTACACCCA	4				ACCACGGTTCAGATTG	CCGTGGTCAATCTGAA
																								TCGCGGCGTGTTGCTTTCGCCGTCGAGCGAGAAATCACAAGTCCGC	TTTCTCGCTCGACGGCGAAAGCAACACGCCGCGAGCGGACTTGTGA	9	CGGAGACACCCGGTTGAATCGAGAAACACCTCGACCCGGACGGGAAGC	GCTTCCCGTCCGGGTCGAGGTGTTTCTCGATTCAACCGGGTGTCTCCG	41							ATATATAATAGT	TATTATATATAC	4				ATGATAC	TCATGTA	4				AATTTTATCT	ATTAGATAAA
																								TATTACAAAATT	TTGTAATAAATT	9	ATTTATATTAC	GTAATATAAAT	41							ATATAATACAA	TTTGTATTATA	4				ATGATAATG	TCATCATTA	4				AATTCTCTCCTAACTATTTATTTTTTTTATAAATATAAAATTAATAATT	TATAAAAAAAATAAATAGTTAGGAGAGAATTAATTATTAATTTTATATT
																								TATTAATAATAAA	TATTATTAATATT	9	ATTAATTATAAA	TAATTTTATAAT	41							ATATAACAT	TGTTATATA	4				ATCTATTAT	TAATAGATA	4				AATTATTGTTT	ATAATTAAACA
																								TAAATAAATTT	TATTTAAAATT	9	ATATTAATTATT	TAATATAATAAT	41							ATATAAATATATAGA	ATTTATATTCTATAT	4				ATCTATCTT	TAAGATAGA	4				AATTATATATC	AATTGATATAT
																								TAAAATAAAAATA	TTTTATTTTATAT	9	AGGCGAGG	GCCTCCTC	41							ATACAATAAAATGTA	GTATTACATTTTATT	4				ATCATCTTC	GATGATGAA	4				AATTAAGAATAAA	TATTCTTAATTTT
																								TAAAAATTAAATTAATTATTTATGCTAGA	TCTAGCATAAATAATTAATTTAATTTTTA	9	ACTCTAGTCTATACTGG	TCCAGTATAGACTAGAG	41							ATAATTATAAAAT	ATTATATTTTATA	4				ATCACCGAGTAGACG	GGTGATCGTCTACTC	4				AATTAAC	TTGTTAA
																								GGAGGAAGA	TTCCTCCTC	9	ACTCTAATTCTA	AGTTAGAATTAG	41							ATAATGATGATG	TCATTATCATCA	4				ATATTTAC	TATGTAAA	4				AATGGT	TTACCA
																								GAGAAG	TCCTTC	9	AATATTGCCGCAACATTGCTGCAATGTTGT	ATTGCAGCAATGTTGCGGCAATATTACAAC	41							ATAATATATTAA	TATTATTTAATA	4				ATATTATGGTATCCTCATATATGGC	CCATATATGAGGATACCATAATATG	4				AATGCATTCTGCGCTAGACGCAGTGATTATTGTCAC	CGCAGAATGCATTGTGACAATAATCACTGCGTCTAG
																								GAACGG	GTTCCC	9	AATAATATAACT	AGTTATATTATT	41							ATAATAATAACAATAATA	TTATTGTTATTATTATTA	4				ATATATTAGA	TATTCTAATA	4				AATGATAAT	TATCATTAT
																								CGCCACCGC	GGCGGTGGC	9	AATAACAA	GTTATTTT	41							ATAATAAATAAATC	ATTTATTATGATTT	4				ATATATTAAT	palindrome	4				AATATATTTATT	TAATAAATATAT
																								CGAATAAA	TATTCGTT	9	AATAAATAAAA	TTTATTTTTTA	41							ATAAATG	ATCATTT	4				ATATATCATG	palindrome	4				AATATAATATATTACTATAACA	ATTTGTTATAGTAATATATTAT
																								CCCCCCCCG	GGGCGGGGG	9	AAATAATATAATT	AATTATATTATTT	41							ATAAAATATG	TTTATCATAT	4				ATATATATTC	GAATATATAT	4				AATATAATACAAG	TATTATATTCTTG
																								CACGA	GTCGT	9	AAATAAATATATT	ATTTATTTAATAT	41							ATAAAATATATAT	ATATATATATTTT	4				ATATATATTATAT	TATATATATAATA	4				AATATAAATATTATATT	AATATAATATTTATATT
																								CAAAAAAAAAAAAAA	GTTTTTTTTTTTTTT	9	TTTAATAATAATAAAAA	TTTTTATTATTATTAAA	40							AGGAACTAC	TCCTGTAGT	4				ATATATACAGT	GTATATATACT	4				AATATAAAATTATATAT	ATATTATATATAATTTT
																								ATTTATTTATA	TTATAAATAAA	9	TATAATTAAATA	TTAATTATATAT	40							AGCTGTAGGCTCTGGTTC	CAGCTGAACCAGAGCCTA	4				ATATATACAC	TATATATGTG	4				AATAATATTTTTTAT	ATATTATTATAAAAA
																								ATTATTATTTATTAT	TATAATAAATAATAA	9	TAATGCCTAG	TACTAGGCAT	40							AGAGAGAGAGG	TCCTCTCTCTC	4				ATACACAT	ATGTGTAT	4				AATAATATTATATAATATT	ATATTATATAATATTATTA
																								ATTACA	TAATTG	9	TAATATACTTAACA	TATATTATGTTAAG	40							AGAGACGG	TCTCTCCG	4				ATAATAACA	TTATTATTG	4				AATAAATAAATTAATAAG	TAATTTATTTATTCTTAT
																								ATTAAAAAATAT	TTAATATATTTT	9	TAAATTATATAATTATTTAATTCTACTT	TTAAAGTAGAATTAAATAATTATATAAT	40							AGAGAAGAGAG	CTCTTCTCTCT	4				ATAAACATAAACATGAAT	TTTATATTCATGTTTATG	4				AAGCGGTTATCA	TTTGATAACCGC
																								ATGATATAA	TCATTTATA	9	GTAATATTAAATGATGTTATAAAATATTTTTTC	TTACGAAAAAATATTTTATAACATCATTTAATA	40							AGAAAGAAAGAGAG	TCTCTCTCTTTCTT	4				ATAAAAAG	TTTTATCT	4				AAGCAGCAGCGCACCCGATGGTGG	CTGCTGCTTCCACCATCGGGTGCG
																								ATCGAG	GATCTC	9	CTATGGAGT	TCCATAGAC	40							ACGTTAATTTATACACTTATATC	TGTATAAATTAACGTGATATAAG	4				AGTTTAG	TCTAAAC	4				AAGAATCTA	GATTCTTTA
																								ATATTACATAG	TAATATCTATG	9	CGACCGATGGTAATGTAGATTTCGGTTTTAC	TTACCATCGGTCGGTAAAACCGAAATCTACA	40							ACGATAACAATAACG	CGTTATTGTTATCGT	4				AGTTAATAC	TATTAACTG	4				AAATCT	TAGATT
																								ATATTAATAATATA	TTATATTATTAATA	9	CGAACAAGTC	GACTTGTTCG	40							ACCAATCA	TGGTTGAT	4				AGTGCA	CTTGCA	4				AAATATATTTTT	TAAAAATATATT
																								ATATATATAATAATA	TATTATATATATTAT	9	CACACATACACA	TGTATGTGTGTG	40							ACACAAACAC	GTTTGTGTGT	4				AGTCAGTCAGCCAGCT	CTGACTGACTAGCTGG	4				AAAATGATGCG	ATCATTTTCGC
																								ATATAGATAAGA	TATCTATATTCT	9	ATCGAGACACCGGCACGG	CGGTGTCTCGATCCGTGC	40							AATTATTTTA	ATTTAAAATA	4				AGTATATAT	CTATATATA	4				AAAATATAAATAT	ATTTATATTTTAT
																								ATATAATATTAATATA	ATTAATATTATATTAT	9	ATATCGATAC	ATGTATCGAT	40							AATTAAG	TCTTAAT	4				AGTAGCAATAGT	TACTACTATTGC	4				AAAATAAATAA	TATTTATTTTT
																								ATATAAATAATAAT	TTTATATATTATTA	9	AGAGAGATAG	TCTCTCTATC	40							AATATTTTAATTAAAATAAGTG	ATTTTAATTAAAATATTCACTT	4				AGGTGTAGTACAGGGGTAC	CCTGTACCCCTGTACTACA	4				AAAAATAC	TTTTTGTA
																								ATATAAAAAAAAA	ATATTTTTTTTTT	9	AATGTAATACTT	ATTAAGTATTAC	40							AATATTTC	ATATTGAA	4				AGGATAA	CTTTATC	4				AAAAAGAATAT	TTCTTTTTATA
																								ATAGAAAAC	ATGTTTTCT	9	AATAGAAGTAAT	ATTATTACTTCT	40							AATATTAATATT	palindrome	4				AGGAGAAGAAGA	TCCTTCTTCTTC	4				TCAAGAGAATCAAGCTGAACAAAT	TTGAATTTGTTCAGCTTGATTCTC
																								ATAATTAATAAA	TAATTATTTTAT	9	AATAAATAAATATCTCATAAATATCATAATTA	GATATTTATTTATTTAATTATGATATTTATGA	40							AATATATTATCT	ATATATTAGATA	4				AGCGTTC	CGCTGAA	4				TATTATTTATAAAA	TATTTTATAAATAA
																								AGTGATTAATATATAG	ATATTAATCACTCTAT	9	AAGAATAT	TATTCTTA	40							AATATATATTAC	ATATTGTAATAT	4				AGCGAGAGC	GCTCTCGCT	4				TAATACAATATAT	TTAATATATTGTA
																								AGTAATAGT	TACTACTAT	9	AAATTTATAATA	ATTTTATTATAA	40							AATATAAGTGTATAAATTAACGT	ATACACTTATATTACGTTAATTT	4				AGCCTAACCT	AGGTTAGGCT	4				TAATAATATAAAA	TTATTTTATATTA
																								AGCGAGG	CCTCGCT	9	AAAGTATATTTTTCTTTCT	AGAAAGAAAAATATACTTT	40							AATATAAG	ATTCTTAT	4				AGCCGA	GCTTCG	4				TAAATTCGGCGTAAAAGCGGCG	TTACGCCGAATTTACGCCGCTT
																								AGATAA	ATCTTT	9	AAAATATAAAATTATAT	TATAATTTTATATTTTA	40							AATATAAATTT	TTTATATTAAA	4				AGATTCT	TCTAGAA	4				TAAATATAACAAA	TTATTTGTTATAT
																								AGAGAT	TCTCTA	9	AAAATAATGATACTG	ATTATTTTCAGTATC	40							AATAGAAA	TTTTTCTA	4				AGATAATA	TCTTATTA	4				TAAATAAAAAAA	TTATTTATTTTT
																								ACGCACACACAC	TGTGTGTGTGCG	9	AAAAC	TTTTG	40							AATAATATTTTAT	TATAAAATATTAT	4				AGAGGAAACG	CTCGTTTCCT	4				TAAAAATATGAT	TAATCATATTTT
																								AATTGAATAGAC	TTCAATTGTCTA	9	AAAAATC	ATTTTTG	40							AATAATAG	ATTCTATT	4				AGAGGAAAA	CCTCTTTTT	4				TAAAAAAAAAAAAAAA	TTTTTATTTTTTTTTT
																								AATTCACT	TGAATTAG	9	AAAAATAATTAAAAAATAATATATAAATTGTAC	TTTAATTATTTTTGTACAATTTATATATTATTT	40							AATAATAAAAAATA	TTTTTTATTATTTA	4				AGAGAGGAGAGAGAG	TCTCTCTCTCTCCTC	4				GTTGCA	TGCAAC
																								AATTATTATATATAT	TATATAATAATTATA	9	TCAGTG	TGACAC	39							AATAAATTTAAT	ATTATTAAATTT	4				AGAGAATCG	CTCTCGATT	4				GTGTCCTATCGTGCC	TAGGACACGGCACGA
																								AATTAATCAT	ATTATGATTA	9	TAATATG	TATTACA	39							AATAAATAATAAA	ATTTATTTTTATT	4				ACTCTCGAGTTAAAGACTGCCGCGGCGTGTTGGTTTCA	GTCTTTAACTCGAGAGTTGAAACCAACACGCCGCGGCA	4				GTGTCCAATCCTTCC	TTGGACACGGAAGGA
																								AATTAAATATAA	TTTTATATTTAA	9	TAAGTAAT	TACTTAAT	39							AATAAAATTTATTTAA	TTTTATTTTAAATAAA	4				ACTCATTC	GAATGAGT	4				GTATATAAAATA	TATACTATTTTA
																								AATTAAAAATTA	TTTTAATTTAAT	9	TAAAATATACTA	TATATTTTATAG	39							AATAAAATTAAAGA	TTTAATTTTATTTC	4				ACTACTCCTGTACCACTGT	CAGGAGTAGTACAGTGGTA	4				GGACTTATTACTAACA	TAGTAATAAGTCCTGT
																								AATATGA	ATATTTC	9	GATGAG	TCCTCA	39							AAGACTTTC	TCTTGAAAG	4				ACTAATC	TAGTGAT	4				GCTTACGGACGATCGAGCACGTACTGACTCGCCCGCGGGCGGTACCTCCG	TACCGCCCGCGGGCGAGTCAGTACGTGCTCGATCGTCCGTAAGCCGGAGG
																								AATATATAATTT	ATATATTAAATT	9	GATATTAACTATTATAGTAATT	TCAATTACTATAATAGTTAATA	39							AACGGTGTCCAAACG	ACCGTTCGTTTGGAC	4				ACGGCGACA	GTCGCCGTT	4				GATGATGAC	TCATCATCG
																								AATATAAAATAAAT	TTTTATATTATTTA	9	CTTTTGCGCACATTA	TGTGCGCAAAAGTAA	39							AACCG	TCGGT	4				ACGCGCGAGACT	TAGTCTCGCGCG	4				GATCGC	palindrome
																								AATAGTTAAATA	TTAACTATTTAT	9	CGTGGCCGTTCCGAA	CGTTCGGAACGGCCA	39							AACCACAGAAACGAC	TGGTTGTCGTTTCTG	4				ACCCTGT	GGGTACA	4				GATATAA	TATATCT
																								AATAGATAT	ATATCTATT	9	CGCCGCACGCTAC	GTGCGGCGGTAGC	39							AAATTTAATTA	AATTTTAATTA	4				ACCACT	GTGGTA	4				GAGGGTTTATA	TCTATAAACCC
																								AATACAATTT	TTAAATTGTA	9	CCGGG	CGGCC	39							AAATTAG	TTCTAAT	4				ACATATATAAATGT	ATATGTACATTTAT	4				GAGAGAGGGG	TCTCCCCCTC
																								AATAATTGAAGAA	ATTATTTTCTTCA	9	CACCAAC	GTTGGTG	39							AAATTAAATT	TTTAATTTAA	4				AATTATATAC	AATTGTATAT	4				GAGAGAGGAGA	TCTCTCTCCTC
																								AATAAATTTA	TTTAAATTTA	9	ATTAAATACAAGGTATA	TTTAATTATACCTTGTA	39							AAATGCAATTTATTAATA	ATTGCATTTTATTAATAA	4				AATTAGTCTA	AATTTAGACT	4				GAGACGAGATCGAGC	GCTCGATCTCGTCTC
																								AATAAAATAATAA	TATTTTATTTTAT	9	ATATAATCA	TTATATTGA	39							AAATATACTG	GTATATTTCA	4				AATTAATTC	AATTAATTG	4				GACCACGGTCCCGATC	GATCGGGACCGTGGTC
																								AATAAAAAATATA	TTTTTATTTATAT	9	ATAGAGTT	CTATAACT	39							AAATATAAG	ATTTCTTAT	4				AATTAAC	TTAATTG	4				CTGGAGT	TCCAGAC
																								AAGGCGATTCACGAACATTTCCTTGTTCGTTGAGAATCTCCGC	GGAAATGTTCGTGAATCGCCTTGCGGAGATTCTCAACGAACAA	9	ATACATTTA	ATGTATTAA	39							AAATAATTTTA	TTTAAAATTAT	4				AATGTTTGATAT	TATATCAAACAT	4				CTGCTGCTGATT	GAATCAGCAGCA
																								AAGCTTTAATAAGCCTCTCGCCTAATTACGGTTAGCGGGAG	TAATTAGGCGAGAGGCTTATTAAAGCTTCTCCCGCTAACCG	9	ATAAAGCACCCCGAGTAGTGAGAGGCAAGGGGACTCACTCTA	GTGCTTTATTAGAGTGAGTCCCCTTGCCTCTCACTACTCGGG	39							AAATAACTTTTTC	GAAAAAGTTATTT	4				AATGTG	TTCACA	4				CTCGTGCTATCTCGCTTGCACGTGCGCCG	TAGCACGAGCGGCGCACGTGCAAGCGAGA
																								AACAAAAAAAAC	TTTTTTTGTTGT	9	AGTATTAAT	TATTAATAC	39							AAAGTAATATATA	TATTACTTTTATA	4				AATCTCG	CGAGATT	4				CTCGGCTAAGTGGGGTTCGAGT	CTTAGCCGAGACTCGAACCCCA
																								AAATTTGAATTTAA	TTTTTAAATTCAAA	9	AGAAAGAGAGAGAG	CTCTCTCTTTCTCT	39							AAAGG	CCTTT	4				AATCCATTT	TTAAATGGA	4				CTAGGGCTATTAGGATTG	TCCTAATAGCCCTAGCAA
																								AAATTATTTT	TTTAAAATAA	9	ACAAAATGTAACAAAAATATA	TGTTATATTTTTGTTACATTT	39							AAACGGTGTCCAAAC	GTTTGGACACCGTTT	4				AATCCAAATAT	TATATTTGGAT	4				CTACGACAACTACAGTATCAC	TTGTCGTAGGTGATACTGTAG
																								AAATATTAATAA	TATTAATATTTT	9	AATTCAATTAA	TTTTAATTGAA	39							AAACATTAG	TTTCTAATG	4				AATATTTTATAT	ATATAAAATATT	4				CTACCTAT	GGTAGATA
																								AAATATTAAATT	TTTAATATTTAA	9	AATGATGAC	CATCATTGT	39							AAAATGACAAT	ATTTTATTGTC	4				AATATTAATA	TTAATATTTA	4				CGTTCAATAGCCGTTCAATAGC	TTGAACGGCTATTGAACGGCTA
																								AAATATGTC	TGACATATT	9	AATAATATTTTGT	ATTACAAAATATT	39							AAAATAATTAAATATTATA	ATTTTTATAATATTTAATT	4				AATATAAGTAT	ATATTATACTT	4				CGTGTGCTAAAGAGAAAATATGCGTTCCTTTTCCGATAGCGCACGTCGC	TAGCACACGGCGACGTGCGCTATCGGAAAAGGAACGCATATTTTCTCTT
																								AAATATAATTAAT	AATTATATTTATT	9	AAATTATAAAT	TATAATTTATT	39							AAAATAATAAATAT	ATTTTATATTTATT	4				AATAATG	ATTATTC	4				CGTAAAAGCGGCGTAATTTGG	GCTTTTACGCCAAATTACGCC
																								AAATATAAATTA	AATTTATATTTT	9	AAAATAATAAAA	TTTTTTTTATTA	39							AAAATAATAAAAA	TTATTTTTTTTTA	4				AAGTATAC	TTGTATAC	4				CGGGACTTTGACGATTTTCGACTTTTCGTACACCGGAGGTACCGCCCGCGA	TCGCGGGCGGTACCTCCGGTGTACGAAAAGTCGAAAATCGTCAAAGTCCCG
																								AAAGAGAGAGAGA	TCTTTTCTCTCTC	9	AAAAATAGAAGAAATCAGTGAAAAACAGAACAA	TTTTGTTCTGTTTTTCACTGATTTCTTCTATTT	39							AAAAGAGAA	TTTTTCTCT	4				AAGCG	GCTTC	4				CGCTGAGAAA	TTTCTCAGCG
																								AAAGAAAAAG	TCTTTCTTTT	9	TTCGAATA	palindrome	38							AAAAATTAATT	TTTTAATTAAT	4				AAGAGGTGC	TGCACCTCT	4				CGCACG	GCGTGC
																								AAAATATATTATA	TATAATATATTTT	9	TATTAATTAATA	palindrome	38							AAAAAGATAAT	ATTATCTTTTT	4				AAGAGGCGCA	GCCTCTTTGC	4				CGAGTCCTT	CTCGAAGGA
																								AAAACCTAT	GTTTTATAG	9	TAAAAATAAAAT	TTTTAATTTTAT	38							AAAAAAAATATAT	ATTTTTTTTATAT	4				AAGAGATATAT	ATATATCTCTT	4				CGACGGCACCGGCATCGGTCACGA	GTCGTGACCGATGCCGGTGCCGTC
																								AAAAAGTTT	TTTTTAAAC	9	GGGAATTGTTCGCGAATCGCCTTGCGGAGATTCCCGGCGAACA	TTCCCTGTTCGCCGGGAATCTCCGCAAGGCGATTCGCGAACAA	38							AAAAAAAAGAG	TTTCTCTTTTT	4				AAGAATCGAAC	TTCGATTCTTG	4				CGACGACAA	GTCGTCGTT
																								AAAAAAAAATGAAATCCAGAGGCGATCTATTCGTGTGCTGGTTATT	ATTTTTTTTTAATAACCAGCACACGAATAGATCGCCTCTGGATTTC	9	CCATCG	CGATGG	38							AAAAAAAAATAAAAAAAAAA	TTTTTTTTTTTTTTTTTTTA	4				AACTTAT	ATAAGTT	4				CGAACAGTTAT	CTGTTCGATAA
																								AAAAAAAAAGG	TTTTTTTTTCC	9	ATTTTTTTAATAACCAGCACACGAATAGATCGCCTCTGGATTAC	CCAGAGGCGATCTATTCGTGTGCTGGTTATTAAAAAAATGTAAT	38							TTATTTAATAAA	TTTATTAAATAA	3				AACGCTT	AAGCGTT	4				CCTCCTCGG	CGAGGAGGC
																								TTATTAATAATATA	palindrome	8	ATTACAAT	TATTGTAA	38							TTATATATATAAAA	TTTTATATATATAA	3				AACAACAAT	TTGTTGTTA	4				CCTACGACAACTACAGCATCG	GTAGGCGATGCTGTAGTTGTC
																								TTAAATTTAAAT	palindrome	8	ATTAATATAATATAAT	TTAATATTATATTATA	38							TTATATATAAATAA	TTATTTATATATAA	3				AAATATATAGAAATGCAGCTATTTGA	TCAAATAGCTGCATTTCTATATATTT	4				CCGGTGTCCAATCGT	TTGGACACCGGACGA
																								TTAAATTAAT	palindrome	8	ATCGAACGGTGTGCA	GTTCGATTGCACACC	38							TTAATATATTAA	palindrome	3				AAATAGT	TTTACTA	4				CCGGAGGTACCGCCCGCGACGGGACTTTGTCGATTTTCGACTTTTCGTACA	TCGCGGGCGGTACCTCCGGTGTACGAAAAGTCGAAAATCGACAAAGTCCCG
																								TTAAATAAAATAA	TTATTTTATTTAA	8	ATATTATATAAT	palindrome	38							TTAATACTATATATAA	TTATATATAGTATTAA	3				AAAGGAAA	TTTCCTTT	4				CCCTCTCTCTCTCTCT	GAGAGAGAGAGGGAGA
																								TATATATAATTTTA	TTATATATATAAAA	8	ATATAACTAAT	TATATATTAGT	38							TTAAATCGCAGCAAA	TTTAATTTGCTGCGA	3				AAAGATAAA	TCTTTTTTA	4				CCCTCTCCCCC	GAGGGGGGGGA
																								TATAATATGTA	TTATATACATA	8	ATAATATATATT	palindrome	38							TGTCAAAATTGATC	TTTGACAGATCAAT	3				AAAGACAG	GTCTTTCT	4				CCCGT	CGGGA
																								TAATTATAAATAA	TTATTATTTATAA	8	AGTAATAGT	TACTACTAT	38							TGAAGAAATGTCAAAA	TTTCTTCATTTTGACA	3				AAACGTG	CACGTTT	4				CCAGA	TGGTC
																								TAAATATATTAAT	TTAATATATTTAA	8	AGCGATTCT	ATCGCTAGA	38							TATTAATAAAATACAATTATTT	TTTATTAATAAAATAATTGTAT	3				AAAAGGAAAAA	CTTTTTTTTTC	4				CATCTCG	CGAGATG
																								GGCTCGATCACCGGTTCGACCACT	GTGGTCGAACCGGTGATCGAGCCA	8	AGCGAGATAGCAAACGAGTGTATGCGTGCA	TTGCTATCTCGCTTGCACGCATACACTCGT	38							TATGTTTTTAGGATT	TCCTAAAAACATAAA	3				AAAAACTTTT	TTTTTAAAAG	4				CACGTTGATATTGACCACGGTTCCGATTGAC	GTGGTCAATCGGAACCGTGGTCAATATCAAC
																								GAGCG	GCTCC	8	AGAATAATA	TATTATTCT	38							TATATTATATAA	palindrome	3				AAAAAAGGGA	CTTTTTTTCC	4				CACGTCCCGCCGCTA	CGGGACGTGTAGCGG
																								GAAGAACACTGC	TCTTCGCAGTGT	8	ACATCTATAAAT	ATTTATAGATGT	38							TATATTAAATAATTA	TATTTAATATATAAT	3				TTTATATAAA	palindrome	3				CACGA	TCGTG
																								GAACGGCTAC	GCCGTTCGTA	8	ACATATAATT	TAATTATATG	38							TATATATAAATT	palindrome	3				TTATATCATAA	TTATGATATAA	3				CACCGG	CGGTGC
																								CTCTCTCCCTCT	GAGAGAGGGAGA	8	ACAATGTAACTGTTATATAACATTAATGTTATAATTCCCACTCA	TTATATAACAGTTACATTGTTGAGTGGGAATTATAACATTAATG	38							TATATAGTTAA	TATTAACTATA	3				TTACCTATAAA	TTTATAGGTAA	3				CACCA	GTGGT
																								CTACAGCTGAACCAGAGC	GTTCAGCTGTAGGCTCTG	8	AATTCTTTAAAATTTATTGAAATATGA	ATTTTAAAGAATTTCATATTTCAATAA	38							TATAAATATTAAT	TTAATATTTATAA	3				TGCATA	palindrome	3				CACAGGCACGTATCCGGATGGTGCAGGCTG	GCCTGCACCATCCGGATACGTGCCTGTGCA
																								CTAACTAACCTAAC	GTTAGGTTAGGTTA	8	AATTCATTTATAAATTATTGCAA	AATTTTGCAATAATTTATAAATG	38							TATAAACAATA	TATTGTTTATA	3				TCCGAGAA	TCTCGGAT	3				CACACGCACG	TGCGTGTGCG
																								CGGACGCGCGAAGACTCCCAATCAGGCGCGAGGACTGCCG	CGGCAGTCCTCGCGCCTGATTGGGAGTCTTCGCGCGTCCG	8	AATATAATGCAT	TGCATTATATTA	38							TACTACTACTAT	TAGTAGTAGTAA	3				TCATTTTCAGGT	TGAAAATGAACC	3				CAAGTTAAGTAA	TTGTTACTTAAC
																								CGCCGAGC	GCTCGGCG	8	AATACTGATA	ATTTATCAGT	38							TAATTATATTATA	TATAATATAATTA	3				TATATTTAAT	TTAAATATAA	3				CAAGA	TCTTG
																								CCTTATTAAGGTTCTCCCGGGACCCGTAATAAGGCGAAAA	TTTTCGCCTTATTACGGGTCCCGGGAGAACCTTAATAAGG	8	AAGTATATAGT	TTACTATATAC	38							TAATCA	TGATTA	3				TATATATAAAAA	TATATATTTTTA	3				ATTTTAATAC	TTAAAATGTA
																								CCTCCTC	GAGGAGG	8	AACGGCTAACGAACGGCTATCG	CCGTTCGTTAGCCGTTCGATAG	38							TAATATTTTTA	TATTATAAAAA	3				TATATAATATATAGTA	TATATATTATATATAC	3				ATTTATACACAT	TGTATAAATATG
																								CCGCGGATCCCCCTTCACCGCGCGGACCCCCTCGTCCATCGCTCGCG	GGGGATCCGCGGCGCGAGCGATGGACGAGGGGGTCCGCGCGGTGAAG	8	AAATTTTATTATAA	AATTTTTATAATAA	38							TAATATTAAAA	TTATTTTAATA	3				TATAAAGG	TTTATACC	3				ATTTAAATTAA	ATTTAATTTAA
																								CCGACCTACGACCGCCGGTCCAGCTACTGT	CCGGCGGTCGTAGGTCGGACAGTAGCTGGA	8	AAAGAGAGAGAA	TCTCTCTCTTTT	38							TAATAATGAAG	TACTTCATTAT	3				TAGCGTAGA	TATCTACGC	3				ATTGACCACGGTCCCA	CGTGGTCAATTGGGAC
																								CCCTTT	GGAAAG	8	AAACCGCTTCGCTA	AAGCGGTTTTAGCG	38							TAATAATAAAG	TACTTTATTAT	3				TACGTA	palindrome	3				ATTATAAATATAATTATAAATATA	TATAATTATATTTATAATTATATT
																								CACACC	TGTGGG	8	AAAAATACTTA	ATTTTTTAAGT	38							TAAGAATTTAAAT	TTCTTAATTTAAA	3				TAAGTATAC	TACTTAGTA	3				ATTAAGT	TAATACT
																								ATTTTTATTATTTT	TAAAAATAAAATAA	8	TTTATAAATATA	palindrome	37							TAAATTAATAAAA	TAATTTATTTTAT	3				TAACCGTGT	TTAACACGG	3				ATGTATTAA	ATTTAATAC
																								ATTTTTAAATAT	TAAAAATATATT	8	TTATAAATATATTT	TTTATAAAAATATA	37							TAAAATATTAAA	TATTTAATATTT	3				TAAATAATAT	TTTAATATTA	3				ATATTGGTCTCACTCATCGTGGTCAGCC	TGAGACCAATATGGCTGACCACGATGAG
																								ATTTATTAATTT	TAAATAAATTAA	8	TCACTTCAGTCAG	TGAAGTGACTGAC	37							TAAAATATATAAATA	TATATTTATATATTT	3				GTATTG	TACCAA	3				ATATTAAATAAAAAAATGATACATTT	TTTTTATTTAATATAAATGTATCATT
																								ATTTATTAATA	TTAATAAATTA	8	TAATAACAA	TATTATTGT	37							GTTCGATAGCC	TATCGAACGGC	3				GTATAGGTATATGGGCGTATAAGTATGTAAACAT	TACATGTTTACATACTTATACGCCCATATACCTA	3				ATATATATATAT	palindrome
																								ATTGACCACCGTCCCGATTGACCACCGTCCCG	GTGGTCAATCGGGACGGTGGTCAATCGGGACG	8	TAAGATCATAAT	TTAATTATGATC	37							GTGTCCAATTGCACT	TTGGACACAGTGCAA	3				GGTTCGACAGGCGCTTAATTGGGTTAAAGAAAA	TTTCTTTAACCCAATTAAGCGCCTGTCGAACCT	3				ATATATAATTAA	ATTTAATTATAT
																								ATTATTACT	TAATAATAG	8	GGAGAGAGA	TCTCTCTCC	37							GTAATAAAAAT	TTTTATTACAT	3				GGTACTC	TACCGAG	3				ATATATAATAATATA	ATTATATATTATATT
																								ATTAATATAATTA	TTAATTAATTATA	8	GCGAGCGAGACAATAATAGAT	TCTCGCTCGCATCTATTATTG	37							GGTCAACCATCCTAC	TGGTTGACCGTAGGA	3				GGTACCTCG	GTACCCGAG	3				ATATATAACATGACATTATGACA	ATGTTATATATTGTCATAATGTC
																								ATTAACTTAAA	GTTAATTTTAA	8	CTCTTATTTT	GAGAAAATAA	37							GATGATAATAATAAT	TCATCATTATTATTA	3				GGCGTGTTGCTTTCACCTCTCGAGCTAAAGTCCGCCAGC	TGAAAGCAACACGCCGCTGGCGGACTTTAGCTCGAGAGG	3				ATATAGTAA	TATTTACTA
																								ATGATGAATCATACA	TGTATGATTCATCAT	8	CGGGAGCGT	TCCCGACGC	37							GAGAGGGGGAGAGA	TCTCCCCCTCTCTC	3				GGATCCTGCG	TCCCGCAGGA	3				ATATAAATATAAATAAATATAA	TTTATATTTATATTTATTTATA
																								ATCTTCATC	GAAGATGAT	8	CGAATCGTGAGAGGCGAGGGGACTCACGTTAATCAAGCACCC	GGGGTGCTTGATTAACGTGAGTCCCCTCGCCTCTCACGATTC	37							GAAGAATTAAACGCA	TTAATTCTTCTGCGT	3				GGACGGT	TCCACCG	3				ATAATTTATATAT	TAAATTATATATA
																								ATCTAAAC	GATGTTTA	8	CGAACGA	TCGTTCG	37							GAACCACTTT	GTTCAAAGTG	3				GGACGAAAAAT	TCGTCCATTTT	3				ATAATATCATAA	TTATGATATTAT
																								ATCCTCGGAATCCTCGAGATCACCGAGACCTTCCAG	CGAGGATTCCGAGGATCTGGAAGGTCTCGGTGATCT	8	CCCCTCGCC	CGAGGGGGG	37							CTCTCTCCCCCC	GAGAGAGGGGGG	3				GGAATA	TTCCTA	3				ATAATATAAATTCATTAA	TAATGAATTTATATTATT
																								ATCATCATCATC	ATGATGATGATG	8	CCCCGCGTGACGTCATCACCCCTCC	GGGGAGGGGTGATGACGTCACGCGG	37							CGTGATCAATCGGGAC	TCCCGATTGATCACGG	3				GCTGCACCG	TGCAGCCGG	3				ATAATAATTAAT	ATATTAATTATT
																								ATATTATATATTTA	TAAATATATAATAT	8	ATATACATTAAAATTATAACATTTATATTTGATATAA	TAATGTATATTTATATCAAATATAAATGTTATAATTT	37							CGTCTCCTACGGAAC	GTTCCGTAGGAGACG	3				GCGGAA	TTCCGC	3				ATAAGTAAAA	TTATTTTTAC
																								ATATTATATATAAAT	TATATTTATATATAA	8	ATATAACAAT	TATATATTGT	37							CGTCGTC	GACGACG	3				GCGAAGG	TTCGCCC	3				ATAAATTAAATAT	TATATATTTAATT
																								ATATTATACAT	TAATATATGTA	8	ATAATATATATATAT	TATATATATATATTA	37							CGTCGAC	GACGGTC	3				GCGAAAAG	TTTTCGCC	3				ATAAATATATAAATAT	TATTTATATATTTATA
																								ATATTATAATATAA	ATATTTATATTATA	8	ATAAATTGTAT	CAATTTATATA	37							CGGGACT	GTCCCGA	3				GCCTATCGACAA	GGCTTGTCGATA	3				ATAAAC	TTATGT
																								ATATTAATTTTT	TTAATATAAAAA	8	ATAAAATTTTAT	palindrome	37							CGGACACAGGCCGAT	CTGTGTCCGATCGGC	3				GCAAGACGAAAG	TCTTGCCTTTCG	3				AGTATATTAA	TTTAATATAC
																								ATATATAAATAATATA	TATTATTTATATATTA	8	ACTACG	GTAGTC	37							CGCGCG	palindrome	3				GAGGGAGAAAGA	TCTCCCTCTCTT	3				AGGCAAGGCAATGTCAGATTTGGTTGGGCA	TTGCCCAACCAAATCTGACATTGCCTTGCC
																								ATATATAAAATATAT	TTTATATATATATAT	8	AATAGATT	TATTAATC	37							CGCACGCACACA	GTGCGTGCGTGT	3				GAGAGACGAGAGA	TCTCTCTCGTCTC	3				AGCGGCGTAAT	ATTACGCCGCT
																								ATATAATAGT	TATTATATAC	8	AAATTTATAATAAATT	ATTTATTATAAATTTA	37							CGAAAATAAAAATGAAGA	TTCGTCTTCATTTTTATT	3				GAGAAGAGAGAAGGA	TTCTCTCCTTCTCTC	3				AGAGTCTTATCCA	TCTTGGATAAGAC
																								ATAGAAAAAT	ATATTTTTCT	8	AAATTCTGA	ATTTTCAGA	37							CCTCTCC	GGGGAGA	3				GACTGGTTAACCACGCCTCTC	GTCGAGAGGCGTGGTTAACCA	3				ACATAGCAAT	TATTGCTATG
																								ATAATATTTAAAA	TTAAATATTATTT	8	AAATTAATTT	palindrome	37							CCGTT	GGAAC	3				GACGTTCCTCC	GTCGGAGGAAC	3				ACATAATAAT	TTATGTATTA
																								ATAATATTATTTAT	TATATAAATAATAT	8	AAAATTATATTTTATT	AATATAATTTTAATAA	37							CCGGACGAGAGT	TCCGGACTCTCG	3				GACGCT	TCAGCG	3				ACACGAACAAAATCGCCTCTGGATTATATTTTTTAGAAAACCAGC	ATCCAGAGGCGATTTTGTTCGTGTGCTGGTTTTCTAAAAAATATA
																								ATAATATCT	TAGATATTA	8	TTATATATAATTATAA	palindrome	36							CCGCCGCCACCA	GCGGTGGTGGCG	3				GACCTCGCCT	GGCGAGGTCA	3				ACACATCTAC	GTGTAGATGT
																								ATAATAAATAATATA	TTTATTATTATATTA	8	TATTAAGGAATATTAGAT	TTAATAATCTAATATTCC	36							CCAAGGCCAGCAGCAGCAACA	TGCTGCTGCTGGCCTTGGTGT	3				GACAT	GTCAT	3				ACACAGTCTCGATCGG	CTGTGTCCGATCGAGA
																								ATAAATAATTATAA	TATAATTATTTATT	8	GTAATATAA	TATTACTTA	36							CATTAG	TAATGC	3				GACAGTCCAG	GTCCTGGACT	3				ACAATGTTGTAA	ATTGTTTACAAC
																								ATAAAATATAAAAT	TATATTTTATATTT	8	GATCTTGCCTTCACTGGCTGGATCATACTCG	GTATGATCCAGCCAGTGAAGGCAAGATCCGA	36							CAGCATCAA	TGCTGTTGA	3				GACAGACC	GTCTGTCG	3				ACAAGGCTGCTGTGCGCCTAT	TAGGCGCACAGCAGCCTTGTA
																								AGTTATATAT	ATAACTATAT	8	CTATAATGCAATAAT	TAGATTATTGCATTA	36							CAGAA	TTCTG	3				GAAGGAC	TCGTCCT	3				ACAACG	TGTCGT
																								AGTATAC	TGTATAC	8	CGTTCATTTCCGTTCGACAGT	TCGAACGGAAATGAACGACTG	36							CACCGTTCATTTGC	CGGTGGCAAATGAA	3				GAACACGGC	GTTCGCCGT	3				AATTAAAAAT	TTTAATTATT
																								AGCCGTGAAAACGGCTGTTCACCAGG	GCCGTTTTCACGGCTCCTGGTGAACA	8	CGGTCGATAAAACTCAATTTACCAT	GTTTTATCGACCGATGGTAAATTGA	36							ATTTTATTAAATA	TAATAAAATTATT	3				GAACAACCATTGACG	GGTTGTTCCGTCAAT	3				AATCAATTGA	TGATTTCAAT
																								AGAGGAGAGA	TCTCCTCTTC	8	CGACAA	TGTCGT	36							ATTTTATAAAAAT	TTATAAAATATTT	3				GAAACCAACACGCCGCTGGTGGACTTTAACTCGAGAAGT	GGCGTGTTGGTTTCACTTCTCGAGTTAAAGTCCACCAGC	3				AATATTTTTAT	TATAAAAATAT
																								AGAGAGAT	TCTCTCTA	8	CAGCAGCAA	TGCTGTTGC	36							ATTTGTAA	TTTACAAA	3				GAAACCAACACGCCGCTGGCGGACTTTAACTCGAGAAGT	GCGGCGTGTTGGTTTCACTTCTCGAGTTAAAGTCCGCCA	3				AATATTTTAA	palindrome
																								AGAGAGAC	TCTGTCTC	8	ATTTATTTAAATA	TTATTTAAATAAA	36							ATTTCTTCTTTATATAAT	GAAGAAATATTATATAAA	3				GAAAACGAA	TTCTTCGTT	3				AATATTATAATTT	TTATAATATTAAA
																								AGAAGGAGAGAG	TCTCTCTCCTTC	8	ATTCAAT	ATTGAAT	36							ATTTATATAGA	TTCTATATAAA	3				GAAAAAGAGAGA	TCTCTCTCTTTT	3				AATATAAATATT	ATTAATATTTAT
																								ACGCCGCGAGCGGACTTGCGATTTTCTCGCTCGACGGCGAAAGCAAC	GTGTTGCTTTCGCCGTCGAGCGAGAAAATCGCAAGTCCGCTCGCGGC	8	ATTATATAAC	TATAATGTTA	36							ATTTATAATTAGAA	ATTTCTAATTATAA	3				CTTCGCCTCG	GAAGCGAGGC	3				AATAAATTTAATATTA	ATTTATTTAATATTAA
																								ACGCACGCC	CGTGGCGTG	8	ATAATATATAATAT	TATTATATATTATA	36							ATTTAATC	GATTAAAT	3				CTTATCA	GATAAGT	3				AATAAACAA	TTTTGTTTA
																								ACCAAAA	GTTTTTG	8	AGTATAAGT	TTATACTAC	36							ATTCTATTAT	GAATATAATA	3				CTTAATATA	TATATTAAG	3				AAGTATGAC	TCATACTTG
																								AATTATTAATATAT	TAATTATATATTAA	8	ACCGGG	CCCGGT	36							ATTCAATATATTAATGTC	TGACATTAATATATTGAA	3				CTCTCTCCTTCTCC	GAAGGAGAGAGGGA	3				AACTTTTTAACTTTAAATAT	GTTATATTTAAAGTTAAAAA
																								AATTAAATATAAT	TATTATATTTAAT	8	ACCATTCA	GTTGAATG	36							ATTATTTAATTATA	TTATAATTAAATAA	3				CTCTCACT	GAGTGAGA	3				AACGGTGGCCAAATG	CCGTTCATTTGGCCA
																								AATGTATATTT	ATTAAATATAC	8	AATTTTAATATA	ATTTATATTAAA	36							ATTATCA	TTGATAA	3				CTCGCTCA	GAGCGAGT	3				AACCCGATGCTAACCGT	TTACGGTTAGCATCGGG
																								AATGCGAATTTAATAATATGAAAGAGCAGTGTGTCA	TTCGCATTTGACACACTGCTCTTTCATATTATTAAA	8	AATTAATAAA	TTTTATTAAT	36							ATTATAATCGATTTTATT	TTATAATAATAAAATCGA	3				CTATTACTACTACTA	TAGTAGTAGTAATAG	3				AACATTTTATATTAT	GTTATAATATAAAAT
																								AATGAAAATACTTAATTAAACAT	TTAAGTATTTTCATTATGTTTAA	8	AATAAAAATATATT	TTATTAATATATTT	36							ATTATAATATTA	TATAATTAATAT	3				CGTTCGAA	palindrome	3				AACACATAT	TATGTGTTA
																								AATATTAATATT	palindrome	8	AACGT	CGTTA	36							ATTACATAAT	TATTATGTAA	3				CGTGCCAGCGGTTGCAACTAACGATACGAGTAC	GGTACTCGTATCGTTAGTTGCAACCGCTGGCAC	3				AAATGTATTT	ATTTAAATAC
																								AATATAGA	TTCTATAT	8	AAATTAATATTAG	TCTAATATTAATT	36							ATTAATAATTTTAATA	ATTATTAAAATTATTA	3				CGGGCC	palindrome	3				AAATATATTTG	ATATATTTCAA
																								AATATAAATAATATA	TATTTATATTATTTA	8	AAATATTTAA	TTTTAAATAT	36							ATTAATAATTAA	TTAATTATTAAT	3				CGCTCTCGC	GAGCGGCGA	3				AAATATATAGTA	ATTTTACTATAT
																								AATACTATATA	TATATAGTATT	8	AAATAATATATTA	TTTTAATATATTA	36							ATTAATAAAATATA	TTATATTTTATTAA	3				CGCTCGGA	GTCCGAGC	3				AAATATAG	CTATATTT
																								AATACATAT	TATATGTAT	8	TTAACG	palindrome	35							ATGAAGGAGAAG	TTCTCCTTCATC	3				CGCACGCG	GTGCGCGC	3				AAATAAAAGA	TTTTCTTTTA
																								AATAATTATATTAT	AATATAATTATTAT	8	TATCATTATAA	TGATATTATAA	35							ATCTTAATAT	TATATTAAGA	3				CGCACACACG	GTGTGTGCGC	3				AAAGAATAGATA	TATCTATTCTTT
																								AATAATAGAT	TATCTATTAT	8	TATATTTATTAAAA	TATATTTTAATAAA	35							ATCGCGAGGATC	TCCTCGCGATGA	3				CGATCGAGTCG	GATCGCGACTC	3				AAAGAAG	TTTCTTC
																								AATAAATATATATT	ATATATTTATTAAT	8	TAATGTACATTAA	TAATGTACATTAT	35							ATATTTTATTATA	TATTATAATAAAA	3				CGATCCATCCAT	GATCGATGGATG	3				AAAATGTATAT	TTATATACATT
																								AATAAATAGTT	TTAACTATTTA	8	TAAATTATAATAA	TAATTTATTATTA	35							ATATTTTAAATACTTT	TAAAATATAAAGTATT	3				CGAGTTAAAGTCCGCCAGCGGCGTGTTGCTTTCACTTCC	GCAACACGCCGCTGGCGGACTTTAACTCGGGAAGTGAAA	3				AAAAATTATAATA	TTTTATTATAATT
																								AAGTCCCCTCGCGGCGTGTTGCTTTCGCCGGCGAGCGAGAAAATCAC	TTTTCTCGCTCGCCGGCGAAAGCAACACGCCGCGAGGGGACTTGTGA	8	TAAAAAATATCTTGTCGCAAATGGACACCAAACTTGCACAATAT	TGGTGTCCATTTGCGACAAGATATTTTTTAATATTGTGCAAGTT	35							ATATTTATATTTATAT	TATAAATATATATAAA	3				CGAGAGGGA	TCCCTCTCG	3				AAAAATC	TTTTGAT
																								AACAT	ATGTT	8	GCAGCGGCGACGGGG	GTCGCCGCTGCCCCC	35							ATATTAG	TAATATC	3				CGACGCAACGA	GCGTCGTCGTT	3				AAAAATAAAATAGAGATAAAATATATAAAT	TATATTTTATCTCTATTTTATTTTTATTTA
																								AACACTACAATCAGCCATGGCAACG	CATGGCTGATTGTAGTGTTCGTTGC	8	GAATTCCAATTCTGAAATCCAGAACGAATAGGTAAGAGGAATATTCGT	TCTTACCTATTCGTTCTGGATTTCAGAATTGGAATTCACGAATATTCC	35							ATATTAATTAAATTA	ATTTAATTAATATTA	3				CGAATTATCAAACTTACACTGGTATGC	GGCATACCAGTGTAAGTTTGATAATTC	3				AAAAAAATTAATAAT	TTTTTATTATTAATT
																								AAATTATTATTA	ATAATAATTTTA	8	CTCTCTCTCGCACGCGTTCTCCTCGCGCTATCGTTCC	GCGAGAGAGAGGGAACGATAGCGCGAGGAGAACGCGT	35							ATATGTCAATA	ATTGACATATT	3				CCTTTTTTTT	GGAAAAAAAA	3				AAAAAAAAAGA	TTTTTCTTTTT
																								AAATTAAAATTA	TTTTAATTTTAA	8	CGTTGG	GCCAAC	35							ATATGTAC	palindrome	3				CCTGCCTA	GGTAGGCA	3				TTTTTATATATAAAAA	palindrome
																								AAATCAATAT	ATTTATATTG	8	CCTTTGCCG	GCAAAGGCG	35							ATATGATATAATA	ATTATTATATCAT	3				CCTCTA	GAGGTA	3				TTGGCGTAAAA	TTTTACGCCAA
																								AAATATTTATATG	ATATAAATATTTC	8	CAGATATATAA	TTATATATCTG	35							ATATGATAA	TCATATTTA	3				CCGTTTC	GAAACGG	3				TTATATATAAAT	palindrome
																								AAATATTATATAA	TTATATAATATTT	8	ATATAATTATTAAAAAATACTATTTA	ATTTTTTAATAATTATATTAAATAGT	35							ATATCCGAGTCCTGCCGCGCC	GGATATGGCGCGGCAGGACTC	3				CCGTGTC	CGGGACA	3				TTATATAAACTATTAAAATCAAACC	TTGATTTTAATAGTTTATATAAGGT
																								AAATATAATTATA	TAATTATATTTTA	8	ATATAATTAATA	TAATTATATTAT	35							ATATATATAATATAT	ATATATATATATTAT	3				CCGAATCCCACTTGTTTT	GTGGGATTCGGAAAACAA	3				TTATAAATAT	palindrome
																								AAATAATAATAATAT	ATTATTATTATTTAT	8	ATAAATTTATTATT	TAATAATAAATTTA	35							ATATATAAAATAAT	TTTTATATATATTA	3				CCCTTCT	GAGAAGG	3				TTAAATATTATAA	TTATAATATTTAA
																								AAATAAAATTAT	TTATAATTTTAT	8	AGAGAGGAGGGAAAG	CTCTTTCCCTCCTCT	35							ATATAAGATATA	TTATATCTTATA	3				CCCTCTCTC	GAGAGAGGG	3				TGTACAGCAATATA	TGTACATATATTGC
																								AAAATATAATATAAT	TTTTATTATATTATA	8	AGAGAAATATA	TTATATTTCTC	35							ATAGCTA	TAGCTAT	3				CCATACTCGGCCATACTCGGTTATGCAAGG	TGCATAACCGAGTATGGCCGAGTATGGCCT	3				TGACATCGTAT	TGTCAATACGA
																								AAAATACAT	TATTTTATG	8	ACTGTCGGTAAGGTAGGAATTTATTTTATCG	TTACCGACAGTCGATAAAATAAATTCCTACC	35							ATACTTAAGT	palindrome	3				CATCCTCTTCTT	GAGGATGAAGAA	3				TCTTCAC	TGAAGAG
																								AAAAGTATA	TATACTTTT	8	ACGCAATCGGAAATAGTA	TACTATTTCCGATTGCGT	35							ATACACACATAC	TGTGTGTATGTA	3				CATCAA	TGATGT	3				TCCGTACGCCGGAGGTACCGCCCGCGAGCGAGTCAGTACGTGCTCGATCG	TCGCGGGCGGTACCTCCGGCGTACGGACGATCGAGCACGTACTGACTCGC
																								AAAAAATAAAATAA	TTATTTTTTTTATT	8	ACATAAATATAT	TATATTTATGTA	35							ATAATTATATAT	palindrome	3				CAGGCA	TGTGCC	3				TCATCGTTTTGCACCATG	TGCAAAACGATGACATGG
																								AAAAAAATAATAT	TATTATTTTTTTA	8	AATTATTAAATTCAATTT	TTAATAATTAAATTGAAT	35							ATAATTAATATATAA	ATATATTAATTATTT	3				CAGCAGCAACAGCAG	TGCTGTTGCTGCTGC	3				TATTATAATATAATTA	palindrome
																								TTTTATAAAA	palindrome	7	AATCTTGTTGATATCGACATCGTTTCTTAGGCGATTATTTTCTA	ATCAACAAGATTTAGAAAATAATCGCCTAAGAAACGATGTCGAT	35							ATAATATAGTA	ATATTATTACT	3				CAGCAATACGGAGCGCCGAATGCTCCTCAG	CCGTATTGCTGCTGAGGAGCATTCGGCGCT	3				TATATATAAATTT	TTTATATATAAAA
																								TTATTATAATAA	palindrome	7	AATATTGCAATGTTGCTGCAATGTTACAACAATATTAATAATATTGCTGC	AATATTGCAGCAATATTATTAATATTGTTGTAACATTGCAGCAACATTGC	35							ATAATAAAATGTATATGTA	TATACATTTTATTATTACA	3				CAGATATACATA	GTATGTATATCT	3				TATATAATATATATA	TATTATATATATATA
																								TCATTTATT	TGAAATAAA	7	AAATAAATG	TTTATTTCA	35							ATAAG	TTATC	3				CAGACGAG	CTCGTCTG	3				TATAAATCAA	TTGATTTATA
																								TATATTATATATAATA	palindrome	7	AAAGAATTAT	TTTATAATTC	35							ATAAATATATAAA	TTATATATTTATT	3				CAGAA	TTCTG	3				TACTTCATA	TGAAGTATA
																								TATATTATAATATATA	palindrome	7	AAAGAACTGTGGGCA	CACAGTTCTTTTGCC	35							ATAAATATAAATATA	TTTATTATATTTATA	3				CACGGT	GACCGT	3				TAATTGTATTATAATA	TATTATAATACAATTA
																								TATATATAAAATAA	TATATATTATTTTA	7	AAAATTACA	TTTTGTAAT	35							ATAAAAATAAAAA	ATTTTTTATTTTT	3				CACCTCCGTAAC	GGTTACGGAGGT	3				TAATTCTTCTCAA	TATTGAGAAGAAT
																								TATATAATATATATAT	palindrome	7	AAAATTAAATATT	ATTTTAATATTTA	35							AGGGAGGAG	TCCCTCTCC	3				CACCCCCA	TGGGGGTG	3				TAATTAAAGAAATTATTATTAATATC	TATTAATAATAATTTCTTTAATTAGA
																								TATACAATATA	TATATATTGTA	7	AAAAATAATTTTAATA	TTATTTTTTATTAAAA	35							AGCAGA	CTTCTG	3				ATTTCACGG	CGTGAAATC	3				TAATAATAATTAA	TTATTATTATTAA
																								TACATAGAT	TATGTAATC	7	TATATACATG	palindrome	34							AGAGAGAGAGAGAGAGAA	CTCTCTCTCTCTTTCTCT	3				ATTTAATACT	TAAATAGTAT	3				TAAATTTATT	TTAAATAAAT
																								TACAGGATT	TGTAAATCC	7	TATAATATACA	TGTATATTATA	34							AGAGAAAGAGAGAGAA	TCTTTCTCTCTCTTTC	3				ATTCTCTTCTCTTT	GAAGAGAATAAAGA	3				TAAAAATTATTAA	TTTATTAATAATT
																								TAATTTTTAATA	TTATATTAAAAA	7	TATAATACATTAT	TATTATAATAATG	34							AGAATTAATCGCGGA	TTAATTCTTCCGCGA	3				ATTATGAAACTCT	TTTCATAATAGAG	3				TAAAAAATATAAAATATAAT	TTATATTTTATATTTTTTAA
																								TAATC	TTAGA	7	GAGATC	TCTCGA	34							AGAAGATA	ATCTTCTT	3				ATTATCA	GATAATT	3				GTGTCCAATTGTACC	TTGGACACGGTACAA
																								TAATATATATTTT	TATATTAAAAATA	7	GAAAAAAATTCCAGAGGCGATTTAATTCGTGTGCTGGTTATTT	TAACCAGCACACGAATTAAATCGCCTCTGGAATTTTTTTCAAA	34							ACTGGTGCTGGTGCT	CAGCACCAGTAGCAC	3				ATTAATATTA	palindrome	3				GTAACTCGTGACGACTGGTAGCAAGTCGGGAGTCACACTGTAAAATACAG	TCACGAGTTACCTGTATTTTACAGTGTGACTCCCGACTTGCTACCAGTCG
																								TAATATAAATAAT	TATTTATATTAAT	7	CTTCGAAT	TTCGAAGA	34							ACGCGAGTAGGAC	TCGCGTGTCCTAC	3				ATTAATAATA	TTAATTATTA	3				GGCGTAAAAGCGGCGTAATATC	TTACGCCGATATTACGCCGCTT
																								TAATAATATATATT	TTATTAAATATATA	7	ATTTGAAAATT	TTTCAAATAAT	34							ACGCCGATGACG	CGGCGTCGTCAT	3				ATTAAATA	TATTTAAT	3				GGATAAGG	TATCCCCT
																								TAATAATATAAAATA	TATTTTATATTATTA	7	ATTGCACACATAACATT	TTATGTGTGCAATAATG	34							ACGATGATGATG	TCATCATCATCG	3				ATGGCA	CATTGC	3				GGAGAACCTGGTGTACCC	GGTACACCAGGTTCTCCG
																								TAATAAATATTAT	TTTATTAATAATA	7	ATTATTTAATAAAT	TATTTATTAAATAA	34							ACGAAGACG	TCGTCGTCT	3				ATGCTACACA	GTGTAGCATT	3				GGACACAGCACGATC	GTGTCCGATCGTGCT
																								TAATAAATAATATTA	TATTATTTATTATAA	7	ATATATAGAGCAA	ATATTTGCTCTAT	34							ACCTGATCTC	ATCAGGTGAG	3				ATGCATACATTCCTACCAGC	GCATGCTGGTAGGAATGTAT	3				GATTGGACACCGCAA	GTCCAATCTTGCGGT
																								TAATAAAATAAAAA	TATTATTTTTATTT	7	ATATATAATATTAT	palindrome	34							ACCATCACC	GGTGATGGT	3				ATGAATT	TTCATAA	3				GATGCAACGGAG	GTTGCATCCTCC
																								TAAATCTTAA	TTAAGATTTA	7	ATACATATAC	TGTATATGTA	34							ACATACATC	TGATGTATG	3				ATCGGG	TCCCGA	3				GAGGCGA	TCGCCTC
																								TAAATATC	TTTAGATA	7	AGCAT	TATGC	34							ACAGATG	TCATCTG	3				ATCGCGGG	CCCGCGAT	3				GAGGAGAGA	TCTCTCCTC
																								TAAATAATTAAAA	TATTTTAATTATT	7	AGACGGAC	GTCTGTCC	34							ACACCCA	TGGGTGT	3				ATATGTACAGG	TCCTGTACATA	3				GAGAAAATATGCGTTTCTTTTCCCGATAGCGCACGTCGCCGTGTGCTAAA	GCATATTTTCTCTTTAGCACACGGCGACGTGCGCTATCGGGAAAAGAAAC
																								TAAAATTATTT	TTTAAAATAAT	7	ACATAAATATA	TTATGTTATAT	34							AATTTTCAGGCAGAGTGCTGTCTG	AGACAGCACTCTGCCTGAAAATTC	3				ATATATTAATATATAATT	palindrome	3				GACGCCTCTGGTATTATTTGTTGCGACCAGCTCACGATTT	GAGCTGGTCGCAACAAATAATACCAGAGGCGTCAAATCGT
																								GTTAGGTAG	TAACCTACC	7	ACAACCAGCACACGAATAGATCGCCTCTGGGATTATCTTTT	CCAGAGGCGATCTATTCGTGTGCTGGTTGTAAAAGATAATC	34							AATTTTATATAT	TTATATATAAAA	3				ATATATGTA	TATATTACA	3				GAACCA	TCTGGT
																								GGTTAG	TAACCC	7	ACAAATATAAAAAT	ATTTTTATATTTGT	34							AATTTTAAATAC	GTATTTAAAATT	3				ATATATATAATATAT	TATATTATATATATA	3				GAAACTAAATCAGAGAAATCCGAG	TTTCCTCGGATTTCTCTGATTTAG
																								GGCGTGTTGCTTTTGCCGGCGAGCGAGAAAATCACAAGTCCGCTCGC	TTTTCTCGCTCGCCGGCAAAAGCAACACGCCGCGAGCGGACTTGTGA	7	AATTAAATATTT	palindrome	34							AATTTAAAA	AATTTTTTA	3				ATATACAG	ATCTGTAT	3				CTTTTTTAATTATTAGTA	GTACTAATAATTAAAAAA
																								GGCGTCGTCGCCATCGCCGTCGTC	TGGCGACGACGCCGACGACGGCGA	7	AATGAAA	TTTTCAT	34							AATTC	AATTG	3				ATATAATAAAAAA	TTTTTTTATTATA	3				CTTCGAG	GCTCGAA
																								GGAAGCGGACAGCGGACAGC	TGTCCGCTGTCCGCTTCCGC	7	AAATATATAATAA	TATATATTTTTAT	34							AATTATTGAATC	TCAATAATTGAT	3				ATAGACGTGATA	TTATCACGTCTA	3				CTGGATCCTCT	GAGAGGATCCA
																								GCACACACGCAC	GTGTGCGTGCGT	7	AAAGTGTAAC	TTTGTTACAC	34							AATTATTATAAA	AATTTTTATAAT	3				ATACCG	GGTATC	3				CTATAGTATAATATGGAAAA	TATAGTTTTCCATATTATAC
																								GAGAGAGAAGAGAA	TCTCTCTTCTCTTC	7	AAAGTAA	TTTTTAC	34							AATTATTAATAAT	TTATTATTAATAA	3				ATAAGTTC	TTATGAAC	3				CTAAACT	TTTAGAG
																								GAGACAGAGA	TGTCTCTCTC	7	AAAAAGAATA	TATTCTTTTT	34							AATTATAATAAAAA	TTTTTATTATAATT	3				ATAAATGTAGAT	CATTTATATCTA	3				CTAAAC	GTTTAG
																								GACAGCGGACAGCGG	GTCCGCTGTCCCGCT	7	TTATAAAATAAA	TTTTATAATTTA	33							AATTAATATTAA	TTAATATTAATT	3				AGTATTAC	GTAATACT	3				CGTACTCGCATACATACATTATA	TGCGAGTACGTATAATGTATGTA
																								GAAGAAAAAA	TTCTTTTTTC	7	TTAATTAATCGA	palindrome	33							AATCTTC	ATTGAAG	3				AGGGTAG	CCCTCTA	3				CGCTCGACTCCGAGAAAAAATATTTCAGCACTCGACT	CGGAGTCGAGCGAGTCGAGTGCTGAAATATTTTTTCT
																								GAAATCAGT	TTCACTGAT	7	TATTGATTAAATT	TTAATCAATAAAT	33							AATATTTTTAAA	palindrome	3				AGGGAGAGAGAA	TCTCCCTTTCTC	3				CGCGAAGAAAGGCGG	CGCGCCGCCTTTCTT
																								CTTCCTCATCCTCATTCGCGG	GCGAATGAGGATGAGGAAGCC	7	TATCTAAAATT	TTTTAGATAAA	33							AATATTTCTAAA	TTTAGAAATATT	3				AGGCAGCC	GGCTGCCT	3				CGAGTCAGTA	CTCGTACTGA
																								CTCTTACTTTATGT	TAAGAGACATAAAG	7	TAACTATC	TAGTTAGA	33							AATATTTAAATTTA	palindrome	3				AGGAAGGC	CCTGCCTT	3				CGACCTCGTCCT	GAGGACGAGGTC
																								CTCTCTTCTC	GAGAAGAGAG	7	GTTCGCCTAGAATCTCCGAAAGGTGGTTCGCGAACGATTCCCA	TTTCGGAGATTCTAGGCGAACTGGGAATCGTTCGCGAACCACC	33							AATATTAATTT	AATTAATATTA	3				AGCGGGAA	GCTTTCCC	3				CGAACGGA	CGTCCGTT
																								CTCTCTCTCTCTTCTCT	GAAGAGAGAGAGAGAGA	7	GACTA	TAGTC	33							AATATTAACAA	TTTTGTTAATA	3				AGCCGGGGAG	TCCCCGGCTC	3				CCTCGTCCTCCTCTT	GAGGAAGAGGAGGAC
																								CGTCGTCGC	GCGACGACG	7	CTCTCTCCCTCC	GAGAGAGGGAGG	33							AATATGTATATAA	ATTTTATATACAT	3				AGCAGCGAATTCT	GCTGCTAGAATTC	3				CCGGGAG	GCTCCCG
																								CGGGCGGCACCTACGAGAGAGCGTT	GTAGGTGCCGCCCGAACGCTCTCTC	7	CGCAG	GCTGC	33							AATATATAATATA	TATATATTTATAT	3				AGATAATAGT	TATCTACTAT	3				CCGGAGGTACCGCCCGCGAGCGAGTCTGTACGTGCTCGATCGTCCGTAAG	CGCGGGCGGTACCTCCGGCTTACGGACGATCGAGCACGTACAGACTCGCT
																								CGCTGTCCGCTTCCCGCTGC	GGAAGCGGACAGCGGCAGCG	7	CCTCGAGATCTTCCTGAT	GAAGATCTCGAGGATCAG	33							AATATATAAAAT	TATATATTATTT	3				AGAGTAT	TCTATAC	3				CCGGAGGTACCGCCCGCGAGCGACTCTGTACGTGCTCGATCGTCCGTAAG	TCGCGGGCGGTACCTCCGGCTTACGGACGATCGAGCACGTACAGAGTCGC
																								CGCGCC	GCGCGG	7	ATCGCCTCTGGATTTTTTTTCAAATAACCAGCACACGAATTAA	CAGAGGCGATTTAATTCGTGTGCTGGTTATTTGAAAAAAAATC	33							AATATAACGAATACATTTTAAAG	TATATTCTTTAAAATGTATTCGT	3				AGAGAGGGGGAGAG	TCTCTCTCCCCCTC	3				CCGCGAGCGACTCAGTGCGTGCTCGATCGTCCGTACGCCGGAGGTACCGC	TACGGACGATCGAGCACGCACTGAGTCGCTCGCGGGCGGTACCTCCGGCG
																								CCTAACCTAAACCTAA	GGTTTAGGTTAGGTTA	7	ATACACACATAC	TGTGTATGTATG	33							AATATAAATTAT	TTTATATTATAA	3				AGAGAGAGGGA	TCCCTCTCTCT	3				CCCTGA	GGGTCA
																								CCGAGC	GGCTCG	7	AGTGCCACGAGGATTAA	TCCTCGTGGCACTTTAA	33							AATATAAATAATAATAATT	ATTTATATTAATTATTATT	3				AGAGAAGAGAGAG	TCTCTCTCTCTCT	3				CCCGATCGGACACAG	CCGATCGGGCTGTGT
																								CCCCCCGCCC	GGGGGGGCGG	7	AGAAGAGGAAAG	TCCTCTTCTCTT	33							AATAGTATA	ATTTATACT	3				AGAGAAGAGAGA	TTCTCTCTTCTC	3				CCATCCTCGTGTCCATTGGTAGCGGCGCCGTCG	GCCGCTACCAATGGACACGAGGATGGCGACGGC
																								CCCCCCCCCCT	GGGGGAGGGGG	7	ACTATATATATTAT	TATAATATATATAG	33							AATAATGATGATGAT	CATCATCATTATTAT	3				AGACTACTACTGGA	AGTAGTAGTCTTCC	3				CATTCCC	GAATGGG
																								CCAATCAGGCGCGAGGACTGCCGCGCACGCGCGAAGACTC	CGGCAGTCCTCGCGCCTGATTGGGAGTCTTCGCGCGTGCG	7	ACGATCGGGATA	GATCGTTATCCC	33							AATAATATC	TATTATTGA	3				AGAAGTACAGGGTACAGG	CCTGTACTTCTCCTGTAC	3				CATTAG	TAATGC
																								CCAAT	GATTG	7	ACCCGAC	GTGTCGG	33							AATAATAATTACAGCAATAAT	TTATTATTATTATTGCTGTAA	3				ACTTTAT	ATAAAGT	3				CATCTACACCAGAACGACCCATAACACCGAACA	TAGATGTGTTCGGTGTTATGGGTCGTTCTGGTG
																								CAGCTGAACCAGAGCCTT	TTCAGCTGAAGGCTCTGG	7	AATTATTATTTGTAGA	TTTCTACAAATAATAA	33							AATAATAATTAA	TAATTATTATTT	3				ACTCTCGAGTTAAAGACCGCCAGCGGCGTGTTGCTTTCA	GAGAGTTGAAAGCAACACGCCGCTGGCGGTCTTTAACTC	3				CATACAACACAA	TTGTGTTGTATG
																								CACGCTAATCAAGCACCCCGGACGTGAGAGGCGAGGGGACT	GGGTGCTTGATTAGCGTGAGTCCCCTCGCCTCTCACGTCCG	7	AATGATATTTACAAATA	ATATCATTTATTTGTAA	33							AATAATAATACAGCAATAAT	TATTATTATTGCTGTATTAT	3				ACGCGATCCA	TTGGATCGCG	3				CATAACCC	TTATGGGG
																								CACGCACACG	TGTGCGTGCG	7	AATACTATATG	AGTATTCATAT	33							AATAATAATAATAGCAATAAT	TATTATTGCTATTATTATTAT	3				ACGCAGGCT	TAGCCTGCG	3				CACTCATTCACT	GTGAGTGAATGA
																								CACATCACA	GTGTGATGT	7	AATAAGAAATAA	TTCTTATTTTAT	33							AAGTATAGAAGTATATG	ACTTCTATACTTCATAT	3				ACGATGGACC	CCATCGTGGT	3				CACGGATATGGA	CCGTGTCCATAT
																								CACAAAAAAA	TTTTTTGTGT	7	AAGAATT	TAATTCT	33							AAGAGAAAAGAA	TCTTTTCTTTTC	3				ACGACGGCG	CGTCGCCGT	3				CAACGAT	GTTGATC
																								CAAGC	GCTTG	7	AACTAGT	GTTACTA	33							AAGAAATGGATACTGCAAAAG	CTTTTGCAGTATCCATTTCTT	3				ACCTTCTAT	TATAGAAGG	3				CAAAATTACGCAACTTTTACGC	GCGTAATTTTGGCGTAAAAGTT
																								ATTTAAATTTTT	TAAATAAAAATT	7	AAATGATCA	CATTTTGAT	33							AACTATTTAA	ATAGTTTTAA	3				ACCGTTGACACGGTTAAC	TAACCGTGTCAACGGTGT	3				ATTTATTAAA	TAATAAATTT
																								ATTGCAGCAAT	GCTGCAATATT	7	AAATATTAATAAT	TATTTATTATTAA	33							AACCTAACCCTGA	TAGGTTTCAGGGT	3				ACCATG	CATGGT	3				ATTTATC	TGATAAA
																								ATTCACGAACATTTCTCTGTTCGTTGAGAATCTCCGCAAGGCG	CGCCTTGCGGAGATTCTCAACGAACAGAGAAATGTTCGTGAAT	7	AAAATATTTAATATTTA	TTTTAAATATTAAATAT	33							AACAATAA	TTTATTGT	3				ACATAGCC	TATGTGGC	3				ATTTAATATAA	TAAATTTATAT
																								ATTATTTTATATTT	TAATAAATATAAAA	7	AAAATATCGC	TGCGATATTT	33							AAATTTATATCTAATTAAATTTAGA	TAAATTTAATTAGATATAAATTTTC	3				ACAGAAATAT	ATATTTCTGT	3				ATTATTATACTTATTGTTTAATTTTA	TATAATAATTAAAATTAAACAATAAG
																								ATTATTAAATATA	TATTTAATAATTA	7	AAAAATTAAAAT	TTTTATTTTAAT	33							AAATTATAGAATT	ATTTAATTCTATA	3				ACACGCCGCTGGCGGTCTTTAACTCGAGAAGTGAAAGCA	GCGGCGTGTTGCTTTCACTTCTCGAGTTAAAGACCGCCA	3				ATTATTACA	TAATAATTG
																								ATTATATATGT	TACATATATAA	7	TATACAT	TGTATAA	32							AAATTACATAT	TTATATGTAAT	3				AATTTTCAATA	GAAAATTTATT	3				ATTACGCCGCG	GGCGTAATCGC
																								ATTAAAATATATAT	TATATATTTTAATA	7	TAAGTATAAAAAT	TAATTTTTATACT	32							AAATTAAATATATTT	TTTAAATATATTTAA	3				AATTGTA	AATTTAC	3				ATTAATTTAT	TATAAATTAA
																								ATTAAAAG	TAATCTTT	7	TAAATTAATAC	TTAGTATTAAT	32							AAATGACAGACAA	ATTTTTGTCTGTC	3				AATTAATAC	TGTATTAAT	3				ATTAAATCT	TTTAATAGA
																								ATCTATGTATTGT	TACAATACATAGA	7	TAAATAATTATAA	TTATAATTATTTA	32							AAATGAAT	TCATTTAT	3				AATCAGTATAT	ATTATATACTG	3				ATTAAATAATATA	TTAATTATATTAT
																								ATCGACAATTCTCCACGAAGCTTAGATTCTTTAGGCAGATCCC	TGGGATCTGCCTAAAGAATCTAAGCTTCGTGGAGAATTGTCGA	7	GTAAA	TTTAC	32							AAATATTTGTATTTT	TAAAATACAAATATT	3				AATAGAAT	TATTATTC	3				ATCGTTATATTA	TTAATATAACGA
																								ATCATGAT	palindrome	7	GGCTGGATCAGGCACCGATCTTGCCTTCATC	TCCAGCCGATGAAGGCAAGATCGGTGCCTGA	32							AAATATACGAA	TATATTTTTCG	3				AAGTGTC	TTGACAC	3				ATCAATTAGTAAAAAAT	TTTTACTAATTGATATT
																								ATATTAATTATTAT	TAATATATAATAAT	7	GGAATCGTTCGCGAACCGCCTTGCGGAGATTCTAGGCGAACTG	GTTCGCCTAGAATCTCCGCAAGGCGGTTCGCGAACGATTCCCA	32							AAATATACGA	TATATTTTCG	3				AAGGTAAGGC	TTACCTTGCC	3				ATATTTTATTATTGTAA	ATTTACAATAATAAAAT
																								ATATATTTAAAAT	TTTTAAATATATA	7	GAATGT	TTCACA	32							AAATATAATTATT	TTATATTTAATAA	3				AAGGATG	TTCATCC	3				ATATTTAACAC	TGTTAAATATG
																								ATATATTAAATATA	ATATATTATATTTA	7	GAAGATAAAGTCGCTTCCTACTTTACCGACT	TCAGTCGGTAAAGTAGGAAGCGACTTTATCT	32							AAATATAACTAT	TTTATAGTTATA	3				AAGGATATCCTGATGTGACCG	TATCCTTCGGTCACATCAGGA	3				ATATTAATTAATTA	palindrome
																								ATATATATATATTAA	TATATTTAATATATA	7	CTCGCGCATGCGCCGAAG	GCGCATGCGCGAGCTTCG	32							AAATAAATTTCTTTA	AAGAAATTTATTTTA	3				AAGGACGAGCGAAGACGAGA	TCGTCTTCGCTCGTCCTTTC	3				ATATTAATATATTAATTAAAAT	ATATTAATATATTTTAATTAAT
																								ATATATAAAAAAAT	TTATATATATTTTT	7	CGTGCGAGAGAGACAACGATAATACGCGAGAACAACG	TCTCTCTCGCACGCGTTGTTCTCGCGTATTATCGTTG	32							AAATAAAATTAAA	TTTTATTTTTTAA	3				AAGACGAACGAACGACAGACGG	TCTTCCGTCTGTCGTTCGTTCG	3				ATATTAATAATCATTTAATATTAATATTAA	ATGATTATTAATATTTAATATTAATATTAA
																								ATATAATTATAAAT	TTATAATTATATAT	7	CGGCGACGA	CGTCGCCGT	32							AAATAAAAG	TTCTTTTAT	3				AAGAAGAGA	TTCTTTCTC	3				ATATATTTAAA	ATATTTTAAAT
																								ATATAAAAAAAAT	TATATATTTTTTT	7	CACACGCACA	GTGTGTGTGC	32							AAAGTTTC	CTTTGAAA	3				AACACGCCGCTGGCCGTCTTTAACTCGAGAGTAGAACC	CGAGTTAAAGACGGCCAGCGGCGTGTTGGTTCTACTCT	3				ATATATAGAATA	ATTATTCTATAT
																								ATACATA	TATTATG	7	ATTTTAAATAT	TATATTTAAAA	32							AAAGGATGAAGATTT	ATCCTTTAAATCTTC	3				AAATTCCGTG	CGGAATTTCA	3				ATATAAATATATAA	ATATATTTATATTT
																								ATAATTAAATTA	TTATTAATTTAA	7	ATATTATATTTA	TAATATTAAATA	32							AAAGAGGAG	TTTCTCCTC	3				AAATTATA	TTTATAAT	3				ATATAAAGTAATATAATATA	TATATTATATTACTTTATAT
																								ATAATATATATTTAT	TATATAAATATATAT	7	ATATTACAT	TAATATATG	32							AAAATTATATATAA	ATAATTTTTTATAT	3				AAATAATAA	TATTTTTAT	3				ATAGCGGGAT	ATCCCGCTAT
																								ATAATATATAAAATAT	ATATTTTATATATTAT	7	ATATATATATATATTT	TATATATATATAAATA	32							AAAATTATAATATTT	TATTATAATTTTAAA	3				AAAGTCCCACTGTCGCGTGTTCCTCCGACTCGTCAGAGTC	ACACGCGACAGTGGGACTTTGACTCTGACGAGTCGGAGGA	3				ATAGCCGTTCGAAAGCCGTTCA	TGAACGGCTTTCGAACGGCTAT
																								ATAATAATAAATAA	TTATTTATTTATTA	7	ATAATATAAATAAT	TTATATTATATTAT	32							AAAATTAATAT	ATTTTATATTA	3				AAAGTCCCACTGCCGCGTGTTCCTCCGACTCGTCCGAATC	GACTTTGATTCGGACGAGTCGGAGGAACACGCGGCAGTGG	3				ATAGATTATATAATTAAATTT	TAATCTATAAATTTAATTATA
																								ATAATAAAAATTA	TATTATTAATTTT	7	AGCATC	TGCTGA	32							AAAATAAAATAAA	TTTATTTTATTTT	3				AAAGTATATTCC	TTTGGAATATAC	3				ATACTTACCTGTTAT	GTAAGTATATAACAG
																								ATAAGTAATT	TATAATTACT	7	AATATATTAAATAAA	ATTTTTATTTAATAT	32							AAAAATGT	TTACATTT	3				AAAGTAGCGG	TACTTTCCGC	3				ATAATAATTATTAATA	ATTATTATTAATAATT
																								ATAAATATATATAATA	TATATATATTTATTAT	7	AATATATATTTATT	TATTAATAAATATA	32							AAAAATATTTAT	ATAAATATTTTT	3				AAAGCGCGAG	TTTCTCGCGC	3				ATAATAAACGA	GTTTATTATTC
																								ATAAATAATAAATAT	TTTATTATTTATATA	7	AATAAAAC	TTTTATTG	32							AAAAAGAT	TTATCTTT	3				AAAGAAAAAAAAAA	TTTTTCTTTTTTTT	3				ATAAAGAAAATATGGAAATAG	TTATCTATTTCCATATTTTCT
																								ATAAATAAATAAAT	TTTATATTTATTTA	7	AACTAATTGTA	TTAGTTTACAA	32							AAAAAGAAAAG	TTTTCTTTTTC	3				AAACTTGGATTGTACAAATAGA	TCTATTTGTACAATCCAAGTTT	3				ATAAACATAAT	TATTATGTTTA
																								ATAAAATAAATATA	TATTTTATTATATT	7	AACCCCATAACCTCTT	TTATGGGGTTAAGAGG	32							AAAAAATAAAATTAAA	TTTTTTTTTAATTTTA	3				AAACAGAC	GTCTGTTT	3				ATAAAATAGATATTA	TAATATCTATTTTAT
																								ATAAAAAATTA	TTTTTTATTAA	7	AAATTCTTATAT	ATTTATATAAGA	32							TTAATTAA	palindrome	2				AAAATGTTATTT	ATAACATTTTAA	3				ATAAAATAAAAA	TATTTTATTTTT
																								AGCCGTTTTCACGGCTCCTGGCGAAC	CGTGAAAACGGCTGTTCGCCAGGAGC	7	AAATACATAT	TATTTATATG	32							TGAACAACA	TGTTGTTCA	2				AAAAATTATC	TTGATAATTT	3				ATAAAAATACAAACATAATACGTTA	TTAACGTATTATGTTTGTATTTTTA
																								AGCACG	CGTGCT	7	AAATAATAATTATTTCTCT	TATTATTTAGAGAAATAAT	32							TCAACCACTCAA	TGGTTGATTGAG	2				AAAAATAG	TTTCTATT	3				AGGGCGAGAG	TCTCGCCCTC
																								AGATCCTCG	ATCTCGAGG	7	AAAATTAATATA	AATTTTTATATT	32							TATTATAATTATAA	palindrome	2				AAAAAAAAAAAC	TTTTTTGTTTTT	3				AGCGGGCACGTATCCTGGTGCTGCCGGCGG	CAGGATACGTGCCCGCTCCGCCGGCAGCAC
																								AGATCCTCCAGATCTTCGAGAACCTCGAGTCCTCC	GAGGATCTGGAGGACTCGAGGTTCTCGAAGATCTG	7	AAAATATATCCAGAGGCGGTCTGTTCGTGTGCTGGTTATTTAAA	ATTTTTTTAAATAACCAGCACACGAACAGACCGCCTCTGGATAT	32							TATCACCTTATAGAGT	TCTATAAGGTGATAAC	2				TTATTAATAA	palindrome	2				AGCACTGCTGTGCCA	TTGGCACAGCAGTGC
																								AGAAAGAGAGAA	CTCTCTTTCTTT	7	AAAAATGAGGGAGAGCAATCCCTTATTTTTATCCG	ATAAAAATAAGGGATTGCTCTCCCTCATTTTTCGG	32							TATATAATAAATAA	TTTATTATATATTA	2				TTAATATTAATA	palindrome	2				AGAGAGAT	CTCTATCT
																								ACGATGTCCC	CATCGTGGGA	7	TCGGACACAGTGCAAA	TGTGTCCGATTTGCAC	31							TATAATATTTAT	TTATAATAAATA	2				TTAAATACA	TTAATGTAT	2				AGAGAGAGATAGCGCGAAGCATGCACTTGGGAG	CGCTATCTCTCTCTCTCCCAAGTGCATGCTTCG
																								ACGAGCGACGAGAAACTTTGCGCGGGCG	GCTCGTCGCCCGCGCAAAGTTTCTCGTC	7	GATCTGGAAGATCTCGAG	TCGAGATCTTCCAGATCC	31							TATAATATTATATAT	TATATAATATTATAA	2				TCGATATTTTTAAAAATAA	TTTTTAAAAATATCGATTA	2				AGAGAGAGACAG	TCTCTGTCTCTC
																								ACCTAACCTAAA	GGTTAGGTTTTA	7	CTTGGTTTGTGTCTTTTA	TAAAAGACACAAACCAAG	31							TATAATATATAAATA	TATTTATATATTATA	2				TCCTCAACATCA	TGTTGAGGATGA	2				ACTTAAAATTAT	ATTTTAAGTATA
																								ACCCACC	GTGGGTG	7	CGCTCGTCCTGCTGC	GCAGCAGGACGAGCG	31							TAGATAAATTTG	TTATCTACAAAT	2				TATATATATAATGTA	TATATATATATACAT	2				ACTGAGAAAG	CTTTCTCAGT
																								ACATGATCCAGCCAGTCAAGGCAAGATCCGA	CTTGACTGGCTGGATCATGTTCGGATCTTGC	7	CGCCAATCGCCGGGC	TGGCGGCCCGGCGAT	31							TACATACACATA	TATATGTGTATG	2				TATATATATAAGCTAC	TATATATATAGTAGCT	2				ACTCACTTTTAAAAAGCACCCCAAAAGTGAGAGGCAAGGGG	CCCCTTGCCTCTCACTTTTGGGGTGCTTTTTAAAAGTGAGT
																								ACACACCC	TGTGGGTG	7	ATTACTT	TAAGTAA	31							TACAGGAA	TGTATTCC	2				TATATAATATATAT	palindrome	2				ACTAGCGGGCTTATT	CGCTAGTAATAAGCC
																								ACACACACAT	TGTGTGTATG	7	ATTAAATTGTC	CAATTTAATGA	31							TAATTTAAAAAATA	TATATTTTTTAAAT	2				TATATAATATAATC	TATATAGATTATAT	2				ACGTTCGCCAAGTAG	GTCTACTTGGCGAAC
																								ACAAAATATA	TTTTGTTATA	7	ATATTTAAAAATA	TTATTTTTAAATA	31							TAATTATTAATAAAT	TTTATTAATAATTAA	2				TATAGATC	palindrome	2				ACGTAAAAT	ATTTTACGT
																								ACAAAAC	TGTGTTT	7	ATATTAAATAATT	TAATTATTTAATA	31							TAATTATATATT	TATATAATTAAA	2				TATAATTC	TTATAGAA	2				ACGATGAAATGTCGG	TTCATCGTCCGACAT
																								AATTTTTATTTT	TAAAATAAAAAT	7	ATATAGATAAA	ATATTTTATCT	31							TAATTAAATATTATA	TAATTATATAATATT	2				TATAAATATATATT	palindrome	2				ACCGAATAGTTGTGAT	ATTCGGTATCACAACT
																								AATTTTATAATTC	TTATAAAATTGAA	7	ATATAATATGAT	ATCATATTATAT	31							TAACATA	TATGTTA	2				TACTATAGTATA	palindrome	2				ACATATAGAAGACGGC	ATGTGCCGTCTTCTAT
																								AATTTATATATTAT	ATAAATTATAATAT	7	ATATAATAATAAATA	TATATTATTTATTAT	31							TAAATAATTATT	palindrome	2				TACATTCTAA	TATTAGAATG	2				ACAGAGAGAA	TTCTCTCTGT
																								AATTGATAATA	AATTTATTATC	7	ATAATAATTAAAT	TTATTATATTTAA	31							TAAATAATATATTATTTTA	TATTTATAAAATAATATAT	2				TAATAATAAA	TATTATTTAT	2				ACAATGTATGTGTGCGAGTATGT	CATACTCGCACACATACATTGTA
																								AATTATATTTAA	TTTAAATATAAT	7	ATAAATTAATATT	TAATTTATAATAT	31							TAAATAAAATT	TATTTAAATTT	2				TAAATATAATATA	TATTATATTTATA	2				ACAATATATATAAGTC	TTATATATATTGTGAC
																								AATTATATATATATA	AATTTATATATATAT	7	AGGAGGG	TCCCTCC	31							TAAAATATTAATA	TATTTTATATTAA	2				TAAAATATCTAA	TATTAGATATTT	2				AATTTTATATAT	TATATATAAAAT
																								AATTAAATAATTA	TAATTATTTAATT	7	AGATAGAAATAA	TTCTATCTTTAT	31							TAAAATAAAATAA	TTATTTTATTATT	2				TAAAATAATATT	TATTTTAAATAT	2				AATTTAATAATATTTAAATAATAAT	ATTATTTAAATATTATTAAATTATT
																								AATGTAAAT	ATTTACATT	7	AGAATATTATT	TAATAATATTC	31							TAAAAAAAATAAAAA	TTATTTTTTTTATTT	2				TAAAAC	TAGTTT	2				AATTACAATTA	TAATTTAATTG
																								AATATTTATATA	palindrome	7	AATTTAATTATT	TAAATTAATAAT	31							GTTCAATAGTT	TTGAACAACTA	2				TAAAAATAATA	TATTATTTTTA	2				AATTAATTCTCCCCTAACTATTTATTTTTTATATATATAAAATTAAT	ATATATATAAAAAATAAATAGTTAGGGGAGAATTAATTATTAATTTT
																								AATATATATTAATT	palindrome	7	AATATGTATAAGAT	CTTATACATATTAT	31							GTGGTA	TACCAC	2				GTTGGTTTCAACTCTCGAGTTAAAGTCGGCCGCGGCGT	TTGAAACCAACACGCCGCGGCCGACTTTAACTCGAGAG	2				AATTAAGTATATAA	TTTATATACTTAAT
																								AATATATATACA	GTATATATATTT	7	AATAATTAAATA	TATTTATTTAAT	31							GTCGAACCGA	TCGACTCGGT	2				GTTAGT	TAACAC	2				AATTAAATATAATAAT	AATTATTATTATATTT
																								AATATATAG	TTCTATATA	7	AATAATGCCAGAGGCGTCTATTCTGACGTGGGCTGGTTCGTAAC	TCTGGCATTATTGTTACGAACCAGCCCACGTCAGAATAGACGCC	31							GGCGGA	TCCGCC	2				GTATATATTA	TAATATATAC	2				AATGTCTATGAGAAGAAG	ACATTCTTCTTCTCATAG
																								AATAATTATTATA	AATAATTATTTAT	7	AAGGAAAGATA	TTTCCTTTATC	31							GCGCTTCAGCAGCAGCAA	TTGCTGCTGCTGAAGCGC	2				GTACTACTCCTGTACCTCT	GTAGTACAGAGGTACAGGA	2				AATCATATAATT	ATTAATTATATG
																								AATAAATTTG	TTCAAATTTA	7	AAGAAAATA	TTTATTTTC	31							GCCGCCT	GCGGCAG	2				GGATGCT	TCCAGCA	2				AATCAAGTATA	TTTATACTTGA
																								AATAAATAATAAATA	TATTTATTTATTTAT	7	AACAATCCAGAGTGAATAATGTATTCACGGATCGCTATAG	CTCTGGATTGTTCTATAGCGATCCGTGAATACATTATTCA	31							GCCCCGGCCGTCGTC	GGCGACGACGGCCGG	2				GGAGCCG	GGCTCCC	2				AATATTTTAATA	ATATTTATTAAA
																								AATAAATAAAAATA	TATTTTTATTTATT	7	AAATTTCAATCCAAGTC	AAATTTGACTTGGATTG	31							GCCCCCGC	GCGCGGGG	2				GGACGAGACG	TCTCGTCCCG	2				AATATGTATA	TACATATTTA
																								AATAAAATTAAAA	TTATTTTTTAATT	7	AAATATG	TCATATT	31							GATCGTTATCCA	GGATAACGATCT	2				GGACCGGATC	GGTCCGATCC	2				AATATATTTTT	ATATATTAAAA
																								AATAAAAAAAATA	TTTTTTTTATTTA	7	AAAGC	CTTTG	31							GATCGC	palindrome	2				GCGAAC	TCGCGT	2				AATATATTATTT	TATATTAAATAA
																								AAGAAT	TTATTC	7	AAAATGTATTAT	TTATAATACATT	31							GAGAGAAAGAAAGAGA	TCTCTCTCTCTTTCTT	2				GCCGCTGGCGGATTTTAACTCGAGAAGTGAAAGCAACAC	TGTTGCTTTCACTTCTCGAGTTAAAATCCGCCAGCGGCG	2				AATAATAAAAATTAAA	TTTAATTTTTATTATT
																								AACGA	TTTCG	7	AAAATATATATAAT	TTATTATATATATT	31							GACTGCCT	GCAGTCAG	2				GCCATCCA	TGGCTGGA	2				AATAAGTTATTT	TTAAATAACTTA
																								AACACA	TGTGTT	7	AAAAGATAT	TTTATATCT	31							GACCAAACCAGACA	TGGTTTGGTCTGTC	2				GCCACCTC	TGGCGAGG	2				AATAAATAAAATA	TTTATTTATTTAT
																								AAATGATA	TTTATCAT	7	AAAAATGTT	TTTTTAACA	31							GACAGC	GCTGTC	2				GCCAATAACAT	GTTATTGGCAT	2				AATAAAAGT	ACTTTTATT
																								AAATATATTATTAT	TAATATATTTATAA	7	TATTTAATAAAA	TTTTATTAAATA	30							GAATAATTA	TCTAATTAT	2				GCCAAGGTCTACAGCGAGCCA	GGCTCGCTGTAGACCTTGGCT	2				AAGTTTT	ACTTAAA
																								AAATATATATATATAT	TTTATATATATATATA	7	TATTTAAGG	TTAAATACC	30							CTGACGT	TCAGACG	2				GATTCGATTGC	TCGCAATCGAA	2				AAGATATA	TTATATCT
																								AAATAGAAAT	TATTTCTATT	7	TATATTAATAGATTC	TCTATTAATATAGAA	30							CTCTCTTCTCTTT	GAAAGAGAAGAGA	2				GATCTCGAC	TCGTCGAGA	2				AAGAAAAAGAA	TTTCTTTTTCT
																								AAATAAATAAAATA	TTTTATTTTATTTA	7	TAATAAGATAA	TTATTATTATC	30							CTCTCCCTCCCC	GAGGGAGAGGGG	2				GATATGTATAT	TCATATACATA	2				AACAGACGTGT	ACACGTCTGTT
																								AAAGGA	TTCCTT	7	CTCTCTCTCTCC	GAGAGAGAGAGG	30							CTATCTGAATTTTCAGATACA	TCTGAAAATTCAGATAGTGTA	2				GAGAGAGGGAGAAGGA	TCTCTCCTTCTCCCTC	2				AACAA	TTTTG
																								AAAGATATT	TTAATATCT	7	CCCGTAGCACCAAGATACGTGCACGCACCG	TGGTGCTACGGGCGGTGCGTGCACGTATCT	30							CTATATAGTA	palindrome	2				GAGAGAAGAGG	TCTCTCCCTCT	2				AAATTCTATT	AATAGAATTT
																								AAAATTTATT	TTTTAATAAA	7	ATGTTGATGATG	CATCATCAACAT	30							CGTCGTCATCGT	GACGATGACGAC	2				GACGCCCC	GGCGTCGG	2				AAATTAATAATTAGTAAA	ATTTTTTACTAATTATTA
																								AAAATTATAATA	TATAATTTTTAT	7	ATATTATACTTATAAG	ATCTTATAAGTATAAT	30							CGTCGCT	GCGACGA	2				GAATGTACAC	TTCGTGTACA	2				AAATGTCAAAATGAAG	ATTTTGACATTTCTTC
																								AAAATAGTTAAAAT	TTATTTTAACTATT	7	ATATGGATAA	TATCCATATT	30							CCGTCTC	GAGACGG	2				GAATCCTC	GATTCGAG	2				AAATCATAGTAC	ATTTGTACTATG
																								AAAATAATTTA	AAATTATTTTT	7	ATATATAAC	TATATATGT	30							CCGCCGAGTCCA	CGGTGGACTCGG	2				GAAGAGAGGA	TCTCTTCTCC	2				AAATATAATATAAA	TATTATATTTTTTA
																								AAAATAATAAATAAT	TTATTTATTATTTTA	7	ATAGAACA	TATTGTTC	30							CCCCCTCTCCC	GGGGAGAGGGG	2				GAAGAAGAAGCTGAGCGAAACCAGGACGCGCCG	TCTTCCGGCGCGTCCTGGTTTCGCTCAGCTTCT	2				AAATAAAATATAATATTAC	ATATTATATTTTATTTGTA
																								AAAATAAAAAATT	TTATTTTAATTTT	7	ATACTTTA	TAAAGTAT	30							CCCCCCCCGCCG	GGCGGCGGGGGG	2				GAACAATATCTG	TGTTCCAGATAT	2				AAAGCTATAGTATAATATGAA	TATAGCTTTTTCATATTATAC
																								AAAAATTATTTCAAT	TTTATTGAAATAATT	7	ATAATTC	TTATGAA	30							CCCCCCCCCCCCCCT	GGGGGGGGGGAGGGG	2				GAAAGAT	TCATCTT	2				AAAGAT	TATCTT
																								AAAAATTAAATTA	ATTTAATTTTTTA	7	ATAATTAATTAATA	TTATTAATTAATTA	30							CAGACGAACAGA	GTCTGTTCGTCT	2				GAAAGAGAGAGG	TTTCCCTCTCTC	2				AAAATTCAGACAGAATTCTGTTCCTG	GGAACAGAATTCTGTCTGAATTTTCA
																								AAAAATG	TTCATTT	7	ATAAATTACAT	TAATTTATATG	30							CACTATTGAAC	GTTCAATAGTG	2				GAAAAATTG	TTTCCAATT	2				AAAATAATATTT	AAATATTATTTT
																								AAAAAATAG	ATTTTTTCT	7	AGGCTTGAAATCATTTCATTGAG	CCTCTCAATGAAATGATTTCAAG	30							CACGCCCG	GGGCGTGC	2				CTTTACTAT	GATAGTAAA	2				AAAAGAATG	TTCTTTTCA
																								AAAAAAATAATAAT	TTTTTTATTATTAT	7	AATTTAATTAG	TTCTAATTAAA	30							CAATACCAGATTGACAGAAAATGTAAA	TTTCTGTCAATCTGGTATTGTTTACAT	2				CTTTAACTCGAGAGTTGAAACCAACACGCCGCGAGCCGA	GGTTTCAACTCTCGAGTTAAAGTCGGCTCGCGGCGTGTT	2				AAAAATGTATAT	TTATATACATTT
																								AAAAAAAAAATAAAAAA	TTTTTTTTTTTTTTTTA	7	AATTTAAATTTATAA	TTATAAATTTAAATT	30							CAAAATATAATA	TATTTTGTATTA	2				CTTTAACTCGAGAGTAGAAACCAACACGCCGCTGGCTGT	GCCAGCGGCGTGTTGGTTTCTACTCTCGAGTTAAAGACA	2				AAAAATATTATCCAGAGGCGATTTATACGTGAGCTGGTTATTAG	ATAATATTTTTCTAATAACCAGCTCACGTATAAATCGCCTCTGG
																								TTTAATATAAATA	TTTATATTAAATA	6	AATTGACAATA	TTTATTGTCAA	30							CAAAACTCTC	GGAGAGTTTT	2				CTTACTCTG	GCAGAGTAA	2				AAAAATAATTAATAA	ATTTTTTTATTAATT
																								TTAATAAATTAA	TTAATTAATTTA	6	AATAAAAAAATA	TTTTATTTATTT	30							ATTTTTTCTT	GAAAAAATAA	2				CTCTCTTTCTTT	GAAAGAAAGAGA	2				AAAAAAGG	CCTTTTTT
																								TTAAATTAAAACC	TTTTAATTTAAGG	6	AAATTTAAATTTAAAAATTT	TTTAAATTTAAATTTTTAAA	30							ATTTTACTA	TAAAATTAG	2				CTCTCTCTCTCTCTCG	GAGAGCGAGAGAGAGA	2				AAAAAAAACT	TTTTTAGTTT
																								TTAAATATAAAT	TTATATTTAAAT	6	AAATTAATAAA	TTATTAATTTT	30							ATTTTAAAAA	TTTTTTAAAA	2				CTCTCTCTCCCCCC	GAGAGAGAGGGGGG	2				TTTTTAAAAATA	palindrome
																								TCCTAACAG	TTAGGACTG	6	AAAAGTCATAAAACCTAATGG	GTTTTATGACTTTTCCATTAG	30							ATTTATAATTA	TATAAATTAAT	2				CTCTCTCCCTC	GAGGAGGGAGA	2				TTTAAATTAAAA	TTTAAATTTTAA
																								TCAGTTGCACACCGC	TGAGCGGTGTGCAAC	6	AAAAATCAATATT	TTTTTAATATTGA	30							ATTATTTATATATT	TATATAAATAATAA	2				CTCTCCTCTCTCC	GGAGAGAGGAGAG	2				TTATAATTATAA	palindrome
																								TATAATATAATATTA	TATTATATAATATTA	6	TATTCGTGAATTCCAATTCTGAAATCCAGAACGAATGGATAAGAGGAA	TCTTATCCATTCGTTCTGGATTTCAGAATTGGAATTCACGAATATTCC	29							ATTATTTATATAAATA	palindrome	2				CTCGTCTCTCT	GACGAGAGAGA	2				TCTTAACAGCCCTAGCAA	TTAAGATTGCTAGGGCTG
																								TATAATAGATA	TATATATCTAT	6	TATAATTTATTTAAAAA	TTTTTAAATAAATTATA	29							ATTATTAAATATTAAATTTAATAT	ATTTAATAATATATTAAATTTAAT	2				CTCGAGAAGTGAAAGCAACACGTCGCTGGCGGATTTTAA	GAGTTAAAATCCGCCAGCGACGTGTTGCTTTCACTTCTC	2				TCGCGGAACTAA	TTAGTTCCGCGA
																								TATAACAGATA	TGTTATATATC	6	TAATAAAATAAAT	TTTTATTAATTTA	29							ATTATCATTAT	GATAATATAAT	2				CTCGACCGGTTGACCACGCCT	GTCGAGAGGCGTGGTCAACCG	2				TCATGAAATAT	TGAATATTTCA
																								TATAAATC	TTTATAGA	6	GAGAAGAGAAA	TCTCTTTCTCT	29							ATTATATTATATTTT	TAATAAAATATAATA	2				CTCCTCATT	GAATGAGGA	2				TATTATCAAAGAA	TTGATAATATTCT
																								TATAAAATTAAAT	TTAATTTTATAAT	6	GAAAGAGAGAAA	TTCTTTCTCTCT	29							ATTATAC	TATAATG	2				CGTCCTCG	GACGCGAG	2				TATTATAATAATAT	palindrome
																								TACATATG	palindrome	6	CGCATA	GTATGC	29							ATTAATAATAA	TTATTAATTTA	2				CGGATAACG	CGTTATCCG	2				TATATATAAATATT	palindrome
																								TAATTTATAAA	TATTTATAAAT	6	CCCGATAGCGCACAAA	GCTATCGGGTTTGTGC	29							ATTAAATGTAATATA	TATTACATTTAATTA	2				CGCGAGTG	CGCGCACT	2				TATAGACGTC	palindrome
																								TAATCATAA	TTATTATGA	6	CATTATTTAATTTGTTTAATTTTATTAAAAATGTGAGATG	TGCATCTCACATTTTTAATAAAATTAAACAAATTAAATAA	29							ATTAAATATTTA	palindrome	2				CGCAACGCGA	CGCGTTGCGT	2				TATAAATATTTA	palindrome
																								TAATATTTTTTAA	TTATTAAAAAATA	6	CAGAGGCGGTCTATTCGTGAGCTGGCATCTTTTCCTAATATTGAAAGC	CCAGCTCACGAATAGACCGCCTCTGGCTTTCAATATTAGGAAAAGATG	29							ATGTATTTA	TTAAATACA	2				CGATTACG	CGTAATCG	2				TATAAAG	TATACTT
																								TAATAATATATATATA	TATATATATTATTATA	6	ATTTTAGATAT	TATCTAAAATA	29							ATCTATATTA	TATAGATTAA	2				CGATCGAG	CTCGATCG	2				TAATTTATATAT	TATAAATTAATA
																								TAATAAATATTATA	TTATTATATAATAT	6	ATTTAATATAATAA	TTTATTATATTAAA	29							ATATTTAATAATATATTAAGTTTA	TATTAAATATTAAACTTAATATAT	2				CGAGCGAGC	TCGGCTCGC	2				TAATATAATATAAT	TTAATTATATTATA
																								TAATAAATAATAAA	TTTATTATTTATTA	6	ATTACCGACGGTCGGTAAAACAGAAACTA	CGACCGTCGGTAATTAGTTTCTGTTTTAC	29							ATATTATATATAATA	TATATATAATATTAT	2				CGAGAGAGAGAA	TTCTCTCTCTCG	2				TAATAATAATATA	TTATATATTATTA
																								TAAGATA	TATATCT	6	ATTAATATAAAATT	TAATTTTATATTAA	29							ATATTAATAACAGCAATA	ATTGCTGTTATTAATATT	2				CCTGGAGAT	TCTCCAGGA	2				TAATAAAATTAA	TTTTATTATTAA
																								TAAATTTTTAA	TTATTAAAAAT	6	ATTAAATTTTCGAATTAA	TAATTTAATTCGAAAATT	29							ATATGCATATAT	palindrome	2				CCTCGCCC	GAGGGGGC	2				TAAGAATA	TCTTATAT
																								TAAATTACTAT	TAATAGTAATT	6	ATGTGTGCAATAATATC	TGCACACATGATATTAT	29							ATATATTTTATATTATA	ATTATAATATAAAATAT	2				CCTCGAGAGTAGAAACCAACACGCCGCTGAGCCGTCTTTA	TGGTTTCTACTCTCGAGGTAAAGACGGCTCAGCGGCGTGT	2				TAAATTATAG	TACTATAATT
																								TAAAATCTATTTAT	TTTTAATAAATAGA	6	ATGAATG	ATTCATC	29							ATATATCG	palindrome	2				CCTAAACCTCCTCCATGTCCACCT	GGAGGAGGTTTAGGAGGTGGACAT	2				TAAATCATATT	TGATTTAAATA
																								TAAAAGAAA	TTTCTTTTA	6	ATCGGGACTGTGTCCGATCGGGTCTGTGTCCG	CCCGATCGGACACAGTCCCGATCGGACACAGA	29							ATATATATATATAATA	TTATTATATATATATA	2				CCGACTTACGCGCCTCAATCT	TAAGTCGGAGATTGAGGCGCG	2				TAAAAATAAAAATAA	TTTTTATTTTTATTA
																								GTTCTTACGGTTCTTACG	TAAGAACCGTAAGAACCG	6	ATAACCGTTACATGTTATGCAACAGTTAC	TAACTGTTGCATAACATGTAACGGTTATG	29							ATATAATAC	TGTATTATA	2				CCGACGCTACTGCAGAAG	GCGTCGGCTTCTGCAGTA	2				TAAAAAAATATATA	TATATTTTTTTATA
																								GTAGAATT	TACAATTC	6	ATAAATATTAAATAA	TATTTATTTATTTAA	29							ATATAATAATTATAT	ATATAATTATTATAT	2				CCGACCAA	GGTTGGTC	2				GTTACACAA	TAACTTGTG
																								GCGCGC	palindrome	6	AGTTATAATTAATATATTA	TTAATATATTAATTATAAC	29							ATAT	palindrome	2				CCCGTCT	CGGGAGA	2				GTGAAAACAACTGATTTTGAGTAGTC	TTTTCACGACTACTCAAAATCAGTTG
																								GCGCACAGCAGCCGGTTTTTACAGGCGCACAGCAGCTCTGTATCG	GGCTGCTGTGCGCCGATACAGAGCTGCTGTGCGCCTGTAAAAACC	6	AGACCGCCTCTGGCTTTAAATAATAGGAAAATATGCCAGCCCACGAGT	TTTAAAGCCAGAGGCGGTCTACTCGTGGGCTGGCATATTTTCCTATTA	29							ATAATATATAC	TATATTATGTA	2				CCCGCG	CGCGGG	2				GTACATATA	TACTATATG
																								GCAGCA	TGCTGC	6	AGAATATAG	TATTCTCTA	29							ATAATAAGCAATAATAATA	TATTATTATTATTGCTTAT	2				CCCCTCTCTCT	GAGAGGGGAGA	2				GTACATAT	palindrome
																								GAGGGAGAGG	TCTCCCTCCC	6	AATTGAATAATAAT	TATTCAATTATTAT	29							ATAATAAAATAATA	TTATTATTATTATT	2				CCATCGCGGAG	CTCCGCGATGG	2				GGTGTCCAATCATTC	TTGGACACCGAATGA
																								GAGGAGAGAG	TCCTCCTCTC	6	AATTATATATTAT	ATTATAATATATA	29							ATAAGGAGAAGG	TTATCCTTCTCC	2				CCACCAATGCCA	TGGCATTGGTGG	2				GGCGTAAATGT	TTTACGCCACA
																								GAGAGAGAGGAG	TCCTCCTCTCTC	6	AATATTATATTATATTA	TAATATTTAATATAATA	29							ATAAATATATTAAT	TTATATTAATATAT	2				CATGTACGCATGCTGGTAGT	TACATGACTACCAGCATGCG	2				GCTATCGAACGGCTTTGAAC	GTTCAAAGCCGTTCGATAGC
																								GAGAAGAGGACAGCGGAAGA	TCCTCTTCTCTCTTCCGCTG	6	AATATAAAAAAT	TTTTTTATATTA	29							ATAAATATAAATATAA	TATTTATATTTATTTA	2				CATCCCCACTGTAGTT	GGATGAACTACAGTGG	2				GCCTGGTAG	GGCCTACCA
																								GAAGGGGGATCCGCGGCGCGAGCGATGGACGAGGGGGTCCGCGAGT	GATCCCCCTTCACTCGCGGACCCCCTCGTCCATCGCTCGCGCCGCG	6	AATAATTTTATAA	TTATTTTATAAAA	29							ATAAATAAAAATC	TTATTTATGATTT	2				CAGGAGCAGCAACGATTG	TGCTGCTCCTGCAATCGT	2				GCACGATTGGACAAC	TGTCCAATCGTGCGT
																								CTTAAAAACTAA	TAAGTTAGTTTT	6	AATAATAATTAAAT	TAATTATTATTATT	29							ATAAAATATAATTAA	TTTAATTATATTTTA	2				CAGCGGCGTGTTGGTTTCTACTCTCGAGGTAAAGACTGCT	CTTTACCTCGAGAGTAGAAACCAACACGCCGCTGAGCAGT	2				GCACAATTGGACAC	TGTGCGTGTCCAAT
																								CTACCTA	TAGGTAG	6	AACTT	AAGTT	29							ATAAAAAATGAA	TTTTTATTTCAT	2				CAGCAGCAGCAC	GCTGCTGCTGGT	2				GAGGAGTCCTAAGGA	TCTCCTTAGGACTCC
																								CGTTCAGTAGC	TGAACGGCTAC	6	AACCC	GGGTT	29							AGTTTTATTCTTT	TAAAGAATAAAAC	2				CAGCAACAGCAGCAA	TGTTGCTGCTGTTGC	2				GAGAGAAAGAAA	TCTCTTTCTTTC
																								CGGTCATCGAACGGTAATTGAA	GTTCAATTACCGTTCGATGACC	6	AAATTATGAATTT	ATTTAAATTCATA	29							AGTATAGA	TATACTTC	2				CAATGGCTGCTG	CCATTGCAGCAG	2				GACGCGGAG	GTCCTCCGC
																								CGCTTTC	GGAAAGC	6	AAAATAAATAATTAAAATAAATTAAAATTA	TTTTAATTATTTATTTTTAATTTTAATTTA	29							AGGGTATGC	CATACCCTG	2				CAACATCAGCAT	TGCTGATGTTGA	2				GAAAAACACAAAAATGATTTTAAAAAATCGAATAAGGAATATTAC	TAATATTCCTTATTCGATTTTTTAAAATCATTTTTGTGTTTTTCG
																								CGCGCT	GCGAGC	6	AAAATAAAATATAATA	TTTTATTTTTATTATA	29							AGGAAAGAGAG	CTCTCTTTCCT	2				CAACACGCCGCTGCCCGTCTTTACCTCGAGAGTAGAAAC	GGTTTCTACTCTCGAGGTAAAGACGGGCAGCGGCGTGTT	2				CTGTGCGCCTGCAAAATAAGGCTG	TGCAGGCGCACAGCAGCCTTATTT
																								CGACGGA	CGTCGTC	6	AAAAATTTATT	TTTAATAAATT	29							AGCTATAT	palindrome	2				ATTTTGAC	GTCAAAAT	2				CTCCGTGGCCATCGCACTCCCTGAGTGCCCTGCCGGCCGCATCAT	GCCACGGAGATGATGCGGCCGGCAGGGCACTCAGGGAGTGCGATG
																								CCTTCCTTCCTT	GAAGGAAGGAAG	6	AAAAAATATATT	TATTTTTTAATA	29							AGCGAGCGAG	CGCTCGCTCT	2				ATTTTATGAAT	TCATAAAATAT	2				CTCCAGAAAACGGCTGCTGTGCGC	GGCGCACAGCAGCCGTTTTCTGGA
																								CCGGTTCTC	CGGGAGAAC	6	TCCAGAGGCGATTTAATTCGTGTGCTGGTTATTTGAAAAGTAT	TTTTCAAATAACCAGCACACGAATTAAATCGCCTCTGGAATAC	28							AGAGGAAGAAGG	CTTCCTCTCCTT	2				ATTCTTTTGTCT	TAGACAAAAGAA	2				CTATCTCGCTCGCACGTACGCCACACGTG	TACGTGCGAGCGAGATAGCACGTGTGGCG
																								CCCCTCTCT	GGGGAGAGA	6	TATATAACACATTTTTTAT	TATATAATAAAAAATGTGT	28							AGAGGAAG	TCTCTTCC	2				ATTCCTTACTGTTTCTGGAGTCATTCA	GAATGACTCCAGAAACAGTAAGGAATT	2				CGTTCGATAGCTGTTCGATAGC	GCTATCGAACGGCTATCGAACA
																								CACGAT	GATCGT	6	TAATATTATAATATTA	palindrome	28							AGAGAGATAGAG	ATCTCTCTCTCT	2				ATTATATAATATA	TTATATTATATAA	2				CGTGCAAGCGAGATAGCACGCGCGGCGTG	TGCACGCACGCCGCGCGTGCTATCTCGCT
																								CACCCCCCCCCC	GTGGGGGGGGGG	6	TAATAATG	TTATTACA	28							AGAGAGAGAGGGG	CCCTCTCTCTCTC	2				ATTACGTA	palindrome	2				CGTCTCACCGTCTCTG	GAGACGGTGAGACGCA
																								CACCACCACA	GTGGTGTGTG	6	TAATAATAATATAATATAAATA	TATTTATATTATATTATTATTA	28							AGACAGATCAGACC	TGTCTGGTCTGATC	2				ATTAATTA	palindrome	2				CGGACACAGTGGTTGAAA	GTGTCCGTTTCAACCACT
																								CACCACAACA	TGTGGTGTGT	6	GGGGAGAGAA	TCTCTCCCCT	28							AGAATCGAATGTTACTGAAAAACC	TCGATTCTGGTTTTTCAGTAACAT	2				ATGTTTTCTT	CATAAGAAAA	2				CGCCCTC	GGAGGGC
																								CAATCTAA	TAGATTGT	6	GCTTCCAGTCCGGGTCGAGGTGTTTCTCGATTCAACCGGGTGTCTCCG	GGAGACACCCGGTTGAATCGAGAAACACCTCGACCCGGACTGGAAGCC	28							ACCTCACCTG	AGGTGAGGTC	2				ATGCATAC	ATGCATGT	2				CGCCACGCGTGCTATCTCGCTTGCACGCA	GCGTGCGTGCAAGCGAGATAGCACGCGTG
																								ATTTTGTAGAGAAAATAGACCAAT	TATTTTCTCTACAAAATATTGGTC	6	CGGGATACGCGCCAT	TGGCGCGTATCCCGA	28							ACCGCA	TTGCGG	2				ATGAATCTCGC	CATGCGAGATT	2				CGATTGACCACGGTCCCGATTGACCACGGTCC	CGTGGTCAATCGGGACCGTGGTCAATCGGGAC
																								ATTTATTAAATT	TTTAATAAATAA	6	CGATCCT	GATCGAG	28							ACCAGACCAGACGG	CCGTCTGGTCTGGT	2				ATCTTTATCACCTCTCCTTCTCTTCCC	GATAAAGATGGGAAGAGAAGGAGAGGT	2				CCTGAGTGTCCTGCCGGCGGCATCATCTCCGTGGCCATCGCACGA	GTGCGATGGCCACGGAGATGATGCCGCCGGCAGGACACTCAGGTC
																								ATTTATACTAT	TAAATATAGTA	6	CGAGGTGTCTCTCGGATCCAGC	GGATCCGAGAGACACCTCGGCT	28							ACATAAT	TATTATG	2				ATCTTTAA	TTAAAGAT	2				CCTCTGGATAATATTTTTTTAATAACCAGCTCACGTATAAATCG	GGCGATTTATACGTGAGCTGGTTATTAAAAAAATATTATCCAGA
																								ATTCTATCT	GATAGAATA	6	CGACCGTCGGTAATTAGGTTTCTGTTTTAC	CGGTCGGTAAAACAGAAACCTAATTACCGA	28							ACAGTTTGTTTACGC	CAAACTGTGCGTAAA	2				ATCCATCTATCT	GATAGATGGATA	2				CCGTGGTCAATCTCAACGTGGTCAATCGGGA	GTTGAGATTGACCACGGTCCCGATTGACCAC
																								ATTATTAATAAA	TTATTAATAATT	6	CCGCG	CGGCG	28							ACAACAATA	TTGTTGTTA	2				ATCAATATC	GATGATATT	2				CCGGAGGTACCGCCCGCGAGCGACTCAGTACATGCTCGATCGTCCGTAAG	TCGCGGGCGGTACCTCCGGCTTACGGACGATCGAGCATGTACTGAGTCGC
																								ATTATTAAAAATT	TTTTAATAATAAT	6	CATTACGAACGAGTGGC	TCGTAATGGCCACTCGT	28							AATTTTAA	palindrome	2				ATATTTAAA	TTTTAAATA	2				CCGCATCGTCCGCACCACCCGGATACGTGC	TCCGGGTGGTGCGGACGATGCGGGCACGTA
																								ATTATATATTATAA	TATATAATTTATAA	6	ATTATTTTATTA	TAATAAAATAAT	28							AATTTATATTTTT	TATAAATTAAAAA	2				ATATTCA	ATATTGA	2				CCCCCA	GGGGGT
																								ATTATATAAAATAT	TTTATATAATATAT	6	ATTATATATAC	TAATGTATATA	28							AATTTAATTTAT	TAAATTAAATTA	2				ATATTATCTTAT	GATAATATATAA	2				CCAGGAACA	CTGGTGTTC
																								ATTATAATATTAAT	palindrome	6	ATGTATATAATATA	ATTATATACATTAT	28							AATTTAAATTTA	palindrome	2				ATATTATATATA	palindrome	2				CCAGAGGCGATTTATTCGTGTGCTGGTTGTTTTACAAAATATTTTATC	TCGCCTCTGGGATAAAATATTTTGTAAAACAACCAGCACACGAATAAA
																								ATTAATATTATTTTTTAGT	TAAAAAATAATATTAATAC	6	ATATTTCTATAAAA	TTTTTATAGAAATA	28							AATTCTAATTCTAAATTCT	GAATTAGAATTAGAATTTA	2				ATATTAATATAT	palindrome	2				CCAATCGGACACAGTT	TGTGTCCGATTGGAAC
																								ATGATATT	CATAATAT	6	ATATATTAATAAA	TATTTTATTAATA	28							AATTCAAATCT	ATTTGAATTAG	2				ATATGTATATAC	palindrome	2				CATTAAAAAATAAA	GTTTATTTTTTAAT
																								ATCTATTGTATATT	TAGATAATATACAA	6	ATATAAAATCAA	ATTTGATTTTAT	28							AATTATTATTATA	ATTTATAATAATA	2				ATATATACTTAT	TATATATAAGTA	2				CAGGCGGTTGAGCTGGTGCTCCCGGAACGACTG	GCTCAACCGCCTGCAGTCGTTCCGGGAGCACCA
																								ATCTATTAAT	TAGATATTAA	6	ATAATATAATATA	TTATATTATTATA	28							AATTATCA	TTGATAAT	2				ATATATAAC	TATGTTATA	2				CAGCGGCAGCCGCACCTTCAGGATACGTGC	CTGCCGCTGGCACGTATCCTGAAGGTGCGG
																								ATATTATTTTATA	TTATAAAATAATA	6	ATAAATATAATTAATAAATATTA	TATTAATATTTATTAATTATATT	28							AATTATAAAG	TCTTTATAAT	2				ATATAGATAT	TATATATCTA	2				CAAACTCAG	GTTTGCTGA
																								ATATTATAAATAA	TTTATAATATTTA	6	ATAAATACTAT	TATTTATATAG	28							AATTAAATATATAAA	TTTTTATATATTTAA	2				ATATAACTA	TAGTTATAT	2				ATTTTCAGACACTTCA	TGTCTGAAAATTGAAG
																								ATATTAATGT	TAATATACAT	6	ACTTGAAAT	ATTTCAAGT	28							AATATTTATTAA	AATATTTTAATA	2				ATATAAATGA	TCATTTATAT	2				ATTTTATAAAAATTA	TTTTTATAAAATTAA
																								ATATTAATATATTA	palindrome	6	ACATGAAGATATTTAA	TTAAATATCTTCATGT	28							AATATTATATTAATAA	TTTTATTAATATAATA	2				ATAGAGAT	TATATCTC	2				ATTTATTACTATTTTA	TAATAAATTAAAATAG
																								ATATGAAT	TATTCATA	6	AATTGTATTTCATTAAATCAAAA	TTTTTTGATTTAATGAAATACAA	28							AATATTAC	TAATATTG	2				ATACGCAC	GTGCGTAT	2				ATTTAATTAAAT	palindrome
																								ATATCA	TATTGA	6	AATTAATATATTTAATTG	TTCAATTAAATATATTAA	28							AATATGTGTATTTACA	ATTTGTAAATACACAT	2				ATAATTAATAA	ATTAATTATTT	2				ATTGACCACGGTCCAG	CGTGGTCAATCTGGAC
																								ATATATTATC	GATAATATAT	6	AATATAGAT	TTATCTATA	28							AATATATTGATAAT	ATTATTATCAATAT	2				ATAATATTATTATTAA	TTTAATAATAATATTA	2				ATTCATAGAAT	GAATATTCTAT
																								ATATATTAAAATA	TAATATATTATTT	6	AATAAGATAT	ATTATATCTT	28							AATATATAATTTAT	TATTATAAATTATA	2				ATAATACT	TAGTATTA	2				ATTATTATATAAATA	TTTATATAATAATTA
																								ATATATACTA	GTATATATTA	6	AATAAAAATAATAATGAAAATAAAATAAG	TTATTTTATTTTCATTATTATTTTTATTC	28							AATATAATTATTATAT	AATTATATTATATAAT	2				ATAAATAATAA	TTTATTATTTA	2				ATTATAATTATATTAATATA	palindrome
																								ATATATAATTAATATA	TTATATATTATATTAA	6	AACGTGGTCAATATT	ACCACGTTAATATTG	28							AATAGTATTT	TTAAATACTA	2				ATAAAATATT	ATATTTTATA	2				ATTATAATACAATATA	ATTATATTGTATTATA
																								ATATATAATTAAA	TTTTAATTATATA	6	AACGTGGCCATTACG	GGCCACGTTCGTAAT	28							AATAGTAATT	TATTAATTAC	2				AGTTATTATATAA	ATATAATAACTTT	2				ATTATAAATATA	ATTTATAATTAT
																								ATATATAATATTAATAT	TATATTAATATTATATA	6	AACGCGGA	CGTTTCCG	28							AATACTCATCTAGATAAGATGAGATA	ATTTATCTCATCTTATCTAGATGAGT	2				AGTGGC	CACTGC	2				ATTAACG	GTTAATC
																								ATATATAATAGT	ATATATACTATT	6	AAATAAGAT	CTTATTTAT	28							AATACCTACTTT	ATTAAAGTAGGT	2				AGTGAGTGG	CTCACTCCA	2				ATTAAATTTA	palindrome
																								ATATATAAATTTT	TATATAAAATTTA	6	AAACTAATTT	TTTAAATTAG	28							AATAATTTTAAT	TATTAAAATTAT	2				AGTCGGCTCGCGGCGTGTTGGTTTCTACTCTCGAGTTAA	GCCGACTTTAACTCGAGAGTAGAAACCAACACGCCGCGA	2				ATTAAATTATATATT	TAATAATATATAATT
																								ATATATAAATTAAAT	ATTTATATATATTTA	6	TTTTAAATTTAAAA	palindrome	27							AATAATTTATT	AATTATTAATA	2				AGGTTCACG	TGAACCTCG	2				ATGTGCCAACCA	TTGGTTGGCACA
																								ATATAGATATAT	TATATATCTATA	6	TATATTATATAAA	TATTTATATAATA	27							AATAAATAAATAGAAATAAAAAT	TTTATTATTTTTATTTCTATTTA	2				AGGTTAGGCA	CCTAACCTTG	2				ATGTATATT	TACATAATA
																								ATATACAAAT	GTATATATTT	6	TATATAATTAAT	palindrome	27							AATAAACTAC	TTGTAGTTTA	2				AGCGGTGAAACCAACACGCCGCTGTTGGACATTAACTCG	TTCACCGCTCGAGTTAATGTCCAACAGCGGCGTGTTGGT	2				ATATTTATAGA	TATTCTATAAA
																								ATATAATTAATATT	ATTATATAATATTA	6	TAATTCGTGTGCTGGTTATTAAAAAAATCCAGAGGCGATC	TTTTTTTAATAACCAGCACACGAATTAGATCGCCTCTGGA	27							AATAAAAAAATATAA	TTATTTTATATTTTT	2				AGCCGGA	CGGCTTC	2				ATATTAGTGAA	TTCACTAATAT
																								ATATAAATAATAAA	ATATTTTATTATTT	6	TAATCAATATA	TATATTGATTA	27							AAGCAGCAGCGCACCCAATGATGG	TGCTTCCATCATTGGGTGCGCTGC	2				AGCAACGAA	TCGTTGCTT	2				ATATATTTAGCA	TATTGCTAAATA
																								ATATAAAAAAATT	TTTTATATAATTT	6	TAAAATTAGAATAT	TTAATATTCTAATT	27							AAATTCCAACA	GGAATTTTGTT	2				AGCAAACTTAC	TTTGCTGTAAG	2				ATATATTATTATA	TATAATAATATAT
																								ATAATTATGT	ATTATACATA	6	GTGCAATTGGACACA	TGTGTCCAATTGCAC	27							AAATTAAAATAAATTAAAATAA	TTTATTTTAATTTTTATTTTAA	2				AGAGGATCG	CCTCTCGAT	2				ATATATATATGCAT	palindrome
																								ATAATCATAAAT	ATTTATGATTAT	6	CCCGCGTCA	TGACGCGGG	27							AAATATTGAGA	TATTTTCTCAA	2				AGAGAGGGGAGAG	TCTCCCCTCTCTC	2				ATATAGAATT	TAATTCTATA
																								ATAATAAAATATAAA	TTTATTATTTTATAT	6	CATTTATTATTATATTC	TGGAATATAATAATAAA	27							AAATATATAATATAAT	ATTTATTATATTATAT	2				AGAGAGGAGGAG	CTCTCCTCCTCT	2				ATATAAATATAG	TTATATCTATAT
																								ATAAG	TTATC	6	CACGAACAGATCGCCTCTGGATTTATATATTTTTTAATAACCAGCG	TTAAAAAATATATAAATCCAGAGGCGATCTGTTCGTGCGCTGGTTA	27							AAATATATAATAATT	TTATATATTTAATTA	2				AGAGAGGAA	TCCTCTCTT	2				ATATAAAATAGTG	ATCACTATTTTAT
																								ATAAATTTAATAT	ATATATTAAATTT	6	ATTTTAAAATA	TAAAATTATTT	27							AAATAATAAAAATAAAA	ATTTTTTTATTTTTATT	2				AGAAGTGAAAGCAACACGCCGCTGGCGGACTTTACCTCG	TAAAGTCCGCCAGCGGCGTGTTGCTTTCACTTCTCGAGG	2				ATATAAAACTTTCGCAAAAATTTACAATC	GATTGTAAATTTTTGCGAAAGTTTTATAT
																								ATAAATTATTAAAA	ATTTTTAATAATTT	6	ATGACGTATTTTTTACGTCACTAT	TACGTCATATAGTGACGTAAAAAA	27							AAATAAATGAAT	TTATTTATTCAT	2				AGAAGTATGTAAACATGTATAGGCATATGGGCGT	TCTACGCCCATATGCCTATACATGTTTACATACT	2				ATAATTAATATTA	TAATATTAATTAT
																								ATAAATGAACC	TCATTTATGGT	6	ATATATATGAAAATT	TATAATTTTCATATA	27							AAATAAATATAATA	ATTTTATTATATTT	2				ACTGCACTGT	GTGCAGTACA	2				ATAATATAATATT	TTATAATATTATA
																								ATAAATATTATATT	ATTTATAATATAAT	6	ATATATATATATTA	palindrome	27							AAAGAGAGGG	TCTCTTTCCC	2				ACTCTCGAGTTAAAGTCTGCCGCGGCGTGTTGGTTTCA	GTTGAAACCAACACGCCGCGGCAGACTTTAACTCGAGA	2				ATAATATAAAAAT	ATATTATATTTTT
																								ATAAATATATTAAT	TTAATATATTTATA	6	ATATAACATGTT	palindrome	27							AAAATTAAATA	TTAATTTTTAT	2				ACTCTCGAGTTAAAGTCGGCTCAGCGGCGTGTTGGTTTCA	CTCGAGAGTTGAAACCAACACGCCGCTGAGCCGACTTTAA	2				ATAAAATAC	ATTTTATGT
																								ATAAAATAATTAT	TTTTATATAATTA	6	ATAGATAACAAT	ATCTATATTGTT	27							AAAATCTATAGAGAT	TTATCTCTATAGATT	2				ACTCTCGAGTAAAGACCGCCAGCGGCGTGTTGGTTTTA	CGGTCTTTACTCGAGAGTTAAAACCAACACGCCGCTGG	2				ATAAAAAAAATAAT	TTTTTTTATATTAT
																								AGTCCCTCGCGGCGTGTTGCTTTCGCCGTCGAGCGAGAAAATCACA	TTTCTCGCTCGACGGCGAAAGCAACACGCCGCGAGGGACTTGTGAT	6	ATAATGGTAAT	TATTACCATTA	27							AAAATAATAATC	ATTATTATTTTG	2				ACTCTCGAGGTAAAGTCGCTCGCGGCGTGTTGGTTTCA	CTCGAGAGTTGAAACCAACACGCCGCGAGCGACTTTAC	2				AGGTGA	TCACCT
																								AGGCAAGACTTATTACTTCCAGCCAGTTA	AGTAATAAGTCTTGCCTTAACTGGCTGGA	6	ATAAATTAATAATTTAATA	TTATTATTAAATTATTAAT	27							AAAATAAATAATT	TTATTTATTTTAA	2				ACTCTCGAGATAAAGACCGCCAGCGGCGTGTTGGTTTTA	CTTTATCTCGAGAGTTAAAACCAACACGCCGCTGGCGGT	2				AGCACG	CGTGCT
																								AGCCGTTTTCACGGCTCCTGGAACAAAC	GAGCCGTGAAAACGGCTGTTTGTTCCAG	6	ATAAAATATTAAA	TAATATTTTATTT	27							AAAAGTTATA	TTTTATAACT	2				ACTACTCCTGTATCCCTGTACCCCTGT	AGTAGTACAGGGGTACAGGGATACAGG	2				AGAGAGGGTG	CTCTCACCCT
																								AGAGAGACGAGAG	CTCTCTCTCTCGT	6	AATCTATATATTTA	GATTTAAATATATA	27							AAAACTTATAAA	TTTTTTTATAAG	2				ACGATCGACGGG	CCCGTCGATCGT	2				AGAGAGAGAGCGGGAGAGAG	TCTCTCTCTCCCGCTCTCTC
																								AGAGAAGAGGAG	TCTCTCCTCTTC	6	AATATATATTATT	TATATTAATAATA	27							AAAAATATTAAA	TTTTTTTTAATA	2				ACGACGACGACAACG	GTCGTCGTCGTTGTC	2				AGAACAATTAATTTCTGAAAATTAATTTCCTTA	TTCTTAAGGAAATTAATTTTCAGAAATTAATTG
																								AGACAGAC	CTGTCTGT	6	AAGGAGAAGGACCAGAAG	CTTCTCCTTCTTCTGGTC	27							AAAAATATTA	TTTTAATATT	2				ACGACCACG	GTCGTCGTG	2				AGAAATGATATAAAAAAATCGAACA	ATTTCTTGTTCGATTTTTTTATATC
																								AGAAATTA	TAATTTCT	6	AAATTAATTATCAAATAAAATATAAATTAATAATC	TTGATAATTAATTTGATTATTAATTTATATTTTAT	27							AAAAATACATT	ATTTTTAATGT	2				ACCTGAAGTAGCAGTTCC	CTGCTACTTCAGGTGGAA	2				ACTCGCACACATACTTTATACGT	GTATGTGTGCGAGTACGTATAAA
																								AGAAATGA	TTCTTCAT	6	AAATAATATTAAT	ATATTATTTATTA	27							AAAAATAATAAAAAT	TTATTTTTATTATTT	2				ACCGCCACC	TGGTGGCGG	2				ACTATTAATAATGT	CATTATTAATAGTA
																								ACTACG	GTAGTC	6	AAAGAGAGAA	TTTTCTCTCT	27							AAAAATAAAAAC	TTTGTTTTTATT	2				ACACACACG	GTGTCGTGT	2				ACGTTC	GTGAAC
																								ACGTATTGCAATGACTATTTAAAAT	CGTATTTTAAATAGTCATTGCAATA	6	AAAAATGT	TTACATTT	27							AAAAACAT	TTATGTTT	2				ACACACACATAC	TGTATGTGTGTG	2				ACGTGAGTAGGGC	CGTGCCCTACTCA
																								ACACAGCAC	TGTGTGTGC	6	TTACACACTTTTGCAAGTGTGATGTCAAATAGTGACAAGGCATTTT	TTTGACATCACACTTGCAAAAGTGTGTAAAAAATGCCTTGTCACTA	26							AAAAAAATATT	TTTTAATATTT	2				AATTATATGCATTTT	ATTAAAATGCATATA	2				ACGTACAC	GTACGTGT
																								ACACACAA	GTGTGTTT	6	TATTCGCGAATTCCAATTCTGAAATCCAGAACGAATAAATAAGAGGAA	TATTTATTCGTTCTGGATTTCAGAATTGGAATTCGCGAATATTCCTCT	26							AAAAAAATAATT	TTTAATTATTTT	2				AATTACGATTAT	TATAATCGTAAT	2				ACGACGACC	GTCGTCGTG
																								ACACAACA	TGTTGTTG	6	TATATTATACAAA	TATATTTGTATAA	26							AAAAAAAGAG	TTTTTCTCTT	2				AATTAATTTATTT	TAAATAAATTAAT	2				ACACCT	TGTAGG
																								ACAAACAAAAA	TTTTTTGTTTG	6	TATATAGGAAT	TTCCTATATAA	26							AAAAAAAATATAAT	TTATTATATTTTTT	2				AATCTATTAATATA	ATATTAATAGATTT	2				AATTTGAC	TGTCAAAT
																								AATTTTTTATATT	TAAAAAATTAATA	6	CTTGTTCCAGTATGT	TACTGGAACAAGACA	26							AAAAAAAAAATATAAA	TTTTTTTTTTTTTATA	2				AATCGTAT	ATTATACG	2				AATTCATAGAATTATTATTATGTCGCGACATAATTTT	CGACATAATAATAATTCTATGAATTAAAATTATGTCG
																								AATTCTTAATT	AGAATTAATTA	6	CTCGGCCGCC	GCGGCCGAGG	26							TTTATATATATATAAA	palindrome	1				AATCGCCAGGA	GATTTCCTGGC	2				AATTATTCC	AATTGGAAT
																								AATTATTTATTAT	TAATAAATAATTA	6	CTCCCCCGCACGTGACGTCA	GGGGGAGTGACGTCACGTGC	26							TTAATATAATATTATA	palindrome	1				AATATTATTA	TTAATAATAT	2				AATTACATATGTAT	CATATGTAATTATA
																								AATTATTATATTAAT	ATTAATATAATAATT	6	CGATTCGACACGCACGATTCGACACCGCACGATTCGACACCGCA	TGTCGAATCGTGCGTGTCGAATCGTGCGGTGTCGAATCGTGCGG	26							TGTACATAATTA	palindrome	1				AATATATCAT	ATATTATGAT	2				AATTACA	TTGTAAT
																								AATTATATATTATTC	TGAATAATATATAAT	6	CCGTTCGATG	TCGAACGGCA	26							TATATTAATTAATATATTAA	palindrome	1				AATATAATTT	TAAATTATAT	2				AATTAATAATTTAAAT	TAATTATTTAAATTAT
																								AATTATAATTAAT	TAATTATAATTAT	6	ATTTGTTAACG	CGTTAACAAAT	26							TATATCATATGA	palindrome	1				AATACAACATT	ATTAATGTTGT	2				AATTAATAATATATA	ATTTATATATTATTA
																								AATTAAATTAATT	ATTTAATTAATTA	6	ATGATGATGGTGATG	TCATCATCATCACCA	26							TATATATACG	palindrome	1				AATAATTTACAA	TTGTAAATTATT	2				AATCCTAATAGTCCTAGC	GATTGCTAGGACTATTAG
																								AATTAAAAATAT	TTTTAATTATAT	6	ATATAATATTAAATAAATATTAAATAATAATTCTATTACATATT	TATTATTTAATATTTATTTAATATTATATAATATGTAATAGAAT	26							TATATATAATTATATA	palindrome	1				AAGGCA	CTTTGC	2				AATATTATATTTATAAAAAATAAATAGTTAGGGGAGAATTAATTATT	AATTAATTCTCCCCTAACTATTTATTTTTTATAAATATAATATTAAT
																								AATGTTGCTGCAATGCTACAGCAATATTAAT	TGCTGTAGCATTGCAGCAACATTATTAATAT	6	ATAATATCTAAA	ATTATTTTAGAT	26							TATATAATATATTATATA	palindrome	1				AAGGATATCCTGGTGTGACCG	CAGGATATCCTTCGGTCACAC	2				AATATTAG	ATATTCTA
																								AATATATATTATTAT	ATAATATATATTATA	6	ATAAAATAAAAAT	TATTTTATATTTT	26							TAATATATATTAATTATAAT	palindrome	1				AAGGACGAGCGAGGACGAAT	TTCGTCCTCGCTCGTCCTTA	2				AATATTAATTT	TAATATTAAAT
																								AATATATATAAATT	TAATTTATATATAT	6	AGCCGTTCTCACGGCTCCTGGACGACGAT	TCGTCGTCCAGGAGCCGTGAGAACGGCTA	26							GCGGCC	palindrome	1				AAGATGAAAAAG	CATCTTCTTTTT	2				AATATTAATAG	TAATATTCTAT
																								AATATAGTAAGATAT	TATATTATATCTTAC	6	AGATATTCA	TTGAATATC	26							CGCCGG	palindrome	1				AAGACGACG	TCGTCGTCT	2				AATATACAAGGAGAAGCTGAGCAA	TATATTTTGCTCAGCTTCTCCTTG
																								AATATACG	CGTATATT	6	ACGTCT	GTAGAC	26							CGACGT	palindrome	1				AACTCTGA	GTTTCAGA	2				AATAATTATTAT	palindrome
																								AATATAATTTAA	TTTTAAATTATA	6	ACGAACGGCT	CCGTTCGTAG	26							CATATATTAATATATG	palindrome	1				AACGACGAACA	TCGTTTGTTCG	2				AATAATAAAAAA	TATTATTTTTTT
																								AATATAAAATATATAT	TATATTTTATATTATA	6	AATTTCTTTTTATTTCAAAATAAATTCGGAATCTATTTATTTTAGGAAA	AATTTTTCCTAAAATAAATAGATTCCGAATTTATTTTGAAATAAAAAGA	26							ATTATTTATATATAAATA	palindrome	1				AAATTCTAA	TTTTTAGAA	2				AATAAAAGAG	TTTTATTCTC
																								AATATAAAAG	TCTTTTATAT	6	AATTTATTAAATT	TTAATTTAATAAA	26							ATTAATCATTAATTAATG	palindrome	1				AAATTCACTCACAATT	TGAATTTAATTGTGAG	2				AAGAAT	TTATTC
																								AATACATT	TATTAATG	6	AATTATATTCGAATAATTTG	AATTCAAATTATTCGAATAT	26							ATATGTATAC	palindrome	1				AAATATATATTAA	TATATTTTTAATA	2				AACGGCTATCGAACGGCTATCGAACGGCTTTG	CGTTCAAAGCCGTTCGATAGCCGTTCGATAGC
																								AATAATATAAATAATATA	TATATTATTTATATTATT	6	AATTAATAATTG	TTCAATTATTAA	26							ATATATTAATATAT	palindrome	1				AAATATATATATAT	ATATATATTTATAT	2				AACGAACGCTAACGAAACGTC	CGTTCGTTGACGTTTCGTTAG
																								AATAAATTAATATA	TATATTAATTTATT	6	AATTAAATCAAAATT	AATTAATTTTGATTT	26							ATATATGTATACAT	palindrome	1				AAATATATAATT	TAATTATATATT	2				AACCGATT	CGGTTAAT
																								AATAAATATATAATA	ATTTATTATATATTT	6	AATTAAAATAATAATTTC	ATTATTTTAATTGAAATT	26							ATATATGTACAT	palindrome	1				AAATAAAATAT	TATATTTTATT	2				AACAAGGACAAGGAT	GTTATCCTTGTCCTT
																								AATAAAATATTATAT	TATATAATATTTTAT	6	AATATGTATT	ATATTAATAC	26							ATATATATTTAA	palindrome	1				AAAGTATATT	TAATATACTT	2				AAATCGGGGTGCTTGTTTATCGTGAGTCCCCTCGCCTCTCAC	GATTTGTGAGAGGCGAGGGGACTCACGATAAACAAGCACCCC
																								AATAAAATAATATA	ATATTATTTTATTT	6	AATAATTTATTAAA	TTATTTTTAATAAA	26							ATATATAATTAATT	palindrome	1				AAACGTAA	ACGTTTTT	2				AAATATCCACTAGGTATCTATACAATATCCAGTGAATATCTACAT	TGGATATTGTATAGATACCTAGTGGATATTTATGTAGATATTCAC
																								AATAAAAATTTT	ATTTTTATTAAA	6	AATAATATAAAATAAACAA	TTTTGTTTATTTTATATTA	26							AATTAATTTAAATT	palindrome	1				AAACCAACACGCCGCTGGCCGTCTTTAACTCGAGAGTG	CGAGTTAAAGACGGCCAGCGGCGTGTTGGTTTCACTCT	2				AAATATATTATATTT	ATATATTTAAATATA
																								AAGGCAAGATGTGATCGAGATCCAGTCAGTG	TTGCCTTCACTGACTGGATCTCGATCACATC	6	AAGAAAAAGAATA	TTCTTTATTCTTT	26							AATTAATATTAATT	palindrome	1				AAACCAACACGCCGCGGCAGTCTTTACCTCGAGAGTTG	GGTTTCAACTCTCGAGGTAAAGACTGCCGCGGCGTGTT	2				AAATATATATAA	TTTATATATATT
																								AAGAAGAAGA	TCTTCTTCTT	6	AAATATATGTAT	ATACATATATTT	26													AAACACACAC	TTGTGTGTGT	2				AAATAGAAAT	ATTTCTATTT
																								AACGGCTATTGAACGGCTATCG	TAGCCGTTCAATAGCCGTTCGA	6	AAATACTACAAT	TTATTGTAGTAT	26													AAAAATAAAA	TATTTTTTTT	2				AAATAAATAATT	ATTTAATTATTT
																								AAATTAATTTATT	AATTAATTTAATA	6	AAAATTATATA	TTTTTATATAA	26													AAAAAGAAAGAAAA	TTTTTTTCTTTCTT	2				AAATAAATAATATAT	TATATATTATTTATT
																								AAATTAATTCT	AATTAATTTAG	6	AAAATAAAAAAT	TTTATTTTTTAT	26													AAAAAATATGT	ATATTTTTTAC	2				AAAATTCAGACAGCATTCTGTCTG	AATGCTGTCTGAATTTTCAGACAG
																								AAATATTTAATTAATAA	ATTTTTATTAATTAAAT	6	AAAAAATTATATAAAAAATATAT	TTTATATAATTTTTTATATATTT	26													AAAAAAATAG	TTTTTCTATT	2				AAAATTAAATTATAATTTTAGATAAAAAGAACTGTCA	TTTTTGACAGTTCTTTTTATCTAAAATTATAATTTAA
																								AAATATTTAAAT	ATTTAAATATTT	6	TCGCAA	TTGCGA	25													AAAAAAAAGAAGAA	TTTTTTCTTCTTTT	2				AAAATATTAA	TTTTAATATT
																								AAATATTAAATAT	ATTTAATATTTAT	6	TCAGATGAGCTGCTGCTTGAATTG	TTCAAGCAGCAGCTCATCTGACAA	25													TGTATACATATATA	palindrome	1				AAAAATATAATCCAGAGGCGATTTTGTTCGTGTGCTGGTTTTATA	ACACGAACAAAATCGCCTCTGGATTATATTTTTTATAAAACCAGC
																								AAATATTAAATAA	TATTTTTATTTAA	6	TATAGAATA	TATATTCTA	25													TCGACCGG	palindrome	1				AAAAATATAAAAT	TTTTATATTTTTA
																								AAATAGATATA	ATCTATTTTAT	6	TAATTAATAATAAAAATTATATTATATTAAT	TAATTAATATAATATAATTTTTATTATTAAT	25													TATATTAAAATTTTAATA	palindrome	1				AAAAAATTATTGTCACTAATTGACATCACACTTGCAAAAACAAGTGTGT	ATTTTTTACACACTTGTTTTTGCAAGTGTGATGTCAATTAGTGACAATA
																								AAATAATTAGTT	TAACTAATTATT	6	TAAATATAC	TTTAGTATA	25													TATATGTATATATACA	palindrome	1				AAAAAAAAGG	TTTCCTTTTT
																								AAATAATAATAATA	TTTTATTATTATTA	6	TAAAATAAATATAAT	TAATTATATTTATTT	25													TATATGTATACA	palindrome	1				AAAAAAAAAATAT	TTTTTTATATTTT
																								AAATAATAAAATTA	AATTTTATTATTTT	6	TAAAAATAAAT	TTATTTTTAAT	25													TATATATATATAATTATATATATATATA	palindrome	1				AAAAAAAAAAAG	TTTTTTCTTTTT
																								AAATAAATTAATT	AATTAATTTATTT	6	GTAATAAAAAAATAA	TTATTACTTATTTTT	25													TAGTAATATTACTA	palindrome	1				TTGAGCGGTGTGCAA	TTGCACACCGCTCAA
																								AAAGATATTA	TAATATCTTT	6	GCCTTCTCC	GGAGAAGGC	25													TACATATG	palindrome	1				TTATAACTAG	palindrome
																								AAAATTTAATTT	TTTTAAATTAAA	6	GACATCCCCGACGCA	TGTCTGCGTCGGGGA	25													TAAATTGCAATTTA	palindrome	1				TTAATAGAATTAAA	TTAATTTAATTCTA
																								AAAATTTAATA	AAATTTTTATT	6	CCACGAATAAACGCCTCTGGTATTTTATATTACAACCAGC	GCTGGTTGTAATATAAAATACCAGAGGCGTTTATTCGTGG	25													GTATACTA	palindrome	1				TTAAAATTAAAAA	TTTTTAATTTTAA
																								AAAATTTAAATT	TTTTAATTTAAA	6	CACGG	CCGTG	25													GCGCGATC	palindrome	1				TGTAAAAAAATTATTGTCACTAATTGACATCACACTTGTAAAAACAAGTG	TTTTACACACTTGTTTTTACAAGTGTGATGTCAATTAGTGACAATAATTT
																								AAAATATACATAT	ATATTTTATATGT	6	ATTACAAAATATAT	TATATTTTGTAATA	25													CGTTATAA	palindrome	1				TCCCGATCGGACACAA	TGTGTCCGATCGGGAT
																								AAAATAAAAATAAAT	TTATTTTTATTTTAT	6	ATATTTCAGTCGA	TTCGACTGAAATA	25													CGCGCATG	palindrome	1				TCATCACAAAAATACCAAATCCAAA	TTTTTGTGATGATTTGGATTTGGTA
																								AAAAGAAAAGA	TTTTTCTTTTC	6	ATATCTTATA	ATATTATAAG	25													ATTTGCAAAT	palindrome	1				TATTATCAAG	TTGATAATAC
																								AAAACAAAAC	TTTTGTTTTG	6	ATATATATTTATAT	TATAAATATATATA	25													ATTATAATAATT	palindrome	1				TATTATAATATAAT	TTATAATAATTATA
																								AAAAATTAATTAAT	TTTATTAATTAATT	6	ATAGGAATAATAA	ATTTATTATTCCT	25													ATGCATTTAA	palindrome	1				TATTAGAAATAA	TATTATTTCTAA
																								AAAAATAGAA	TTTTTTCTAT	6	ATAAGAAAAAATACTTTAATAATCAATATATCGAAATG	ATATATTGATTATTAAAGTATTTTTTCTTATCATTTCG	25													ATATATGCATATATGCATGC	palindrome	1				TATTAAATTTAA	palindrome
																								AAAAAATAC	TTTGTATTT	6	AGTAAAATAAAAATCGATG	TCATCGATTTTTATTTTAC	25													ATATATATGTACAT	palindrome	1				TATACTGTACATAAAATATCAAAGTACACCAAATATATATTA	TATATTTGGTGTACTTTGATATTTTATGTACAGTATATAATA
																								AAAAAAAATAAAAAAAAA	ATTTTTTTTTTTTTTTTT	6	AATATATAATAATT	ATTAATTATTATAT	25													ATATATATATGC	palindrome	1				TATAATATTTTTTAAAGTTTTCT	TTATAAGAAAACTTTAAAAAATA
																								AAAAAAAAAAAAAAATAAA	TTTTTTTTTTTATTTTTTT	6	AAATTCACGCAAATAACAGAGCAAGCCTTGCCGTGCACGATGTAATAGC	AATTTGCTATTACATCGTGCACGGCAAGGCTTGCTCTGTTATTTGCGTG	25													ATATATAATATTAT	palindrome	1				TATAATATAATG	TATTATACATTA
																								TTATTATTCATAAA	TTTATGAATAATAA	5	AAATAAAAAATT	TTTTTTATTTAA	25													AATATTTA	palindrome	1				TATAATATAAG	TTATACTTATA
																								TTATTATATAATAA	palindrome	5	AAAATTTAATAAT	AAATTTTATTATT	25																			TATAAGTATA	TTATATATAC
																								TTATATAACAA	TTATATAATTG	5	AAAAATATTTATCAAAC	TATTTTTGTTTGATAAA	25																			TAGTAAATTATGT	TTACTAACATAAT
																								TTAAATTATAAA	TTTAATTTATAA	5	AAAAAATGCCAGCCCACGAATAGATCGCCTCTGGCTTTATAAG	TAAAGCCAGAGGCGATCTATTCGTGGGCTGGCATTTTTTCTTA	25																			TACGAT	TCGTAA
																								TGTATGTAA	TTACATACA	5	TAAATTATTAATAATCTAAA	TTATTTAGATTATTAATAAT	24																			TAATATTTAATAT	TTAATATTAAATA
																								TGAATTTATAT	TTCAATATAAA	5	GTGAAAACAACTGATTTTGAATAGTC	TCAAAATCAGTTGTTTTCACGACTAT	24																			TAATAAAATAG	TACTATTTTAT
																								TATTATAGAT	TCTATAATAA	5	GTATTGCAATGACTATTTAAAATAT	TATTTTAAATAGTCATTGCAATACA	24																			TAAAAGCGGCGTAAAAGTTGCG	TTACGCCGCTTTTACGCAACTT
																								TATATAAATATAAATAA	TTATATTTATATATTAT	5	GGAATATTCGTGAATTCCAATTCTGAAATCCGCAACGAATAGATAAGA	TCTATTCGTTGCGGATTTCAGAATTGGAATTCACGAATATTCCTCTTA	24																			TAAAAATATAAT	TTTAATTATATT
																								TATAAACA	TTTATATG	5	GATCA	TGATC	24																			GTCTCTCA	TGAGAGAC
																								TAATTTATATAAT	TTAATTATATAAA	5	GATATAAATAA	TATATCTTATT	24																			GTCCGA	TCGGAC
																								TAATTATATTATTAA	TATTAATAATATAAT	5	CGAAATACGACATAAG	TGTCGTATTTCGCTTA	24																			GTATATAC	palindrome
																								TAATATTTTTAAA	TTTAAAAATATTA	5	ATGATGATAAAATAAAAATCGATGATG	TTTTTATTTTATCATCATCATCATCGA	24																			GGTACCGCCCGCGAGCGACTCAGACGTGCTCGATCGTCCGTAAGCCGGA	TCGCGGGCGGTACCTCCGGCTTACGGACGATCGAGCACGTCTGAGTCGC
																								TAATATTATAATATATA	TAATATTATATATATTA	5	ATCACTTTCTTCCGA	ATTCGGAAGAAAGTG	24																			GGGATCTGACCTGTGCCAGGAAGTTGACCTATGCCG	GTCAGATCCCCGGCATAGGTCAACTTCCTGGCACAG
																								TAATAGTAATA	TATTATATTAC	5	ATCACTTTCTTCCCA	ATTGGGAAGAAAGTG	24																			GGCGTAACTTC	TTACGCCGAAG
																								TAATAAAGATA	TCTTTATTATA	5	ATATTCTTAATGAATAAGAAT	ATTAAGAATATATTCTTATTC	24																			GGATGTATTAAATATTGTC	TACATCCGACAATATTTAA
																								TAACATAA	TTATTATG	5	ACATACGA	CGTATGTT	24																			GCGGCGTAATT	TTACGCCGCAA
																								TAAATATTTATTATT	TTTAAATAATAAATA	5	AATTAATAAAAATAAATT	AATTAATTTATTTTTATT	24																			GCGGATACGTGCCCGCGTCGTCCGCACCAC	GGGCACGTATCCGCGTGGTGCGGACGACGC
																								TAAATATTATTCTA	TTTATAGAATAATA	5	AATATTTAAATAATATTAATAATATTTGAATTAATAAT	ATTAATTCAAATATTATTAATATTATTTAAATATTATT	24																			GCGATTGGACACCGC	GTGTCCAATCGCGCG
																								TAAATATATAAATAT	TATATATTTAATATT	5	AATAATATTTTTTA	TTTAAAAAATATTA	24																			GCCAACGGA	TCCGTTGGC
																								TAAATATAATTATA	TATATTTATATAAT	5	AATAATAATTTATA	ATAAATTATTATTT	24																			GATTGACCACGGTTGC	GTGGTCAATCGCAACC
																								TAAATAATAATAT	TTAATATTATTAT	5	AATAAATATAAA	TTATATTTATTT	24																			GATATATATAATA	TATATCTATTATA
																								TAAAATTAAATAT	TTTAATTTTAATA	5	AATAAAATAATAATA	TTATTATTATTTTAT	24																			GAGAGGGATAGCGCGAGGCATGCACTTGG	GTGCATGCCTCGCGCTATCCCTCTCCCAA
																								TAAAATAATAATAAA	TTATTTTATTTATTA	5	AAGATAATC	TATCTTGAT	24																			GAATTAAT	TAATTCAT
																								TAAAAATGGCTC	TTTAGAGCCATT	5	AAGAAGAAA	TTCTTTTTC	24																			CTTAATATCGG	GCCGATATTAA
																								TAAAAATATAAAAT	TAATTTTATATTTT	5	AACGGTGTGCAAATG	CACCGTTCATTTGCA	24																			CTCTCTCTCTCGCTCTCT	GAGAGAGAGAGCGAGAGA
																								TAAAAAATATATAT	TTTTAATATATATT	5	AAATATTTAGATAT	TATATCTAAATATT	24																			CTCTCTCTCCCCT	GAGAGAGAGAGGG
																								GTTGGATGAATCGCACTTATCTTGTCCTTAACTG	TAAGGACAAGATAAGTGCGATTCATCCAACCAGT	5	AAAATTTTGTTATT	AATTTTAATAACAA	24																			CTATTATTATCATTATTA	TAATAATGATAATAATAG
																								GTTCACTA	TAGTGAAC	5	AAAATAG	TTTCTAT	24																			CTAGTAATAAGACCG	CTTATTACTAGCGGT
																								GTGTATATA	TATACACTA	5	AAAATAATTATAT	TTATTTTATATAA	24																			CTAACAGCCCTAGCAATC	TTGCTAGGGCTGTTAGGA
																								GTAAA	TTTAC	5	AAAATAAAAAT	TTTTTATTTTA	24																			CGTGTCGTGCGCGTGATCGTCGCCGCGCGCTTTCA	GATCACGCGCACGACACGTGAAAGCGCGCGGCGAC
																								GGGGGGGGGAGG	TCCCCCCCCCCC	5	TTAATTTATAATAA	TTATTATAAATTAA	23																			CGTCCCGATTGACCACGTTGAGATTGACCA	TGGTCAATCTCAACGTGGTCAATCGGGACG
																								GCGACT	GTCGCA	5	TAATTTTAATATG	TATTAAAATTACA	23																			CGTACGCCGGAGGTACCGCCCGCGAGCGACTCAGTACGTGCTCGATCGTC	TCGCGGGCGGTACCTCCGGCGTACGGACGATCGAGCACGTACTGAGTCGC
																								GCACCA	GCTGGT	5	TAATTTGTTA	TATAACAAAT	23																			CGTAC	TACGG
																								GATAAAGTTAATATAATAGC	TTTATCGCTATTATATTAAC	5	GTGCATCTTTTCGTGGCCGACTGATCGGT	TGCACACCGATCAGTCGGCCACGAAAAGA	23																			CGTAACCGGAGGTACCGCCCGCGAGCGACTCAGTACGTGCTCGATCGTC	TTACGGACGATCGAGCACGTACTGAGTCGCTCGCGGGCGGTACCTCCGG
																								GAGAGAT	TCATCTC	5	GAAAATATA	TATATTTTC	23																			CGTAAACCGGAGGTACCGCCCGCGAGCGAGTCAGTACGTGCTCGATTGTC	TCGCGGGCGGTACCTCCGGTTTACGGACAATCGAGCACGTACTGACTCGC
																								GAGAGAGAAGAAA	TTCTCTCTCTTTC	5	CTCTCGTCTA	GAGTAGACGA	23																			CGGAGGTACCGCCCGCGAGCGACTCAGTCGTGCTCGATCGTCCGTAAGC	TCGCGGGCGGTACCTCCGGCTTACGGACGATCGAGCACGACTGAGTCGC
																								GAGAGAGAAGAA	TTCTTCTCTCTC	5	CCTGTCACTATTTGACATCACACTTGCAAAAGTGTGTAAAAAATGC	TTTGCAAGTGTGATGTCAAATAGTGACAGGGCATTTTTTACACACT	23																			CGCACAGCAGCCTGTATAAG	GCTGCTGTGCGCTTATACAG
																								GAGAAGAGAAAGA	TCTTTCTCTTCTC	5	ATTTAATTGTATTTCTTAATATAATTA	TATTAAGAAATACAATTAAATTAATTA	23																			CGCACACATACTTATACGTACT	GTGCGAGTACGTATAAGTATGT
																								GAGAAAATCACAAGTCCGCTCGCGGCGTGTTGCTTTCGCCGGCGAGC	GATTTTCTCGCTCGCCGGCGAAAGCAACACGCCGCGAGCGGACTTGT	5	ATTATAATTATT	TAATAATAATTA	23																			CGACGACGCCGGCATCTTTCTCGG	CGGCGTCGTCGCCGAGAAAGATGC
																								GAAGGGGGATCCGCGGCGCGAGCGATGGCGAGGGGGTCCGCGAGGT	GATCCCCCTTCACCTCGCGGACCCCCTCGCCATCGCTCGCGCCGCG	5	ATTAAATTG	TTAATCAAT	23																			CGACGACGACGATGC	GTCGTCGGCATCGTC
																								GAAGAGAGAAAGA	TCTCTTTCTCTCT	5	ATGTCCTCTGA	TTCAGAGGACA	23																			CGAAACGCCAACGAACGACAA	TTGTCGTTCGTTGGCGTTTCG
																								CTACAAAT	TGTAGATT	5	ATATATATATTAAGAA	TTTCTTAATATATATA	23																			CCTCCTCCATAT	GGAGGATATGGA
																								CGTTCACTGC	GAACGGCAGT	5	ATATAATTAAATAT	TATATATATTTAAT	23																			CCGTCTCT	GAGACGGA
																								CGTGC	GGCAC	5	ACTACTATTTAT	TATAAATAGTAG	23																			CCGGATGATCCGCTGGAGGGATAA	TCCAGCGGATCATCCGGTTATCCC
																								CGGCAGTCCTCGCGCCTGATTGGCAGTCTTCGCGCGTCCG	GCCAATCAGGCGCGAGGACTGCCGCGGACGCGCGAAGACT	5	AATTCTTTTATATTAAAC	AATTGTTTAATATAAAAG	23																			CCGGAGGTACCGCCCGCGACGGACTCGTCGATTTTCGACTTTTCGTACA	TGTACGAAAAGTCGAAAATCGACGAGTCCGTCGCGGGCGGTACCTCCGG
																								CGGACG	CGTCCG	5	AATGATATAAAT	ATTATTTATATC	23																			CCGCTACCAACGGACACGAGGAAGGCGACGGCG	GCGCCGTCGCCTTCCTCGTGTCCGTTGGTAGCG
																								CGCACGCGTTGCTCTCGCGCCATCGCTCCCTCTCCCT	GCGAGAGCAACGCGTGCGAGGGAGAGGGAGCGATGGC	5	AATAAACG	TTATTCGT	23																			CATACACATA	TGTGTATGTA
																								CGATGGACGAGGGGGTCCGCGCGGTGAAGGGGATCCGCGGCGCGAG	GATCCCCTTCACCGCGCGGACCCCCTCGTCCATCGCTCGCGCCGCG	5	AAGTTATATAT	TTATATATAAC	23																			CAGATCTGCTCGATTTCTGCCGCCAATCTGCCATCAGATTTATTTGA	CAGATTGGCGGCAGAAATCGAGCAGATCTGTCAAATAAATCTGATGG
																								CCTGTCCGCTCTGAAGTCGGAG	GACTTCAGAGCGGACAGGCTCC	5	AAATATATTTAAG	TTAAATATATTTC	23																			CACGGT	GACCGT
																								CCGCCGTATCCACCATCTCCA	CGGCGGTGGAGATGGTGGATA	5	AAAACAGGTCCATCGAATCACCAATGTAATTGAG	GTTTTCTCAATTACATTGGTGATTCGATGGACCT	23																			CACATC	GGATGT
																								CCCGCCTG	GGCAGGCG	5	AAAAAATTATATAAAAAATAATATAT	TATATTATTTTTTATATAATTTTTTA	23																			CACAA	TGTGT
																								CCCCTTCACTGCGCGGACCCCCTCGTCCATCGCTCGCGCCGCGGAT	GAAGGGGATCCGCGGCGCGAGCGATGGACGAGGGGGTCCGCGCAGT	5	TACAA	TATTG	22																			CAAAATTTACG	GCGTAAATTTT
																								CCATCGCTCGCGCCGCGGATCCCCCTTCACCGCGCGGACCCCCTCGC	CGCGGTGAAGGGGGATCCGCGGCGCGAGCGATGGGCGAGGGGGTCCG	5	GTCGTAGATACCGCCCGGCCACGC	TCTACGACGCGTGGCCGGGCGGTA	22																			ATTTAATATACA	GTATATTAAATT
																								CCACGTTCGGAACGG	CGTGGCCGTTCCGAA	5	GTCAATATATTTT	TTGACAAAATATA	22																			ATTCCGTGTCCGATC	GGACACGGAATGATC
																								CCAAAAAAAA	TTTTGGTTTT	5	GAAAGAGAGAGAACGATAGCGCGAAGAGAACGCGTAC	TCTCTCTTTCGTACGCGTTCTCTTCGCGCTATCGTTC	22																			ATTCATAAT	GAATATTAT
																								CATTATATA	TGTATATAA	5	GAAAAAATATTAAGATATTTTCTTTAAAAAGAAGCGAAAATTTAAT	TTAAAGAAAATATCTTAATATTTTTTCATTAAATTTTCGCTTCTTT	22																			ATTATTAATAATTATCAACAATAATA	TATTGTTGATAATTATTAATAATTAT
																								CAGCAACAGCAG	GCTGCTGCTGTT	5	CGTTCC	GAACGG	22																			ATTATCATCATCATCATT	TAATGATGATGATGATAA
																								CACACCAC	GTGTGGTG	5	CGGACACAATGATAAT	TGTCCGATTATCATTG	22																			ATTAATTAATTAATA	ATTAATTAATTATTA
																								CACAACACACCA	GTGTGTTGTGTG	5	CGCCA	GGCGT	22																			ATTAATTAAA	TAATTAATTT
																								ATTTTATATAAAA	TATATAAAATTTT	5	CATTTAA	TAAATGT	22																			ATTAATAAGTTGG	CTTATTAATCCAA
																								ATTTATTTTATTA	TAAATTAATAAAA	5	CACGCGCG	GCGCGCGT	22																			ATGATGGAAGCAGCAGCGCACCCG	CATCGGGTGCGCTGCTGCTTCCAT
																								ATTTATACTA	TAGTATAAAT	5	ATTTATAGTAT	TATACTATAAA	22																			ATCTGCCATCAAATTGTATTTGACAGATCTGCTCGATTTCTGCCGCCA	GCAGATTGGCGGCAGAAATCGAGCAGATCTGTCAAATACAATTTGATG
																								ATTCTTTCAACTTTGAA	TTGAAAGAATTTCAAAG	5	ATTAATTTATTATTAATTTA	TAAATTAATAATAAATTAAT	22																			ATCTATTCTAA	TAGAATAGATT
																								ATTCCGATCAATCCGACCAATCC	GATTGATCGGAATGGATTGGTCG	5	ATCTGC	GCAGAT	22																			ATCTATTATATATTTA	ATTAAATATATAATAG
																								ATTATCAATT	ATTGATAATA	5	ATATTTTATATTG	TCAATATAAAATA	22																			ATCGGGTCTGTGTCCA	TTGGACACAGACCCGA
																								ATTATACTAG	TCTAGTATAA	5	ATATTAATATAATAC	ATATTAATATGTATT	22																			ATCGGACACTGAACG	GTGTCCGATCGTTCA
																								ATTATAATTATATTA	TTAATATAATTATAA	5	ATATATCGC	GATATATGC	22																			ATCGGACACAGACCCGATCGGACACAGGCTCG	CTGTGTCCGATCGGGTCTGTGTCCGATCGAGC
																								ATTATAATATAATATAT	TATATATTATATTATAA	5	ATATACA	TGTATAT	22																			ATCAGATCATGAAAT	ATGATCTGATATTTC
																								ATTACTAATTTT	TAATAAAATTAG	5	ATATAAG	TATATCT	22																			ATCAATT	TTGATAA
																								ATTACAATT	TTGTAATAA	5	ATATAACATTA	ATTAATGTTAT	22																			ATATTATTATATA	TAATATTATATAA
																								ATTAATATTATTTTTTTAGT	TACTAAAAAAATAATATTAA	5	ATACATAAA	TATGTATTT	22																			ATATTATATAATTT	TATATAATATAAAT
																								ATTAATATTAATATT	TTAATATTAATAATA	5	ATAATTTATATATAAATA	TATATAAATTATTATTTA	22																			ATATGTGTAT	TATATACACA
																								ATTAATATATATATA	ATTAATTATATATAT	5	ATAAAATTATAAA	TTATTTTATAATT	22																			ATATGCTTAATATAAA	TATTTTATATTAAGCA
																								ATGTAA	TTTACA	5	AGAGAGAACGATAATATCGCGAGACAACGCGTACGAA	CTTTCGTACGCGTTGTCTCGCGATATTATCGTTCTCT	22																			ATATGCAT	palindrome
																								ATCGGGACGGTGTCA	CCGTCCCGATTGACA	5	AATTCTATAAG	AGAATTCTTAT	22																			ATATCTATAA	GATATTTATA
																								ATCAAGATC	ATGATCTTG	5	AATTATAAAATAT	ATAATTATATTTT	22																			ATATATATTTAATAA	TAAATATATATTTAT
																								ATATTTTATATATA	TATATATAAAATAT	5	AATTAAAATTAATAAATAATA	TAATTTATTATTTATTAATTT	22																			ATATATATTAATTA	palindrome
																								ATATTTTAAAAA	TTTTTTAAAATA	5	AATATAATAATAATA	TATATTTATTATTAT	22																			ATATATATCAC	GTGATATATAT
																								ATATTTAATTAA	palindrome	5	AATAATTAATTTTAAT	TTAATTATTATTAAAA	22																			ATATATATATATAAATA	TTATATATATATATTAT
																								ATATTGAATAT	CAATATATATT	5	AAAATACAA	TATTTTTTG	22																			ATATATAATTAAATT	TATAATTTAATTATA
																								ATATTATATATATAA	ATATTTATATATATA	5	AAAAATATAAATAATATAAATAAAAGAAATAATAAT	TTATTATTTCTTTTATTTATATTATTTATATTTTTA	22																			ATATAATTTATTTA	TAAATAAATTATAT
																								ATATTAATTTAATATA	TTAAATTAATATTATA	5	AAAAATAAATTA	ATTTATTTTTTA	22																			ATATAATATATATATT	palindrome
																								ATATTAATTATAA	TAATATTTATAAT	5	AAAAAATTAATTTTT	TTAATTTTTTAAAAA	22																			ATATAAATTTATAT	palindrome
																								ATATTAAATATATT	TATAATATATTTAA	5	TTACCGACTGAGGATAAAGTCACTTCCTACT	TTATCCTCAGTCGGTAAAGTAGGAAGTGACT	21																			ATACTAATAATAA	ATTTATTATTAGT
																								ATATATTGT	TACAATATA	5	TTAAATAAAAATAAAATT	TTTATTTAAAATTTTATT	21																			ATAATTATTATTAA	TTTAATAATAATTA
																								ATATATTATATTAAT	TAATATAATATATAT	5	TATAATC	TATAGAT	21																			ATAATATTAATAAATTA	TAATATTATTAATTTAT
																								ATATATTATAATTA	TATTAATTATAATA	5	GGACACGGTACAATT	GTGTCCAATTGTACC	21																			ATAATATATTATAT	palindrome
																								ATATATTATAAATAT	TATAATATATATATT	5	GGAATCGTTCGCGAATCACCTTGCGGAGATTCTAGGCGAACGG	TTCGCCTAGAATCTCCGCAAGGTGATTCGCGAACGATTCCCCG	21																			ATAATACTATAATAATACTT	TATTATAAGTATTATTATAG
																								ATATATTAATATAATT	TATATAATTATATTAA	5	GCACATATCCTGGTTGTACGGGCGGTGCGT	GTACAACCAGGATATGTGCACGCACCGCCC	21																			ATAAATAAATAAT	ATTTATTTATATT
																								ATATATCA	ATATATTG	5	CGAGGTGTCTCTCGGATCCGCTA	TAGCGGATCCGAGAGACACCTCG	21																			ATAAAAAAAAAATA	TTTTTTTTTTATTA
																								ATATATATTC	TGAATATATA	5	CCCTTAAC	GGGGTTAA	21																			AGTGAGAGAGAG	TCTCTCTCTCAC
																								ATATATATTATTTATT	TATATATAATAAATAA	5	CATGTGTGCAATAAGT	TTGCACACATGACTTA	21																			AGTCCCTCGCGGGCGGTACCTCCGGTGTACGAAAAGTCGAAAATCGTCAA	GGGACTTTGACGATTTTCGACTTTTCGTACACCGGAGGTACCGCCCGCGA
																								ATATATATTATATATTA	TATATTAATATATAATA	5	CATACGTCTCCGCGCCTCCGACACACACAA	GTATGTTGTGTGTGTCGGAGGCGCGGAGAC	21																			AGGGTTAGCATTGGGTC	CCTGACCCAATGCTAAC
																								ATATATATATGTATAT	CATATATATATATATA	5	ATATTACATTATATTAA	TTAATATAATGTAATAT	21																			AGGGTATGC	CATACCCTG
																								ATATATATATATAATATATAT	TATATATATATATATATATAT	5	ATATATTAATAATT	TTATTAATATATAA	21																			AGCAGG	CTCCTG
																								ATATATATAAG	TATATATCTTA	5	ATATATTAAAATTAAA	TTTTAATTTTAATATA	21																			AGATCGC	CTGCGAT
																								ATATATATAACT	TATATATATAGT	5	ATATAACTGTTACATGTT	TATAACATGTAACAGTTA	21																			AGAGAGAGTG	CACTCTCTCT
																								ATATATATAAAATAA	ATTTTATATATATTT	5	ATAAAATAATATAA	TATATTATTTTATT	21																			AGAGAGAGGGAGAG	TCTCTCTCTCTCCC
																								ATATATACTTT	TAAAGTATATA	5	AGGGTATGC	CATACCCTG	21																			AGAAATATTATGAAAAACAC	ATTTCTGTGTTTTTCATAAT
																								ATATAGTA	TACTATAT	5	AGAAGAAATAAAAAACAA	TTTTTATTTCTTCTTTGT	21																			ACTATCGAACGGCTATTGAACG	GTTCAATAGCCGTTCGATAGTC
																								ATATAGGTAAT	ATTACCTATAT	5	AATTATATATTAATATAT	palindrome	21																			ACGACGCCGGCATCCTTCCCGGCG	TGCCGGCGTCGTCGCCGGGAAGGA
																								ATATAGATAA	TATATTTATC	5	AATTAAAATAATA	TTTTAATTTATTA	21																			ACCGTGGTCAATTGGA	ATTGACCACGGTTCCA
																								ATATACAA	ATTTGTAT	5	AATATAATTATAT	TTATATAATTATA	21																			ACCGCTCAGTCGCAC	GGTGTGCGACTGAGC
																								ATATAATTATTTAT	TAAATAATTATATA	5	AACGGTAAAAATAAAACTGTTAAAT	ATTTAACAGTTTTATTTTTACCGTT	21																			ACCGAC	GTGTCG
																								ATACATATATATAT	TATATATATATATG	5	AAATTATTATAATAAATTATAAGATACATAATCC	GTATCTTATAATTTATTATAATAATTTGGATTAT	21																			ACCACCCGGATATGTGCCTGCATCGTCCGC	GGCACATATCCGGGTGGTGCGGACGATGCA
																								ATAATTACAT	TATATGTAAT	5	AAATATATTATATTT	ATTTAAATATAATAT	21																			ACCAAACCTGACATTGCCTTGCCTTGCCTA	AGGCAAGGCAAGGCAATGTCAGGTTTGGTT
																								ATAATATGT	ATACATATT	5	AAATAGAAG	TTCTATTTC	21																			ACAGAACTTAGAAAATGAACGCGCTAAACAGCGCGATCGATATAA	ATTTTCTAAGTTCTGTTTATATCGATCGCGCTGTTTAGCGCGTTC
																								ATAATATAAAATT	TTTTATATTATAA	5	AAATAATATTAAATTA	TATTATTTTAATTTAA	21																			ACACTGCAAGATTGG	TGCAGTGTCCAATCT
																								ATAATAATTAATATT	TTAATTATTATAATA	5	AAAATTTTATTAATAA	AAATTTTTTATTAATA	21																			ACACTCAATATTGAGTGTAA	ACTCAATATTGAGTGTTTAC
																								ATAATAATATAATATAT	ATATATATTATATTATT	5	AAAATATTTTAT	palindrome	21																			ACACAG	CTGTGT
																								ATAATAATAAATAATA	ATTATTATTTATTATT	5	AAAATAAATCCAGAGGCGAACTATTCGTGTGCTGGTTATTTAAA	TCGCCTCTGGATTTATTTTTTTAAATAACCAGCACACGAATAGT	21																			AATTTTTAATATTACATT	ATTAATGTAATATTAAAA
																								ATAAGAAATAAA	TTCTTATTTTAT	5	TATAAATAAATTA	TATAATTTATTTA	20																			AATTTTATCTAT	TTATAGATAAAA
																								ATAACATATA	TATATGTTAT	5	TAGTAATATAATATA	TATATTACTATATAT	20																			AATTTG	TCAAAT
																								ATAAATGCGAGAACGTGTGTGT	TTCTCGCATTTATACACACACG	5	GCCTCTGGATTTTTTTAAACCAGCACACGAATTAAATC	TTTAAAAAAATCCAGAGGCGATTTAATTCGTGTGCTGG	20																			AATTATACTAAAT	TATAATTATTTAG
																								ATAAATATAGA	TTATTCTATAT	5	GACAGACT	TCTGTCAG	20																			AATTATAATATAAT	ATTATAATTATTAT
																								ATAAATATAAATATAA	TATTTATATTTATTTA	5	CGGGCGGTACCTACGAGACGCTCT	CGTAGGTACCGCCCGAGAGCGTCT	20																			AATTACATATAAA	TTATATGTAATTT
																								ATAAAATTATAAA	ATTTTATAATTTT	5	CCCCCTCGTGACGTCATCA	TGACGTCACGAGGGGGTGA	20																			AATTAAATATTATAT	TTAATTATATAATAT
																								ATAAAATAAAATAT	TTTATATATTTTAT	5	CCAGAGGCGATCTATTCGTGTGCTGGTTATTAAAGAAATGTAAT	TCGCCTCTGGATTACATTTCTTTAATAACCAGCACACGAATAGA	20																			AATCATCGAATGGAATCGAATGG	CATTCGATGATTCCATTCGATTC
																								ATAAAAATAAATAAT	TTATTTTTATATTAT	5	CACACGCACG	GTGTGCGTGC	20																			AATATTTATTAAATA	AATATTTATTTAATA
																								ATAAAAAATAAAAT	TTTTTATATTTTAT	5	ATTTTTTATAAAT	TATTTATAAAAAA	20																			AATATTTATATAAA	TATAAATATTTTTA
																								AGCGGACAGCGGCAGCGGA	GCTGCCGCTGTCCGCTTCC	5	ATGTATATATATGT	TATATATACATACA	20																			AATATTTAAATAAT	ATATTATTATTTAA
																								AGATGTGG	ATCTCCAC	5	ATGAAGAA	ATTTCTTC	20																			AATATTAATTAA	AATTAATATTTT
																								AGAGGAAAAG	TCTCTTTTCC	5	ATCTTTCCGCGCCGCAAAGACATTCGTTTCGCGG	GCGCGGAAAGATCCGCGAAACGAATGTCTTTGCG	20																			AATATTAAATATTAATATT	TATTTAATATTAATATTAA
																								AGAGATGTT	ATCTCTAAC	5	ATATTTTTATAAAA	palindrome	20																			AATATATTATTTATTAATA	TAATAAATAATATATTTAT
																								AGAGAAGAGAGAGAGAGAG	TTCTCTCTCTCTCTCTCTC	5	ATATTTATAAATAT	palindrome	20																			AATATAATAAATA	ATTTATTTATTAT
																								AGAGAAAGAGG	TTTCTCTCCTC	5	ATATATATCT	TAGATATATA	20																			AATATAAATTTATTTTAT	TTTATATTATAAAATAAA
																								AGACGGAC	CCGTCTGT	5	ATACATATTAAT	TATATTAATATG	20																			AATAATTAAATG	ATTCATTTAATT
																								AGAATAAAATATA	TTATATTTTATTC	5	ATAATATAAAATATAAT	ATATTATATTTTATATT	20																			AATAATATTATTT	AATATTATTAAAT
																								AGAAAGAGAGAGAGA	TCTCTTTCTTCTCTC	5	AGAGGT	CCTCTA	20																			AATAAATAATATTAACTACGTTATTA	ATTTATTTAATAACGTAGTTAATATT
																								AGAAAATGATTCGGA	TTTCTTCCGAATCAT	5	ACGCGAAAGA	CGCGTTCTTT	20																			AATAAAAAAAAC	TTTTATTGTTTT
																								AGAAAAAGAGAG	TTTTTCTCTCTC	5	ACGAACGG	CGTCCGTT	20																			AATA	ATTT
																								ACTCGAAGG	TCCTTCGAG	5	AATTATGGATCTTAATGGATA	ATTTATCCATTAAGATCCATA	20																			AAGGCAAGATGTGAGCGAAATCCAGCCAGTA	TTGCCTTTACTGGCTGGATTTCGCTCACATC
																								ACGCGAACGCCGATATAGCGCCGTCTCGCTCGCTCTC	GAGAGCGAGCGAGACGGCGCTATATCGGCGTTCGCGT	5	AATATATAAAAATA	TTTTTATATATTTA	20																			AAGGAGCCTCGCACC	CTCCTTGGTGCGAGG
																								ACACCGTTCGATTGG	GGTGTCCAATCGAAC	5	AATAAAATTATA	ATTTATAATTTT	20																			AAGCGAGATAGCACGTGCGGCGTACGTGC	TGCTATCTCGCTTGCACGTACGCCGCACG
																								ACAAAACAC	TTTTGTGTG	5	AATAAAATATG	TTTTATTCATA	20																			AACGACGACGA	CGTTTCGTCGT
																								AATTTTATAAA	TTTTTATAAAA	5	AATAAAATAATTTCTCG	ATTCGAGAAATTATTTT	20																			AACGACAACGAAACGTCAACG	CGTTTCGTTGTCGTTCGTTGA
																								AATTTATTAAATTT	ATAAATTAAATTTA	5	AAATATATAGAT	TTATCTATATAT	20																			AAATTTTATTAAATTTTCTTATTA	AATAAGAAAATTTAATAAAATTTT
																								AATTTATAATAAATTA	TTATTATAAATTTAAT	5	AAATAAAATAATAAAT	ATTTATTATTTTATTT	20																			AAATTATTATTATAT	TAATTTATATAATAA
																								AATTTAATTATAT	TTAAATTATATAA	5	AAAATAATAATATA	TATTTTTATATTAT	20																			AAATGCAGGTGACCCTTAGTGACGAAGGAAAGTCGCGAATCGCACTGCG	GACTTTCCTTCGTCACTAAGGGTCACCTGCATTTCGCAGTGCGATTCGC
																								AATTCTTTAATA	AATTTATTAAAG	5	AAAAATATATTATTT	AATATATTTTTAAAT	20																			AAATATATTT	palindrome
																								AATTATTGTTT	ATAATTAAACA	5	AAAAAAC	TTTTTTG	20																			AAATATAATTATAACG	TCGTTATAATTATATT
																								AATTATATATAATA	ATAATTTATTATAT	5	AAAAAAAAAAGA	TTCTTTTTTTTT	20																			AAATACATATTCATAT	TATGTATTTATATGAA
																								AATTATAATTATAT	palindrome	5	TTATAAAG	TTATAACT	19																			AAATAATTATTA	TTTAATAATTAT
																								AATTACAT	AATTATGT	5	TAATGGTATATACC	TTAGGTATATACCA	19																			AAATAAGTG	TTATTTCAC
																								AATTAAAAATT	TTTTAATTAAT	5	TAATAATAAAAAAT	TAATTTTTTATTAT	19																			AAATAAAAAAAAA	TTTTTTTTTTTTA
																								AATCTATTAATATAG	TATATTAATAGATTC	5	TAAATATGTAT	TAATACATATT	19																			AAAGAATAT	TTTATATTC
																								AATCATTATTA	AATGATTTAAT	5	TAAATATAAGAA	TTCTTATATTTA	19																			AAAATCACGAGTCGCTCTGCTAAATGCAGGTGACCCTTGGCGACGAAGG	AAGGGTCACCTGCATTTAGCAGAGCGACTCGTGATTTTCCTTCGTCGCC
																								AATCAGTGG	GATTCCACT	5	CCAGCGTCGGCT	GAGCCGACGCTG	19																			AAAAAATATTTTATTCCAGAAGCGGTTTGCATGTGCGCTCTGGTTATTA	TCTGGAATAAAATATTTTTTTAATAACCAGAGCGCACATGCAAACCGCT
																								AATATTATATGTT	ATATAATATTAAC	5	ATATTTTAAAAT	palindrome	19																			AAAAAACACTC	TTTTGAGTGTT
																								AATATTAC	AATATTGT	5	ATATTACTAAAA	TTTTAGTAATAT	19																			AAAAAAAAAAATAAAAA	TTTTTTATTTTTTTTTT
																								AATATATGAAA	ATTTTTCATAT	5	ATATATTATAATATA	TATATTATAATATAT	19																			TTATTAATTAATAA	palindrome
																								AATATATAGAT	TATCTATATAT	5	ATAAAGGATT	ATAATCCTTT	19																			TTATATAATTATATAA	palindrome
																								AATATATAAAAATA	TTATTTTTATATAT	5	AATTTTTAAA	palindrome	19																			TGTACA	palindrome
																								AATATAATAATTT	AATTATTATATTA	5	AATTTATAAG	TTATAAATTC	19																			TCAACGTGGTCAATCG	TTGACCACGTTGACGA
																								AATATAAATAATATT	TATATTAATATTATT	5	AATATAATTAAATAT	ATATTTAATTATATT	19																			TATTATAAAAAG	TTTTTATAATAC
																								AATAGTTTTAATAG	TATTCTATTAAAAC	5	AATAAAATAAAAATA	TATTTTTATTTTATT	19																			TATTAAAAAATAA	TTTTTTAATATTA
																								AATAGTATAAT	TTATTATACTA	5	AACTATTATGT	ATAGTTACATA	19																			TATATATGTATATACA	palindrome
																								AATACTATTT	AATAGTATTA	5	AAATTAGTAAAAT	ATTTATTTTACTA	19																			TATATAATTTAA	TTAAATTATATA
																								AATACTAG	TAGTATTC	5	AAATTAAC	ATTTGTTA	19																			TATAATTATGGCTATACAGTTTA	TATATAAACTGTATAGCCATAAT
																								AATAATATTATATT	ATATTATTAATATA	5	AAATGATTAAAAAAAATTAAATGCTTAGG	TTCCTAAGCATTTAATTTTTTTTAATCAT	19																			TATAATATATAT	palindrome
																								AATAATATTAATACTAGAAA	ATTAATATTATTTTTCTAGT	5	AAATATATTTATT	TTTAATAAATATA	19																			TATAAATTAATCTATATA	TATATATAGATTAATTTA
																								AATAATAAATAATAATA	ATTATTTATTATTTATT	5	AAATACAT	TTATGTAT	19																			TATAAACTGCAAAGCCATAAT	TTATAATTATGGCTTTGCAGT
																								AATAAATTATATT	AATATAATTTATT	5	AAATAATAG	TATTATTTC	19																			TAGTAATATATATATATTACTA	palindrome
																								AATAAATATTCCG	TATTCGGAATATT	5	AAATAAAATAAAT	TTTTATTTATTTA	19																			TAGTAATAAAAGTCTTAAA	TTTAAGACTTTTATTACTA
																								AATAAATATATAATATA	TTATATATTTATTTATA	5	AAAATAGATAT	TTATATCTATT	19																			TAGAGTATTCAA	TCTATTGAATAC
																								AATAAATAGTTAA	ACTATTTATTTTA	5	TATGCAAA	TTTGCATA	18																			TAATTAATTATTATAA	palindrome
																								AATAAATAC	TATTTATTG	5	TATGACATATA	TCATATATATG	18																			TAATTAATTAAATT	palindrome
																								AATAAAAAAAAAATAAA	TTTTTTATTTTTATTTT	5	TATCAAAAA	TTTTTGATA	18																			TAATAATATTATTAATAT	palindrome
																								AAGCGTCTCGCGTTATTACGGTTAGCGGGAGAAGCTTTAAT	TAACCGTAATAACGCGAGACGCTTATTAAAGCTTCTCCCGC	5	TATATAAAATTATA	TATATATAATTTTA	18																			TAAAATATATTT	palindrome
																								AAGATATGATCAAAATTCATCGCA	TTTGATCATATCTTTGCGATGAAT	5	TATAAAATAAATATAAAA	TATTTTATATTTATTTTA	18																			TAAAAATATT	TTTTTAAATA
																								AAGAGAGAGGA	CTTTCCTCTCT	5	TACATATGTATA	palindrome	18																			GTTCGATAGCGTTCAATAGCC	TATCGAACGGCTATTGAACGC
																								AAGAGAAGAA	TTTCTTCTCT	5	TAACTATTTTTTAAGTGCTTTGTTGTGTATA	TATATACACAACAAAGCACTTAAAAAATAGT	18																			GGCGGCCACTTTGGTGGCGGTGATGCC	TCACCGCCACCAAAGTGGCCGCCGGCA
																								AACTTAT	TATAAGT	5	TAAATAATTTAATATA	TTAAATTATTTATATA	18																			GGCACGCGAGTA	TCGCGTGCCTAC
																								AACTGTTTGATTAA	GTTTTAATCAAACA	5	TAAATAATAAAT	TTTATTATTTAA	18																			GCGTAATCTCTGCGTAAAAGCG	GCTTTTACGCAGAGATTACGCC
																								AACTATAATATGCGA	TCGCATATTATAGTT	5	TAAAATC	TAGATTT	18																			GCAATAACGTCATGTGT	TTGCACACATGACGTTA
																								AACGG	CCGTT	5	GCACATTTATACGCC	TAAATGTGCGGCGTA	18																			GATGTCTAGGGCACGGTATGTGCTCGGTAGACGAAG	TCCTTCGTCTACCGAGCACATACCGTGCCCTAGACA
																								AACATAAATAA	TTATTTATGTT	5	GATCCAGCCAATGAAGGCAAGATCGGAAGAC	TGGCTGGATCGTCTTCCGATCTTGCCTTCAT	18																			GATCATCGCGAG	TCGCGATGATCC
																								AACAAACAAA	TTTTTGTTTG	5	CTGTAGAATATC	TATTCTACAGGA	18																			GAGGTACAAAC	GTTTGTACCTC
																								AAATTTATTAAA	AAATTTTTTAAT	5	CGTTCT	GAACGA	18																			GAGGGAGAGAGCGGGAGAGA	TCTCTCCCGCTCTCTCCCTC
																								AAATTTAAAATT	TTTTAAATTTAA	5	CGTGACGTCACCCCCC	GGGGGGTGACGTCACG	18																			GAGAGAGT	TCTCACTC
																								AAATTAAATAAAT	ATTTATTTATTTA	5	CGCGGGATCGCACTTCTCTGGATCGTCGCT	GAGAAGTGCGATCCCGCGAGCGACGATCCA	18																			GAGAGAGAAGA	TCTTCTCTCTC
																								AAATGATATAA	TTTTTATATCA	5	CGATTCGACACGCA	GTGTCGAATCGTGC	18																			GACTCGCGGTTTCCTATCTATTGTTAAGGGTCACCTGTATTTTACAGAGC	TCTGTAAAATACAGGTGACCCTTAACAATAGATAGGAAACCGCGAGTCGC
																								AAATATTTAATA	TATTAAATATTT	5	CCGAAA	TTCGGT	18																			GAAGACGAAAAATCC	TCTTCGGATTTTTCG
																								AAATATTAATAAAT	TTTATTTATTAATA	5	CAACAA	TGTTGT	18																			GAAATCGATGAAAAAATATTAT	TTTCATAATATTTTTTCATCGA
																								AAATATCTGAATAATAATAAA	ATATTTTTTATTATTATTCAG	5	ATTTAAATTTATTATTT	TAAATTTAAATAAATAA	18																			CTTATAATTATACTTAAAATTATACTTAAAATATAAAATCAAAATAAAA	TTATATTTTAAGTATAATTTTAAGTATAATTATAAGTTTTATTTTGATT
																								AAATATCTATT	TATTTAATAGA	5	ATTAGAGT	TACTCTAA	18																			CTCTCTCTCTCTATCT	GAGAGAGATAGAGAGA
																								AAATATATCA	ATTTTGATAT	5	ATTAATATTTAA	ATTTAAATATTA	18																			CTCCCTCCCTCT	GAGAGAGGGAGG
																								AAATAGATTTT	TATTTAAAATC	5	ATCGTTCGTGAACCGCCTTGTGGAGATTCTAGACGAACAGGGAG	TCTCCCTGTTCGTCTAGAATCTCCACAAGGCGGTTCACGAACGA	18																			CTCAAATGCGCGATCAATATAAAAAAAACTTAGAAAATAAACGCG	GCATTTGAGCGCGTTTATTTTCTAAGTTTTTTTTATATTGATCGC
																								AAATAATATATTTAAT	ATTATTTATTAAATAT	5	ATATTCTAC	ATGTAGAAT	18																			CTATCGAACAGCTTTGAACGG	GTTCGATAGCCGTTCAAAGCT
																								AAATAAATATATT	TATATTTATTTAA	5	ATATTATAATTATTAA	TAATAATTATAATATT	18																			CGTTCGGTAGC	GAACGGCTACC
																								AAATAAAATATAAAAT	TTATTTATTTTATATT	5	ATATATAATATATT	palindrome	18																			CGTTCATAGCCGTTCGATAGT	CTATCGAACGGCTATGAACGA
																								AAAGGGAG	CTTTCTCC	5	ATATAATAATAATTA	TATTATATTAATTAT	18																			CGTGGTCAATAGGAA	TATTGACCACGTTCC
																								AAAGAAAGAAG	TCTTTCTTCTT	5	ATAATATTATATATTAAAAT	ATATATAATATTATATTTTA	18																			CGTAGGACGGCGGCGGTG	TACGCACCGCCGCCGTCC
																								AAACCCT	GGGTTTA	5	AGAGAAGAAATGTGAAG	TTCTTCTCTCTTCACAT	18																			CGTAACCGGAGGTACCGCCCGCGAGCGACTCAGTGCGTGTTCGATCGTC	TCGCGGGCGGTACCTCCGGTTACGGACGATCGAACACGCACTGAGTCGC
																								AAAATTATATATA	ATATATAATTTTT	5	ACAGCG	GTCGCT	18																			CGTAAATGCGGCGTAATTTCGG	TACGCCGAAATTACGCCGCATT
																								AAAATTAAAATAT	TTATATTTTAATT	5	ACAGAC	TGTGTC	18																			CGGCGTAATCT	TTACGCCGAGA
																								AAAATATTTATTATTT	TTTTAAATAATAAATA	5	AATAAATTTAA	ATTTTAAATTT	18																			CGGAGGTACCGCCCGCGAGCGAGTCAGTATGTGTTCGATCGTCGTAAGC	TCGCGGGCGGTACCTCCGGCTTACGACGATCGAACACATACTGACTCGC
																								AAAATATG	TTCATATT	5	AATAAATTAATTAATTTCTTA	AATTAATTTATTTAAGAAATT	18																			CGGAGGACAGGACGGTTGTCG	TCCGCGACAACCGTCCTGTCC
																								AAAATATCTAATA	TAGATATTTTTAT	5	AAGGACAAGGAACAG	TCCTTCTGTTCCTTG	18																			CGGACACAGTAGTGAAA	TGTGTCCGTTTCACTAC
																								AAAATATATTTAA	ATATATTTTTTAA	5	AAAGAAAGATAGAG	TCTTTCTTTCTCTA	18																			CGCTCGCGGGCGGTACCTCCGGCTTACGGACGATCGAGCACGTACTGACA	GTCAGTACGTGCTCGATCGTCCGTAAGCCGGAGGTACCGCCCGCGAGCGT
																								AAAATATAAATAATA	TTTATTATTTATATT	5	AAAAAAATGAATATAGAAATA	TTATTTCTATATTCATTTTTT	18																			CGCTATTGAA	CGTTCAATAG
																								AAAATAG	TTTTCTA	5	TATATAATAAATAA	TATTATATATTATT	17																			CGCGGGCGGTACCTCCGGTTACGGACGATCGAGCACGACTGACTCGCT	CGTAACCGGAGGTACCGCCCGCGAGCGAGTCAGTCGTGCTCGATCGTC
																								AAAATAATTATAA	TTTTTATAATTAT	5	TAGATACAT	TATCTAATG	17																			CGCACCCAATGGTGGAAGCAGCAG	GCGCTGCTGCTTCCACCATTGGGT
																								AAAATAACTTA	AGTTATTTTTA	5	TAATACAT	TATTAATG	17																			CGCACACACACGCA	TGCGTGCGTGTGTG
																								AAAATAAATTATT	TTTAATAATTTAT	5	TAATAAAATTATA	TTTTATTATATAA	17																			CGATAGC	GGCTATC
																								AAAAGTAT	TTTATACT	5	TAAATTATAATT	palindrome	17																			CGAGTCAGTACGTGCTCGATCGTCCGTAAGCCGGAGGTACCGCCCGCGAAG	TACTGACTCGCTTCGCGGGCGGTACCTCCGGCTTACGGACGATCGAGCACG
																								AAAAGTAATAAT	TATTATTACTTT	5	TAAAATTAAAGAAATATATTAGTAATAAT	TATATTTCTTTAATTTTAATTATTACTAA	17																			CGAGAGC	GGCTCTC
																								AAAAGTAAT	TTATTACTT	5	GTCGCAGAAGAGGATCATCGTGGGACTTC	TGATCCTCTTCTGCGACGAAGTCCCACGA	17																			CGACGGCGACGA	GTCGTCGCCGTC
																								AAAAGAAGAAA	TTCTTTTTTTC	5	GCATAT	palindrome	17																			CCTCGTGCTATCTCGCTTGCACGTACGC	GGCGTACGTGCAAGCGAGATAGCACGAG
																								AAAAATTAAAATT	TTTAATTTTAATT	5	CGACCGTCGGTAATGTAGTTTCTGTTTTAC	CGGTCGGTAAAACAGAAACTACATTACCGA	17																			CCTCACTTTCC	GAAAGTGAGGG
																								AAAAATATTAA	TTTTTTTAATA	5	CCCCCGCACGTGACGTCAT	GGGGGATGACGTCACGTGC	17																			CCGGAGGTACCGCCCGCGAGCGAGTCTGTCGATTTTCGACTTTTCGTACA	GACTCGCTCGCGGGCGGTACCTCCGGTGTACGAAAAGTCGAAAATCGACA
																								AAAAATATATAATA	TATATTTTTTATTA	5	CAGGCGGCCCGTGGG	CCACGGGCCGCCTGC	17																			CCGGAGGTACCGCCCGCGAGCGACTCGTGCGTGCTCGATCTTCCGTAAG	GTACCTCCGGCTTACGGAAGATCGAGCACGCACGAGTCGCTCGCGGGCG
																								AAAAATATAAATAA	TATTTTTTTATTTA	5	CAGAGGCGATCTAATTCGTGTGCTGGTTATTTTAAAAAAATC	TAACCAGCACACGAATTAGATCGCCTCTGGATTTTTTTAAAA	17																			CCGGAGGTACCGCCCGCGAGCGACTCCGTGCGTGCTCGATCGTCCGTAAG	GCGGTACCTCCGGCTTACGGACGATCGAGCACGCACGGAGTCGCTCGCGG
																								AAAAATAC	TTTGTATT	5	ATGCTCGGGTCTTGCCTTGACTGGCTGGATC	TCAAGGCAAGACCCGAGCATGATCCAGCCAG	17																			CCGGAGGTACCGCCCGCGAGCGACTCAGTACGTGTTCGATCGTCCGTAAG	TCGCGGGCGGTACCTCCGGCTTACGGACGATCGAACACGTACTGAGTCGC
																								AAAAATAATATAATA	TATATTATTTTTTAT	5	ATCCTAACAGCCCTACCG	TTAGGATCGGTAGGGCTG	17																			CCGGAGGTACCGCCCGCGAGCGACTCAGTACGTGCTCGATCTTCCGTAAG	TCGCGGGCGGTACCTCCGGCTTACGGAAGATCGAGCACGTACTGAGTCGC
																								AAAAAGAAAGA	TTTTTTCTTTC	5	ATATTTTGCAAGTTTGGTGTCCATTTGCGACAAGATATTTTTTA	TAAAAAATATCTTGTCGCAAATGGACACCAAACTTGCAAAATAT	17																			CCGGAGGTACCGCCCGCGACCGACTCAGTGCGTGCTCGATCGTCCGTAAG	GTCGCGGGCGGTACCTCCGGCTTACGGACGATCGAGCACGCACTGAGTCG
																								AAAAACAAAAAAAC	TTTTGTTTTTTTGT	5	ATATCCCTTATTATTGTATA	ATTATACAATAATAAGGGAT	17																			CCGGAGGTACCGCCCGCAAGCGAGTCAGTACGTGCTCGATCGTCCGTAAG	GCGGGCGGTACCTCCGGCTTACGGACGATCGAGCACGTACTGACTCGCTT
																								AAAAAATATATTA	TATATTTTTTTAA	5	ATATCATATT	ATATGATATA	17																			CCGCCAAATCCG	TGGCGGCGGATT
																								AAAAAATAATATAT	TTATTTTTTATATA	5	ATATAATTTATA	ATATTATAAATT	17																			CCGCACCGTA	TACGGTGCGG
																								AAAAAAAGG	CCTTTTTTT	5	ATACAATAGTGA	TATTGTATTCAC	17																			CCGATTGACCACGGT	GTGGTCAATCGGACC
																								AAAAAAAAAAAAACAAAA	TTTTTTTTTTTTTTGTTT	5	ATAATAAATTTT	TAAAATTTATTA	17																			CCCTCGTCA	GACGAGGGT
																								AAAAAAAAAAAAAATT	TTTAATTTTTTTTTTT	5	ACCGACCA	CGGTTGGT	17																			CCCTCCTCT	GAGAGGAGG
																								TTTAAAAAAAT	TTTTTAAAATT	4	ACCATCGGTCGGTAAAACAGAAATTGACGCTA	ATTTCTGTTTTACCGACCGATGGTTAGCGTCA	17																			CCCCCCCCACAC	GGGGGGGGGTGT
																								TTGAAAGAATTTCAAAA	TTTTGAAATTCTTTCAA	4	AATTCAAATGTCAAGATAAAGATTAATTATATATAG	TTGACATTTGAATTCTATATATAATTAATCTTTATC	17																			CCACGTCAATGTTGA	TTGACGTGGTCAACA
																								TTATATATAAC	TTATATATAAG	4	AATTATTTAAAT	palindrome	17																			CATTACACTC	TGTAATGGAG
																								TTATATAAAATTA	TTTTATATAATAA	4	AATTATTATATATATATTATAT	TTATATAATATATATATAATAA	17																			CAGCAGCAGCAAGCGCTT	TGCTGCTGCTGAAGCGCT
																								TTAATTATATATAA	palindrome	4	AATTATTATAATAAATATAT	TATATATTTATTATAATAAT	17																			CAGCACCAGGATACGTGCCTGCTCCGGCGG	GGCACGTATCCTGGTGCTGCCGCCGGAGCA
																								TTAAAAAGTATG	TTTTTAACATAC	4	AATGATT	TCATTAA	17																			ATTTGGAAAATAATCGCGCTAAAAAGCGGCAGCGATATGCACAAG	GCTTTTTAGCGCGATTATTTTCCAAATCTTGTGCATATCGCTGCC
																								TGTATATACA	palindrome	4	AATCAGTAATATTAACTGCTAAAAACAGTGGCTTTGAACAGCAA	ATTACTGATTTTGCTGTTCAAAGCCACTGTTTTTAGCAGTTAAT	17																			ATTTATAAAATA	TTATAAATTATT
																								TGCTTTTCGCCGTCGAGCGAGAGAATCACAAGTCCGCTCGCGGCGTGT	TTCTCTCGCTCGACGGCGAAAAGCAACACGCCGCGAGCGGACTTGTGA	4	AAGTTATATAA	ACTTTTATATA	17																			ATTCTGATG	TCATCAGAA
																								TATTTAAAAAT	TTTTAAATAAT	4	AACGG	CCGTT	17																			ATTATATATATTT	TAAATATATATAA
																								TATTATTAATTAAAT	TTTAATTAATAATAA	4	AACATAATTGTATTAAA	TTTAATACAATTATGTT	17																			ATTATATAATATATA	TATATATTATATAAT
																								TATTATAATATTAAA	TTTAATATTATAATA	4	AAATTTTATA	palindrome	17																			ATTATAATAAATAAATT	TAATTTATTTATTATAA
																								TATTAATATAAAAA	TATTAATATTTTTA	4	AAATAATATATAGATTAA	TTTTTAATCTATATATTA	17																			ATGGAATGTA	TACATTCCAT
																								TATTAAATATAATATA	TTAATATATATTATAT	4	AAAATATTTAACTATA	TTAAATATTTTTATAG	17																			ATGAAAATGAATTACAAG	ATTTTCATCTTGTAATTC
																								TATTAAAAATATAA	TATTTTTAATATTA	4	TGACCTCCA	TGGAGGTCA	16																			ATCGCGTGCCCT	TAGGGCACGCGA
																								TATATAATTATATAAT	palindrome	4	TATATCGA	palindrome	16																			ATCGATATAAAAAAACTTAGAAAATAAACGTGCTCAAATGCGCG	TTTATATCGATCGCGCATTTGAGCACGTTTATTTTCTAAGTTTT
																								TATATAATATATATATAAT	TATATATATTATATAATTA	4	TATAATATTTT	TATTATAAAAA	16																			ATCATTTCTGTGTTTTTCATAATATTCTTGTTCGACTTTTTTAT	ATGAAAAACACAGAAATGATATAAAAAAGTCGAACAAGAATATT
																								TATATAAATATATAATA	TATATTTATATATATTA	4	TAATATTGAAA	TCAATATTATT	16																			ATATTCGAC	ATGTCGAAT
																								TATAGTATATATATA	TATATATATACTATA	4	TAATATATAATTAATA	TATATTATATTAATTA	16																			ATATGTGCCCGCATCGTCCGCACCACCTGG	ATCCAGGTGGTGCGGACGATGCGGGCACAT
																								TATAATATTAAATT	TTAATATTATAAAT	4	TAAAATAAAATT	TTTAAATTTTAT	16																			ATATGAAAATGTTAA	TTTAACATTTTCATA
																								TATAATATAAATTA	TATAATTTATATTA	4	GTAGGACTTCATCGCAGAAGAGGATCATC	TGATCCTCTTCTGCGATGAAGTCCTACGA	16																			ATATATTATAATAT	palindrome
																								TATAATAAATTATTA	TTTATTATATAATAA	4	GGCGCACAGCAGCCGTTTTTACA	GGCTGCTGTGCGCCTGTAAAAAC	16																			ATATATTAATTATAAT	ATTATAATTAATATAT
																								TATAATAAATTAT	TATTATAATAATT	4	GAACGCTCTCGGGCGGTATCTACGA	TCGTAGATACCGCCCGAGAGCGTTC	16																			ATATATGTAC	palindrome
																								TATAATAAATATAT	TATTATAATATATT	4	CTATATTATA	TATAATATAG	16																			ATATATATTTTAAA	palindrome
																								TAGTTAAATA	TTTAACTATA	4	CGGGCGGTACCTACGAGAACGCTCT	TCGTAGGTACCGCCCGAGAGCGTTC	16																			ATATATATTATATTAA	ATATTTAATATAATAT
																								TACAATAAAAA	TTTTATTGTAT	4	CCTCTGGCTAAATATTAGGAAAAAATGCCAGCCCACGAGTAGACCG	GCATTTTTTCCTAATATTTAGCCAGAGGCGGTCTACTCGTGGGCTG	16																			ATATATATTATATA	palindrome
																								TACAAAATATAA	TATTTTGTATTA	4	CATACCGGA	CCGGTATGT	16																			ATATATATAATTATAT	palindrome
																								TAATTATTATC	TTAGATAATAA	4	CACACACC	GTGTGTGG	16																			ATATATAAAAAAAAA	TTTTTTATATATTTT
																								TAATTATATAAT	palindrome	4	ATTATTATACATA	TAATTATGTATAA	16																			ATATAATTTATATAT	TATATATATATAAAT
																								TAATATATATGTA	TATACATATATAT	4	ATGAAATTA	TTAATTTCA	16																			ATATAATACAT	TTATATATGTA
																								TAATAATCGTA	TATACGATTAT	4	ATATTAATATTA	palindrome	16																			ATATAAATAGAAT	TATATATTCTATT
																								TAAGATTA	TAATCTTA	4	ATATC	TGATA	16																			ATAGCTGTTCGATAGCTGTTCAAAGCCGTTCG	TATCGAACGGCTTTGAACAGCTATCGAACAGC
																								TAACGATACGA	TATCGTTATCG	4	ATATATATATACAC	TATATATATATGTG	16																			ATAGCCATAATTATAGCTACGCAGACAAATATATAAACTGC	TATAATTATGGCTATGCAGTTTATATATTTGTCTGCGTAGC
																								TAAATATTAAATAA	TATTTAATATTTAT	4	ATATATATACAC	TATATGTGTATA	16																			ATACATTTATTAA	ATTTAATAAATGT
																								TAAATAATTATT	palindrome	4	ATATAACATTATAACAATATTATAACAATATATATAACA	ATATATATTGTTATAATATTGTTATAATGTTATATTGTT	16																			ATAATTTTTATATAAGTAAAAATAATA	TTTTTACTTATATAAAAATTATTATTA
																								TAAAATATATAAAATATA	TTTTATATATTTTATATA	4	ATATAAAAAAAAT	ATATTTTTTTTAT	16																			ATAATATCA	TATTATTGA
																								TAAAATAG	TACTATTT	4	ATAAAATTATAAAATAT	ATATTTTATAATTTTAT	16																			ATAATATATATTTG	TATATTATCAAATA
																								TAAAATAATTAAT	TAATTAATTATTT	4	ACTTTAATATT	TAATATTAAAG	16																			ATAATAATATTATAT	TATTATATATAATAT
																								GTGCGCAAGTGAACG	TTGCGCACCGTTCAC	4	AATAATATTGCGGCAATATTGCAATGTTGCTGCAATGTTACAGCAATATT	AATATTGCCGCAATATTATTAATATTGCTGTAACATTGCAGCAACATTGC	16																			ATAATAAACAT	GTTTATTATAT
																								GTAAAAATA	TTTACTATT	4	AATAATAGTTATATA	TATTTATATAACTAT	16																			ATAAATATATATATATATA	TATTATATATATATATATT
																								GGGAGAGGAGA	TCCCTCTCCTC	4	AAATTG	CAATTT	16																			ATAAATAG	TATTTATC
																								GGATACGGT	GTATCCACC	4	AAATATTTCGTACCAGATGCGGTTTGCATGTGCGCTCTAGTTAAAT	TATTTATTTAACTAGAGCGCACATGCAAACCGCATCTGGTACGAAA	16																			ATAAAAATAAATAAA	ATTTTTATTTTATTT
																								GAGAGGAGGATG	TCCTCTCCATCC	4	AAAAGTAAAAT	TTTTATTTTAC	16																			AGTTACGCCAA	GGCGTAACTTT
																								GAGAGAGACGA	TCTCTCTCGTC	4	AAAACCATAAAAAAAT	TTATGGTTTTATTTTT	16																			AGTCGCTCGCGGGCGGTACCTCCGGTGTACGAAAAGTCGAAAATCGACAA	GACTTTGTCGATTTTCGACTTTTCGTACACCGGAGGTACCGCCCGCGAGC
																								GAGAAAGAG	TCCTCTTTC	4	TCAAGAGAATCAAGCTGAACAAAT	TCTCTTGAATTTGTTCAGCTTGAT	15																			AGTCAGTACGTGCTCGATCGTCCGTAAGCCGGAGGTACCGCCCGCGAGG	CGCGGGCGGTACCTCCGGCTTACGGACGATCGAGCACGTACTGACTCCT
																								GACTTAGGGATAGCCCAGGTGTGACCTGTTGAATGGCATCC	TGCCATTCAACAGGTCACACCTGGGCTATCCCTAAGTCGGA	4	TAAAATTAATAAA	TATTTATTAATTT	15																			AGTCAGTACGTGCTCGATCGTCCGTAAGACGGAGGTACCGCCCGCGAACG	CGGGCGGTACCTCCGTCTTACGGACGATCGAGCACGTACTGACTCGTTCG
																								GACGATGAT	TCATCATCG	4	GGGGTGATGACGTCACGCG	TGACGTCATCACCCCCGCG	15																			AGGTATCTATACAATATCCAATGAATATCTACAAAAATATCCACT	TATTGTATAGATACCTAGTGGATATTTTTGTAGATATTCATTGGA
																								GACGACGAA	TCGTCGTCT	4	GATCAACACCATCTCCAGCACCTCTACAAAGTGGATTAC	GTGCTGGAGATGGTGTTGATCGTAATCCACTTTGTAGAG	15																			AGGTACCGCCCGCGATCGAGTCAGTACGTGCTCGATCGTCCGTAAGCCGG	TCGAGCACGTACTGACTCGATCGCGGGCGGTACCTCCGGCTTACGGACGA
																								GACCACGTCCGATT	TGGTCAATCGGACG	4	CCCCGCGTGACGTCATCACCCCCC	GGGGTGATGACGTCACGCGGGGGG	15																			AGGGGGTGCGGGCACATATCCGGTTGGTGC	CCGGATATGTGCCCGCACCCCCTGCACCAA
																								GAATGGATTGATCGGATTGATCG	TCCGATCAATCCGATCAATCCAT	4	ATTTAAGAATAT	TATATTCTTAAA	15																			AGGCGGCCAGGGCGGTAG	CCCTGGCCGCCTCTACCG
																								GAAGGGGGATCCACGGCGCGAGCGATGGACGAGGGGGTCCGCGAGGT	GATCCCCCTTCACCTCGCGGACCCCCTCGTCCATCGCTCGCGCCGTG	4	ATTCTCGTTCATCCA	TGAACGAGAATTGGA	15																			AGGAGGAGA	TCTCCTCCT
																								GAACGGCTAAT	TAGCCGTTCAT	4	ATTACCCTCTCCCCCGCGTGACGTC	CGGGGGAGAGGGTAATGACGTCACG	15																			AGCGCACAGCAGCTACTTAAATAGGCGCACAGCAGCCTGTATG	GCTGCTGTGCGCCTATTTAAGTAGCTGCTGTGCGCTCATACAG
																								GAACGGAAATGAACGCTCTTC	GTTCGAAGAGCGTTCATTTCC	4	ATTAATATAAATT	TTTATATTAATAA	15																			AGCCGTTCGAAAGCCGTTCAG	GAACGGCTTTCGAACGGCTCT
																								GAAATATATTTAA	TATTTCTTAAATA	4	ATTAATAATAAAA	ATTTTTATTATTA	15																			AGAGCGACTCGCGATTTCCTATCTGTCGCTAAGGGTCACCTGTATTTAAC	GAAATCGCGAGTCGCTCTGTTAAATACAGGTGACCCTTAGCGACAGATAG
																								GAAAGAGAGC	GCTCTCTTTC	4	ATGATCCAGCCAGTGAAGGCAAGATCCGAGC	GATCTTGCCTTCACTGGCTGGATCATGCTCG	15																			AGAGAGAAAGAGAGAGAG	TCTCTCTCTCTTTCTCTC
																								GAAACTTCTT	TCAAGAAGTT	4	ATGACA	ATTGTC	15																			AGAAGCGATCAATTCGTGAACTGGTTGTCGAAAGAAATATTTCCC	TGGGAAATATTTCTTTCGACAACCAGTTCACGAATTGATCGCTTC
																								GAAAAAAAAGA	TTTTCTCTTTT	4	ATATTAATTAATTA	palindrome	15																			AGAAGAGGATCATTGTGGGACTTCATCGC	TCTGCGATGAAGTCCCACAATGATCCTCT
																								CTTTGGGGTGCTTCATTTAAGTGAGTCCCCTTGCCTCTCACT	TGAGAGGCAAGGGGACTCACTTAAATGAAGCACCCCAAAGAG	4	ATATATTAGAT	ATATCTAATAT	15																			AGAACCAAAATCTGAACC	GATTTTGGTTCTGGTTCA
																								CTTCTCCTCTTCT	GAAGAGGAGAAGA	4	ATATATACATATAC	TGTATATGTATATA	15																			AGAAATAGGAATAAATATTAAATATT	TTTCTAATATTTAATATTTATTCCTA
																								CTTCCTC	GGAGGAA	4	ATATAATACAA	ATTTGTATTAT	15																			ACGTCA	CGTTGA
																								CTGACCAAATC	TCAGGATTTGG	4	ATACAATTAAT	GTATATTAATT	15																			ACGGACAG	TCTGTCCG
																								CTGAATAATAATAAAAAATATT	GAATATTTTTTATTATTATTCA	4	ATAATATTAG	TTATCTAATA	15																			ACGAACGATAACGAAACGTCA	TCGTTCGTTGACGTTTCGTTA
																								CTCTCTTCCTCT	GAAGAGAGAGAG	4	ATAAATAATGAATG	ATTATTTATCATTC	15																			ACATTACA	TAATGTTG
																								CTCTCTCTCGCTCTCTTTAG	TAAAGAGAGCGAGAGAGAGC	4	AGTGAGAG	CTCTCACT	15																			ACAGTTCGTTTACGC	GTAAACGAACTGTGC
																								CTCTCTCTCCC	GAGAGAGAGGG	4	AGAGTGTCAACGGCGACGGCGCCGCTATCAGCGACGGG	CGCCGTCGCCGTTGACACTCTCCCGTCGCTGATAGCGG	15																			ACACTTATAATAC	TGTGTATTATAAG
																								CGTCTCGCTCGCTCTCACGCGAACGGCTGATAGAGCGC	GCGTGAGAGCGAGCGAGACGGCGCTCTATCAGCCGTTC	4	ACGCTCGTCGAACGGAAATGA	CCGTTCGACGAGCGTTCATTT	15																			ACACTCCACGATTGG	CAATCGTGGAGTGTC
																								CGTCCATCGCTCGCGCCGCGGATCCCCTTCACCTCGCGGACCCCT	GGGGATCCGCGGCGCGAGCGATGGACGAGGGGTCCGCGAGGTGAA	4	ACCGTATAATCCATCAGC	GCTGATGGATTATACGGT	15																			AATTTTAATAT	TTATATTAAAA
[truncated: 1,416 more rows]
[truncated: 88 more columns]

## Sheet: Cephidae
Cephidae_Cephus_cinctus_SRR5626479_motif_1	Cephidae_Cephus_cinctus_SRR5626479_motif_2	Cephidae_Cephus_cinctus_SRR5626479_motifs_sum
[truncated: 890 more rows]

[truncated: 26 more sheets: Diprionidae, Braconidae, Ichneumonidae, Orussidae, Tenthredinidae, Trichogrammatidae, Torymidae, Pteromalidae, Ormyridae, Megastigmidae, Agaonidae, Eurytomidae, Eupelmidae, Aphelinidae, Platygastridae, Scelionidae, Vespidae, Pompilidae, Apidae, Crabronidae …]
