# Supplementary material for: Telomerase RNA in Hymenoptera (Insecta) switched to plant/ciliate-like biogenesis
Source: Nucleic Acids Res. 2022 Dec 22;51(1):420–33. doi: 10.1093/nar/gkac1202 (PMC9841428; doi:10.1093/nar/gkac1202)
Supplement: gkac1202_Supplemental_Files [file gkac1202_supplemental_files.zip › Table_S4.xlsx]

## Sheet: List1
Table S4: Identification of TR-like homologs by Infernal tool across Lepidoptera and Trichoptera representatvive genomes at NCBI. Primary Lepidopteran TR sequences were predicted de novo in genomes of Plutela xyllostela and Spodoptera exigua as a sequences contatining type 3 promoter + template-like region and showing homology in other related Lepidoptera species. Proposed TR homologs ("Infernal …
Cov. model	Genome accession	Species name	Hit significance (e-value)	Extended hit	Infernal hit	Secondary structure	Sequence ID	Range	Phylum	Class	Order	Family
lepidoptera	GCA_905340225.1	Abrostola_tripartita	5.8e-48	TGCAGCAGCAGATGAATAATATTTATCAACTCTAAATGAGTTTATTATATTATTCATCCATACGCAAGGGAATCCCCAACTTAGGTACAAAACATCACTATACGAAACTAGATGGCGTTGTTCTTTTTCTTGCGTACTCTGAATCGCGCTATTAAGATTTTTCTACGGGATTATATAGTGTCCCCGTAGCCATATTGTAGTTGCTCTAAGCCGGCTCGGTCTATAGAGGTCTGCGGACCCTATGGGCCGAGGCAACTAACCTAACCAACTTCTTGGGCCTCTTTCGCGGGGTGGCGGGTCGACTCACGAGTCAGGAAAAATTGAAACCCCGCACACAAAATAATAAACGGTAGATGATTTTGATAGGTAAAATTACATGTTGGTAAGAAATGAAATAGT…	UUGCUCUAAGCCGGCUCGGUCUAUAGAGGUCUGCG..............GACCCUAUGGGCCGAGGCAACUAA..........CCUAACCAACUUCU.............UGGGCCUC-UUUCGCGGGGUGGCGGGUCGACU.CACG.AGUCAGGAAAAAUUGAAACCCCGCACACAAAA----UAAUAAACGGUAGA-----UGAUUUUGAUAGGUAAAAU	::::::::::::(((,<<<<<<<<-<<<<<<____~~~~~~~~~~~~~~>>>>>>>>>>>>>><<<_______~~~~~~~~~~>>>,,<<<______~~~~~~~~~~~~~>>>)))-------<<<<<<<--<<<-<<<<<<.____.>>>>-->>---->>>-->>>>>>>::::::::::::::::::::::::::::::::::::::::::::::::::	HG996490.1	10146687-10147259	Arthropoda	Insecta	Lepidoptera	Noctuidae
lepidoptera	GCA_927399475.1	Acleris_emargana	1.1e-37	GGATAGACATTGTTTTTCACACACAAAAATCGTAAAAATTGGACTAGGTTTAAAGGTAGAGAAACGTTATCGTACTTTGTATGGTAATTGTAAGTTTCACAGTCCTCTTAATCCGGTAGATGGCTCTGTTTGCTCGAGAAGCTGGCTGGCGCAGACAAGATTTCTCCCCGCGCCTATAAATAGGTTGTGGACAAGGTCCGACCACTCAGACCGGCTTGGTCCATGGGGGCCTGCGGACCCCTTCGACCAAGGCAACTAACCTAACCAATTTCTTGGGCCTCTTTCGCAAGGTGGCGGGCCGACTCTCGGGTCAGGAAAACTGAAACCTTGCACGAAAACAAGCAATAGTAAGGATAATTAGGTTAAGGTTAAAAAGAACTTAAAAATGTGACTGAGTTA…	ACCACUCAGACCGGCUUGGUCCAUGGGGGCCUGCGGACCCCUUCGACCAAGGCAACUAACCUAACCAAUUUCUUGGGCCUC-UUUCGCAAGGUGGCGGGCCGACUCUCGGGUCA-GGAAAACUG.AAACCUUGCACGAAAACAAGCAAUAGUA-------AGGAUAAUUAGGUUAAGGUUAAAA	::::::::::::(((,<<<<<<<<-<<<<<<____>>>>>>>>>>>>>><<<_______>>>,,<<<______>>>)))-------<<<<<<<--<<<-<<<<<<____>>>>-->>---->>>.-->>>>>>>::::::::::::::::::::::::::::::::::::::::::::::::::	OV656841.1	19831753-19832326	Arthropoda	Insecta	Lepidoptera	Tortricidae
lepidoptera	GCA_927399475.1	Acleris_emargana	1.9e-35	TTTTTAAGTGCAATAACGAAAGAGCTTAGTTTACATACATACATACCCTAAAGGGTCGATACCCTAAAGCCTAAGCCACCGACGCTCTTAAGTTCAATAGATGCCCATTAGTTCGATAGATGGCGCTGTTCGCTAAGTTAAATGGCGCTAACGAGATGCATTCCCGTATTCTATATGTAGGTTACGGACCAATAGTGTGGTGTTGTAAAACCGGCTTGGTCCCAGGAGGTTCGTGGATCTCCTCGGCCAAGGCAACTAACCTAACCATCTTCTTGGGCCTCTTTCGCAAGGTTTCGGGCCGACTTTCGGGTCAGGAAAAATTGAAAACCTTGTACAAAGTTATATTGAAATAGTTATTTGCTTTACAAGGGGGTAAGTTGTATTTTACTTGCGAGTGTT…	UGUUGUAAAACCGGCUUGGUCCCAGGAGGUUCGUGGAUCUCCUCGGCCAAGGCAACUAACCUAACCAUCUUCUUGGGCCUC-UUUCGCAAGGUUUCGGGCCGACUUUCGGGUCAGGAAAAAUUGaAAACCUUGUACAAAGUUAUAUUGAAA-----UAGUUAUUUGCUUUACAAGGGGGUAAGU	::::::::::::(((,<<<<<<<<-<<<<<<____>>>>>>>>>>>>>><<<_______>>>,,<<<______>>>)))-------<<<<<<<--<<<-<<<<<<____>>>>-->>---->>>.-->>>>>>>::::::::::::::::::::::::::::::::::::::::::::::::::	OV656843.1	20216620-20217197	Arthropoda	Insecta	Lepidoptera	Tortricidae
lepidoptera	GCA_923062465.1	Acleris_sparsana	1.7e-35	ATGTACATTATCTATATTGATGTAAACATGTCTTGTAATTGTTTATGTGCAATAAAGAGTTTCCACATACATACGATCACGAGTCGATACCCTAGAGCCTAGATACCCATTAGTTCGCTAGATGGCGCTGTTCGCTAAGTTAAATGGCGCTAACGAAATGCGTTCCCGTATCTATATATAGGTTACGAACATATTTCACACGTTTTCAAACCGGCTTGGTCCTAGGAGGTTCGTGGATCTCCTCGGCCAAGGCAACTAACCTAACCATCTTCTTGGGCCTCTTTTGCAAGGTTTCGGGCCGGCTTTCGGGTCAGGGAAAATTGAAAACCTTGCACAAAAAGTTACTTACTACTTACTAGTAATAATGGTGCACTGTATTGTACACCATCAACTGAACTG…	CGUUUUCAAACCGGCUUGGUCCUAGGAGGUUCGUG.......GAUCUCCUCGGCCAAGGCAACUAACCUAACCAUCUUCUUGGGCCUCUUUU-GCAAGGUUUCGGGCCGGCUUUCGGGUCAGGGAAAAUUGaAAACCUUGCACAAAAAGUUACUUACUACUUACUAGUAAUAAUGGUGCACUGUAUUGUAC	::::::::::::(((,<<<<<<<<-<<<<<<____~~~~~~~>>>>>>>>>>>>>><<<_______>>>,,<<<______>>>)))-------<<<<<<<--<<<-<<<<<<____>>>>-->>---->>>.-->>>>>>>::::::::::::::::::::::::::::::::::::::::::::::::::	OV281296.1	2690122-2690704	Arthropoda	Insecta	Lepidoptera	Tortricidae
lepidoptera	GCA_923062465.1	Acleris_sparsana	4.9e-25	CTAGTTTCTCATAATATCTAAAACATATTCAATAATCGTAAAAATCCGATCAGCTTTAAGGGGAGACAAACATTATCGTATTTTGTATGGAAATTGTCAGCTTCACATCCTCTTAACCCGGTAGATGGCACTGTTTGCTCGAGTAGCTGGCGCTGGCAAAATTTCTCCCCGCGCCTATAAATAGGTTGCGGACAAAGTCCAACCACTCAGACTTCTTGGTTTGCGGACCCCTTCGGCCAAGGCAACTAACCTAACCAATTTCTTGGGCCTCTTTCGCAGGGTGGCGGGCCGACTCTCGGGTCAGGATAACTGAAACCTTGCACAAAAAAGCAACAGGAAGGAAATTAGGTTAAGGTTAACAAGAACTTTAAACAATGACTGAGTAACTATTTAAAAAAC…	AACCACUCAGACUUCUUGGUUUGCG----------gaccccu-------UCGGCCAAGGCAACUAACCUAACCAAUUUCUUGGGCCUC-UUUCGCAGGGUGGCGGGCCGACUCUCGGGUCA-GGAUAACUG.AAACCUUGCACAAAAAAGCAACA----------GGAAGGAAAUUAGGUUAAGGUUAACA	::::::::::::(((,<<<<<<<<-<<<<<<____~~~~~~~>>>>>>>>>>>>>><<<_______>>>,,<<<______>>>)))-------<<<<<<<--<<<-<<<<<<____>>>>-->>---->>>.-->>>>>>>::::::::::::::::::::::::::::::::::::::::::::::::::	OV281292.1	2843369-2843929	Arthropoda	Insecta	Lepidoptera	Tortricidae
lepidoptera	GCA_910591435.1	Acronicta_aceris	4e-47	ACAAAAAATAATACAAAAACATAAAATTATACGCTCTAAGTTTTCTAATTTATGAACAAAAAACCTTTCCGGTACTGTACACTACAACATTAATTTTAAAGATGTCAACTAGATGGCGTTGATCTTTTTCTGCAGATTCCTGAATCGCGCTATAGAGATTTTTTTGCGGCTGCATATAAAGGCCCGGTGCCCTGACTTAGTCGTTTCATACCGGCTCGGTCTGTGGCGGTTTGCGGACCACATGGGCCGAGGTAACTAACCTAACCATCTTCTTGGACCTCTTTTGCGGGGTGGCGGGTCGACTCTCGAGTCAGGAAAAATTGAAATCCCGCACCAAAAATAACAAGGATTAGACGTGATGTAGATTTTGATAGGTAAAAATTCTATTAAATAAAAATA…	UCGUUUCAUACCGGCUCGGUCUGUGGCGGUUUGCG.....GACCACAUGGGCCGAGGUA.ACUAACCUAACCAUCUUCUUGGACCUCUUUU-GCGGGGUGGCGGGUCGACUCUCG.......AGUCAGGAAAAAUUGAAAUCCCGCACCAAAA-AUAACAAGGAUUAGACGUGAUGUAGAUUUUGAUAGGUAAAAA	::::::::::::(((,<<<<<<<<-<<<<<<____~~~~~>>>>>>>>>>>>>><<<__._____>>>,,<<<______>>>)))-------<<<<<<<--<<<-<<<<<<____~~~~~~~>>>>-->>---->>>-->>>>>>>::::::::::::::::::::::::::::::::::::::::::::::::::	OU342764.1	11475283-11475863	Arthropoda	Insecta	Lepidoptera	Noctuidae
lepidoptera	GCA_010014465.1	Actias_luna	2.5e-43	ATACCACACTATATTAAACTTGGACTACTATTTAACATTGGAAAAAATAATCATTTAGTTAACCATGAGTTACAAGTCCAGTTTATGTTAAAAAAAGTTGTTTACCGCTTGCTTGCATAGATGGCACTATACGTTTTATAAACTAGCTATGTAAAATATGTTATACTGCCAATATACTACTGTATAATCTTCGAGTAAAATTGCGTTTAGCCGGCTCGGTCCATGTAGATCTACGGACTATATGGGCCGAGGCTACTAACCTAACCAACTTCTTGGGCCTCTTTTGCGGAGTGGCAGGTCGACTCTCGAGTCAGGAAAAATTGAAACTCCGCACCATAAAAGTGACACAATTTCAAATGTACGTAGGTACAGAATCTTACCTACGAATTTTTGACATCC…	UUGCGUUUAGCCGGCUCGGUCCAUGUAGAUCUACG...GACUAUAUGGGCCGAGGCUACUAACCUAACCAACUUCUUGGGCCUCUUUU-GCGGAGUGGCAGGUCGACUCUCG.......................AGUCAGGAAAAAUUGAAACUCCGCACCAUAAAAGUGACACAAUU--------UCAAAUGUACGUAGGUACAGAA	::::::::::::(((,<<<<<<<<-<<<<<<____~~~>>>>>>>>>>>>>><<<_______>>>,,<<<______>>>)))-------<<<<<<<--<<<-<<<<<<____~~~~~~~~~~~~~~~~~~~~~~~>>>>-->>---->>>-->>>>>>>::::::::::::::::::::::::::::::::::::::::::::::::::	WUCQ01007778.1	21997845-21998418	Arthropoda	Insecta	Lepidoptera	Saturniidae
lepidoptera	GCA_009867175.1	Adela_reaumurella	1.2e-35	TTCCTCTCAGCATTTAAAGTGTCAGCAGCCATTTAGCACAAATTCTACAGTTATAAATATTGTGCTCGCGGTGTCTCTAGCTATGTACGCCCTTTTGTTTTAGCGCAGTAGATGGCGCCACGAGTTCACGTTCAAAAATTATAGAACGCACTGCCACAATTTCTTTTCGCTCATATATAATTCGTCGTTCCTACTATATGTTTGCTTCGGCCGGCTCGGGCTTCGCCGTCGGTCGACACACTGACCGGTTTGCGGGTCCGAGGACTTCTAACCTAACCTTTTATCTGGGGCCTCTTTTGCGGAGTGGCGGGTCGACCTTCGGGTCAGGAAAAATTGAAACTCCGCCCAAAAAAACAATACGTACTGCGTGTTTCGGAATAGCGAAGATACCCGACCGAA…	UUUGCUUCGGCCGGCUCGGGCUUCGCcguCGGUCgacaCACUGACCGguuuGCGGGUCCGAGGACuUCUAA..............CCUAACCUUUUaUCUGGGGCCUCUUUU-GCGGAGUGGCGGGUCGACCUUCG......................GGUCAGGAAAAAUUGAAACUCCGCCCAAAAAAACAAUA------------CGUACUGCGUGUUUCGGAAUAGCG	::::::::::::(((,<<<<<<<<-<...<<<<<....____>>>>>....>>>>>>>>><<<__._____~~~~~~~~~~~~~~>>>,,<<<___.___>>>)))-------<<<<<<<--<<<-<<<<<<____~~~~~~~~~~~~~~~~~~~~~~>>>>-->>---->>>-->>>>>>>::::::::::::::::::::::::::::::::::::::::::::::::::	WYDE01007001.1	79787844-79788426	Arthropoda	Insecta	Lepidoptera	Adelidae
lepidoptera	GCA_005406045.1	Adoxophyes_honmai	6.3e-42	GCATTTTAATACACTTTTTTTTAGATTCGCGTAACACATACCTCAAATATTAAATTCAATACGAAAAAGCCCTACAAAATCCGCAAATCGATTTAAGTGAAAGATTACTCATTCCCTCCCGAGATGGCGCTGTCCGCTCGGACGAATGGTGTGAACGAGATTCTTCCCCGCGCCCATAAATAGGTTGCGAACAATTACACGATGTTCAGACCGGCTTGGTCCTTTGGGGTTTGCGGACCCTATTGGCTAAGGCTACTAACCTAACCAATTTCTTGGGCCTCTTTTGCAGGGTAGCGGGCCGACTTTCGGGTCAAGAAAAATTGAAACCCTGCACAATATAAACAAAAAAGGTGCAATGAAATATGTAGTTTTCGTTTTGATAGTTATTAAGTTATTATA…	GAUGUUCAGACCGGCUUGGUCCUUUGGGGUUUGCGGACCCUAUUGGCUAAGGCUACUAACCUAACCAAUUUCUUGGGCCUCUUUU-GCAGGGUAGCGGGCCGACUUUCG......GGUCAAGAAAAAUUGAAACCCUGCACAAUAUAAACAAAAAAGGUGCAAUGAAAUAUGUAGUUUUCGUUUUGAUA	::::::::::::(((,<<<<<<<<-<<<<<<____>>>>>>>>>>>>>><<<_______>>>,,<<<______>>>)))-------<<<<<<<--<<<-<<<<<<____~~~~~~>>>>-->>---->>>-->>>>>>>::::::::::::::::::::::::::::::::::::::::::::::::::	BHDV01071143.1	192757-193338	Arthropoda	Insecta	Lepidoptera	Tortricidae
lepidoptera	GCA_018248935.1	Aeromachus_stigmata_shanda	8.9e-37	ACGAATTATAGTAGAACATAATTCGTATAATCAATTTTAAATTTTTATTGTCATTGTTTCATTTAATTATTCTTTTAATGTGATATTATTTTATTAAGTTTTTGTTCTGAATTGTCGTTAGATGGCGCTGTGCTATTCTCTCAATCACGGTGTTGAGATTTTTTAAACAATGCTTATAAAAGGTTTAGTTCAAAACGTATAGCTTTAATGCGGGCTCGGTCTTTGAGGTTTACGAACCTCTCTAGGTCGAGGATTCTAACCTAACCAACTTCTAGGGCCTCTTTTGTGGAGTTTCGGGCCGACTTTCGAGTCAGGAAAAACTGAAACTTCGCGCTAAATAAACATTTAAAAAATAATTATTAGCTATAGTATGCGTTTGGTCATTTGGTGTAGTTTTTT…	AGCUUUAAUGCGGGCUCGGUCUU-UGAGGUUUACGAACCUCuCUAGGUCGAGGAUUCUAACCUAACCAACUUCUAGGGCCUCUUUU-GUGGAGUUUCGGGCCGACUUUCGAGUCAGGAAAAACUGAAACUUCGCGCUAAAUAAACAUUUAAAAAA-UAAUUAUUAGCUAUAGUAUGCGUUUGGU	::::::::::::(((,<<<<<<<<-<<<<<<____>>>>>>.>>>>>>>><<<_______>>>,,<<<______>>>)))-------<<<<<<<--<<<-<<<<<<____>>>>-->>---->>>-->>>>>>>::::::::::::::::::::::::::::::::::::::::::::::::::	DWJO01010302.1	512-1092	Arthropoda	Insecta	Lepidoptera	Hesperiidae
lepidoptera	GCA_022606515.1	Agapetus_fuscipes	8.8e-17	GAACCATTTTTTTACAGCATGGGTATCACCTGTAAAATAAGGGATAGCAACATTACCTATACTTAAATACGTCGTGGGCTAAAAACCCCATCAACACATTCAGAAGCTCTGTCTTAATTTTTTTTTAACAGACAAGCCTCACCTTCCCACTTTCCACCCTGCCCTACGGGGCCTATATAAGGCCAGGCTCCCAGTGATCTAGGTCATTAATCGGCTTGGCCTTCTGGCCGAGGTTCCTAACCTAACCCACTCATTGGGCCTCTACCCCGGGGCTCGGGCCGGGCCTTGGGTCCATGAAAAATTGAGCCCCGGAATCCTACACCCTTTTTCCCTTTTTACTCTGTTTTTAAAATTCTCAAATCCTATTTATATAGGTTAGGGAATCCCAAAAAAATTATC…	AGGUCAUUAAUCGGCUUGGCC--------------uu.cu---------GGCCGAGGUUCCUAACCUAACCCACUCAUUGGGCCUC-UACCCCGGGGCU-CGGGCCGGGCcUUGG............GUCCAUGAAAA..AUUG.A-GCCCCGGAAUCCUACACCCUUUUUCC--CUUUUUACUCUGUUUUUAAAAUUCUCAAA	::::::::::::(((,<<<<<<<<-<<<<<<____~~~~~>>>>>>>>>>>>>><<<_______>>>,,<<<______>>>)))-------<<<<<<<--<<<-<<<<<<.____~~~~~~~~~~~~>>>>-->>---..->>>.-->>>>>>>::::::::::::::::::::::::::::::::::::::::::::::::::	JAGTXP010284963.1	4944-5503	Arthropoda	Insecta	Trichoptera	Glossosomatidae
lepidoptera	GCA_022606515.1	Agapetus_fuscipes	5.4e-10	TATGATGATTTCATATGTTATTCATAGATGGCGCTTTTTTTAAAGCAAACACGTATGTAAAATGAATATATTTTAGCTTTTATAAAAATTAATAGTTTGACGGATAGCTTCGCTCGGTCCAATCTTGACCAATTAAGGTTGGAGATTCTAACCTAACCTAAGTATTTGACCTCTTTTTGCGGGATTTCGGGTCACATCCGATAGGAAGAAAAAAATTGTAAATCCTGTACTAAAAGCAAAATAAATGTCTAGTTAAAAGTGATGAGGCCTGCACATTTGAAAAGTTGTGACGTGTTAAATTGTGCTCTGCTTCTGAAGGAGTTGCGTAAAGTTGTGATGTTTTCCCGTCGAGAAATACAAATCTGGAGCATCCGTGCAAAATGCGTTCCTACTCTTGAA…	AUAGCUUCGCUCGGUCCAAUCUUGA----------ccaau------UAAGGUUGGAGAUUCUAACCUAACCUAAGUAUUUGACCUCUUUUUGCGGGAUUUCGGGUC----.----acauccgauagg----AAGAAAAaaAUUGuAAAUCCUGUACUAAAAGCAAAAUAAAUGUCUAGUUAAAA-----GUGAUGAGGCCUGCA	::::::::::::(((,<<<<<<<<-<<<<<<____~~~~~>>>>>>>>>>>>>><<<_______>>>,,<<<______>>>)))-------<<<<<<<--<<<-<<<<<<.____~~~~~~~~~~~~>>>>-->>---..->>>.-->>>>>>>::::::::::::::::::::::::::::::::::::::::::::::::::	JAGTXP010195032.1	1201-1770	Arthropoda	Insecta	Trichoptera	Glossosomatidae
lepidoptera	GCA_018245935.1	Agara_belti_belti	3.3e-44	CTTCTAACAATTTTTTGTTATGAGCAAAAAAGGCGGCAAGTTTCTGATTGGGTATGCTCCCGCGGCGAGGATTCGGGCACAGCCACACTTGTCTCGCAGTTGTCTAAATGTGCCGTTAGATGGCGTTAAGCTCTCCTCTGAATCACGGTGACAAGATTTCTTAAGTAATCTACTTAGGCCGCTCCGTGTTCGTTTTTTTTTGCTTTAGTGCCGGCTCGGTCTATATGGGTTTGCGAATCCCGTAGGTCGAGGGTTCTAACCTAACCATCTTCTTGGGCCTCTTTTGCGGAGTTTCGGGTCGACTCTCGGGTCAAGAAAAATTGAAACCCCGCACAAAATACATAAAAAAACACTTTTTTTGATAGGTAAGGTCAACATTTCAGACAGCTATTACTTAAA…	UGCUUUAGUGCCGGCUCGGUCUAUAUGGGUUUGCGAAUCCCGUAGGUCGAGGGUUCUAACCUAACCAUCUUCUUGGGCCUCUUUU-GCGGAGUUUCGGGUCGACUCUCGGGUCAAGAAAAAUUGAAACCCCGCACAAAAUACAUAAAAAAA----------CACUUUUUUUGAUAGGUAAGGU	::::::::::::(((,<<<<<<<<-<<<<<<____>>>>>>>>>>>>>><<<_______>>>,,<<<______>>>)))-------<<<<<<<--<<<-<<<<<<____>>>>-->>---->>>-->>>>>>>::::::::::::::::::::::::::::::::::::::::::::::::::	DWEM01012957.1	4705-5276	Arthropoda	Insecta	Lepidoptera	Hesperiidae
lepidoptera	GCA_018245675.1	Agara_michaeli	4.7e-44	CGGCTGTTAACATTTTTTTGTTATGAGCAAAAAAGGCGCCAAGTTTCTGATTGGGTATGCTCCCGCGGCGAGGATTCGGGCACAGCACACTTGTCTCGCAGTTGTTTAAATGTGCCGTTAGATGGCGTTACGCTCTCCTCTGAATCACGGTGACAAGATTTCTTAAATAGTCTACTTAGGCCGCTCCGTGTTCGATTCTTTGCTTTAGTGCCGGCTCGGTCTATATGGGTTTGCGAATCCCGTAGGTCGAGGGTTCTAACCTAACCATCTTCTTGGGCCTCTTTTGCGGAGTTTCGGGTCGACTCTCGGGTCAGGAAAAATTGAAACCCCGCACAAAATGTATAATACATAAAAAAACACTTTTTTGATAGGTAAGGTCAAAATTTCAAAGAGCTATTA…	UGCUUUAGUGCCGGCUCGGUCUAUAUGGGUUUGCGAAUCCCGUAGGUCGAGGGUUCUAACCUAACCAUCUUCUUGGGCCUCUUUU-GCGGAGUUUCGGGUCGACUCUCGGGUCAGGAAAAAUUGAAACCCCGCACAAAAUGUAUAAU----ACAUAAAAAAACACUUUUUUGAUAGGUAAGGU	::::::::::::(((,<<<<<<<<-<<<<<<____>>>>>>>>>>>>>><<<_______>>>,,<<<______>>>)))-------<<<<<<<--<<<-<<<<<<____>>>>-->>---->>>-->>>>>>>::::::::::::::::::::::::::::::::::::::::::::::::::	DWDX01022016.1	252-829	Arthropoda	Insecta	Lepidoptera	Hesperiidae
lepidoptera	GCA_018251895.1	Agathymus_mariae_mariae	1.3e-39	CCCATAAAACAATCATTTGTGTATATTGGTGCAAAAAGTATTTTTGTTTCTAAGAAAAAAATCTAAATGCAAAAGACATGTTTGTATATCTTGTTTTGCTGTTGCTTTCAATTGTCGCTAGATGGCGTTCTACCATTCTCTGAATCACGGTGATGAGATTATTTGACAACTTATATAATGGTCGCCGGTGTTTAATTTACTGCTTAAGTGCCGGCTCGGTCTTTAGAGGTTTGCGAACCTCTTAGGGCGAGGGTTCTAACCTAACCAGCTTCTCGGGCCTCTTTGGCGGTGTTTCGGGTCGACTTTCGAGTCAGGAAAAATTGAAACACCGCGCTAAAAACATGTACGTATAAAGTAACACCAATGTTTTTGAGGGTAAGGTCAGAGTTATCAATTTAA…	UGCUUAAGUGCCGGCUCGGUCUUUAGAGGUUUGCGAACCUCUUAGGGCGAGGGUUCUAACCUAACCAGCUUCUCGGGCCUC-UUUGGCGGUGUUUCGGGUCGACUUUCGAGUCAGGAAAAAUUGAAACACCGCGCUAAAAACAU-GUACGUAUAAAGUAACACCAAUGUUUUUGAGGGUAAGG	::::::::::::(((,<<<<<<<<-<<<<<<____>>>>>>>>>>>>>><<<_______>>>,,<<<______>>>)))-------<<<<<<<--<<<-<<<<<<____>>>>-->>---->>>-->>>>>>>::::::::::::::::::::::::::::::::::::::::::::::::::	DWPT01026931.1	4174-4754	Arthropoda	Insecta	Lepidoptera	Hesperiidae
lepidoptera	GCA_922987775.1	Agonopterix_subpropinquella	4.7e-40	CATACCTGCCTGTTGTACCCAGCATAAAAAAATGAGGACAGAAGACACATTTTTTTTAGACCCTTCCACGTATTGCGAGATGAATGGTCTACACTCTACAGACTTGTTTAGTCACTAGATGGCGTGGATGCAATCTCTGAATCGCACTATTGACAGTGTTCTTTACGTGCTATATAACGGGCTCAACTCTAGAATCTCGTCGTGTAACTACCGGCTCAGTCGAGGAGGTCCACGGATCTCTCAGGCTGAGGCCACTAACCTAACCAACTTCTTGGGCCTCTTTAGCGGGGTTTCGGGCCGGCTCTCGAGTCAGGAAAAATTGAAACCCCGTACCAAAACGTAAATTTAATTGAAGAGGTTTTTTTTGTAAGGTTAAAATTGTGTGTCTCAGATCAGACG…	CGUGUAACUACCGGCUCAGUC-GAGGAGGUCCACG......GAUCUCUCAGGCUGAGGCCACUAA...CCUAACCAACUUCU....UGGGCCUC-UUUAGCGGGGUUUCGGGCCGGCUCUCG...AGUCAGGAAAAAUUGAAACCCCGUACCAAAA---CGUAAAUUUAAUUGAAGAGGUUUUUUUUGUAAGGUUAAAA	::::::::::::(((,<<<<<<<<-<<<<<<____~~~~~~>>>>>>>>>>>>>><<<_______~~~>>>,,<<<______~~~~>>>)))-------<<<<<<<--<<<-<<<<<<____~~~>>>>-->>---->>>-->>>>>>>::::::::::::::::::::::::::::::::::::::::::::::::::	OV277703.1	16993832-16994409	Arthropoda	Insecta	Lepidoptera	Depressariidae
lepidoptera	GCA_022606485.1	Agraylea_sexmaculata	1.1e-19	ATAAACAATCGACTGAAATAAAATCATAACAGTTTATTTATTTAATAACAATATCCACCACCTGTAAATTCAAGCACATATTTTTTTACAACCCCAGCTTATTGTGCATACTGAACAAAGATGTCCCCAAGCTTACCCTTTAGAGACTAGTATAATAATTGAAGGCATTTTAAGTATTATAATTCACCATGGGGTAGATTGCTCTCAGAGCCGGTTCTGGTTATATTATTTAACTAATCTAAACAGAAGATTCTAACCTAACCTAAGTCACGGGCCTCTTTACCGGTTATTTCGGGCCGATCTACGGATCATGAAAAATTGAACTACCGGATAATTAAATTAATTTAATTATAATGTCGATATGGCTTAGTAGCCGTTAGGCAATCCATAAATTACTGA…	GCUCUCAGAGCCGGUUCUGGUUAUAUUAUUUAACUAA---UCUAAACAGAAGAUUCUAACCUAACCUAAGUCACGGGCCUCU-UUACCGGUuAUUUCGGGCCGAUCUACGGAUCAUGAAAAAUUGAACUACCGGAUAAUUAAAUUAAU--------UUAAUUAUAAUGUCGAUAUGGCUUAGUA	::::::::::::(((,<<<<<<<<-<<<<<<____>>>>>>>>>>>>>><<<_______>>>,,<<<______>>>)))-------<<<<<.<<--<<<-<<<<<<____>>>>-->>---->>>-->>>>>>>::::::::::::::::::::::::::::::::::::::::::::::::::	JAGTTH010005861.1	24500-25071	Arthropoda	Insecta	Trichoptera	Hydroptilidae
lepidoptera	GCA_914767915.1	Agriopis_aurantiaria	3.8e-43	AAAACTATTTTTTTAGTGACGTAAAATCACACATTTTTCTATAAAAGCATAACAGAATAAAAGTACAGCCTATTCCAACCCCAATCGAATAGTTACATAAAATTACACTAGATGGCGCTCTAAAAATGACTGCTGTTGGCTGAATCGCGCAAACGGTATTCTAACATCGGACAGGGTATGTGCTCGGTGAAATTATAAGGGTGCATTCTGCCGGCTCGGTCTGTGACGGTTTCTGAACCGTTATGGGCCGAGGGTGCTAACCTAACCGACTTCTTGGGCCTCTTTCGCGGAGTGGCGGGTCGACTTTCGAGTCAGGAAAAATTGAAACTCCGCACCATAAATTATATAACACACACTAGAAATCTAGATTAGGTATTGGGCACTTGGGCAGGGTTAAGA…	GUGCAUUCUGCCGGCUCGGUCUGUGACGGUUUCUG..AACCGUuAUGGGCCGAGGGUGCUAACCUAACCGACUUCU......UGGGCCUC-UUUCGCGGAGUGGCGGGUCGACUUUCG......AGUCAGGAAAAAUUGAAACUCCGCACCAUAAAUUAUAUAACACACACUAG----AAAUCUAGAUUAGGUAUUGG	::::::::::::(((,<<<<<<<<-<<<<<<____~~>>>>>>.>>>>>>>><<<_______>>>,,<<<______~~~~~~>>>)))-------<<<<<<<--<<<-<<<<<<____~~~~~~>>>>-->>---->>>-->>>>>>>::::::::::::::::::::::::::::::::::::::::::::::::::	OU611988.1	12693119-12693697	Arthropoda	Insecta	Lepidoptera	Geometridae
lepidoptera	GCA_932305915.1	Agriopis_marginaria	2.6e-43	TAGTGCCGCTACGCTATTCGTAAAATCACAAATTTTTCGTACAAAAGCATAACAGAATAAAAGTACATCCTATTCCAACCCCAATCGAATAGTTACATAAAATTACACTAGATGGCGCTCTAAAAATGAATGCTGTTGGCTGAATCGCGCAAACGGTATTCTAACGTCGGACAGGGTCGGTGCTCGGTGAAATTATAAGGGTGCTTACTGCCGGCTCGGTCTGTGACGGTTTCTGAACCGTTATAGGCCGAGGGTGCTAACCTAACCAACTTCTTGGGCCTCTTTCGCGGAGTGGCGGGTCGACTTTCGAGTCAGGAAAAATTGAAACTCCGCACCAAAAATTATGACACCAGAAATCTAGATTAGATATTGGGCAGGGTTAAGAATTTCAACTATCAA…	GUGCUUACUGCCGGCUCGGUCUGUGACGGUUUCUGAACCGUuAUAGGCCGAGGGUGCUAACCUAACCAACUUCUUGGGCCUC-UUUCGCGGAGUGGCGGGUCGACUUUCGAGUCAGGAAAAAUUGAAACUCCGCACCAAAAAUUAUGACACCAGAAAUCUAGAUUA---GAUAUUGGGCAGGGU	::::::::::::(((,<<<<<<<<-<<<<<<____>>>>>>.>>>>>>>><<<_______>>>,,<<<______>>>)))-------<<<<<<<--<<<-<<<<<<____>>>>-->>---->>>-->>>>>>>::::::::::::::::::::::::::::::::::::::::::::::::::	OW029920.1	7255955-7256534	Arthropoda	Insecta	Lepidoptera	Geometridae
lepidoptera	GCA_927399405.1	Agriphila_geniculea	7.2e-40	TCTGTTGTACCCAGCATTAAAAATGTTGTTAGGACAGTAGGTAGACACTATTTTTGTTAGGTCCCTTCCACGCATTGCGAGATGAATGGTCTCCACTCTACAGACTTGTTTAGTCACTAGATGGCGTGGATGCAATCTCTGAATCGCACTATTGGCAGTGTTCTTTACGTGCTATATAACTGGTTCAACTCTTGTCACGTTGTGTTACTACCGGCTCAGTCGACGAGGTCCACGGATCTCTCAGGCTGAGGCCACTAACCTAACCAACTTCTTGGGCCTCTTTAGCGGGGTTTCGGGCCGGCTCTCGAGTCAGGAAAAATTGAAACCCCGTACCAAAAAGTAAATTTAATGGAAGAGGTTTGTTGTGTATGGTTAAAATCGTGTATGTCTCTATATATC…	UGUGUUACUACCGGCUCAGUC-GACGAGGUCCACGGAUCUCUCAGGCUGAGGCCACUAACCUAACCAACUUCUUGGGCCUC-UUUAGCGGGGUUUCGGGCCGGCUCUCGAGUCAGGAAAAAUUGAAACCCCGUACCAAAAA---GUAAAUUUAAUGGAAGAGGUUUGUUGUGUAUGGUUAAAA	::::::::::::(((,<<<<<<<<-<<<<<<____>>>>>>>>>>>>>><<<_______>>>,,<<<______>>>)))-------<<<<<<<--<<<-<<<<<<____>>>>-->>---->>>-->>>>>>>::::::::::::::::::::::::::::::::::::::::::::::::::	OV656699.1	13680604-13681181	Arthropoda	Insecta	Lepidoptera	Crambidae
lepidoptera	GCA_928269145.1	Agriphila_tristella	2.9e-31	CCTATTCATTTGACTCCCTAAGGTGTTAAAGCTTTAAGCAGTTACAAGCCCCTTTTAAATACAATTTTAAAAGTTTTGGGCTCATTCACTTTGCATTCCGGCCTCAAGTGGCGTCATTATGCCAGCGCAATGTCTGGTTCTGAATCGCGCTAGCGAAATTTTTTCCGGCAAAGGTATAAGATCCGGAGTTTCTATATCCAGTTGCATTTGCCGGCTCAATTCATCGGAGTCTACGGACTCCCTGGGTCGAGGTCTCCTAACCTAACCACCTTCTTGGACCTCTTTTGTCGGTTTCGGGTCGACTCTCGAGTCAGGTTAAACTGAAACCGCGTTAAATTAAAAATAATAACACAGATTTGCAGGAAAGGAAGGTTGATAGCTGGGAGAGTTAGATAAATA…	GUUGCAUUUGCCGGCUCAAUUCAUCGGAGUCUACGGACUCCCUGGGUCGAGGUCuCCUAACCUAACCACCUUCUUGGACCUCUUUU--GUCGGUUUCGGGUCGACUCUCGAGUCAGGUUAAACUGAAACCGC--GUUAAAUU-AAAAAUAAUAACACAGAUUUGCAGGAAAGGAAGGUUGAUAG	::::::::::::(((,<<<<<<<<-<<<<<<____>>>>>>>>>>>>>><<<__._____>>>,,<<<______>>>)))-------<<<<<<<--<<<-<<<<<<____>>>>-->>---->>>-->>>>>>>::::::::::::::::::::::::::::::::::::::::::::::::::	OV743439.1	20279756-20280334	Arthropoda	Insecta	Lepidoptera	Crambidae
lepidoptera	GCA_914767755.1	Agrochola_circellaris	9e-38	ATATTATAAAAAAATAGGTATACAAAAACGGGATTATAAAATCTAAGCTTTTAATTTATTGGATATGAACGACAGGCAAACTACGAGATTCATTTCAAACAGGACAACTAGATGGCGTTGTACTTTTTATGTCGAGTTCTGAATCTCGCTATAGAGATTTTTCTGCGACAGCATATAGGGGTCCGGCCGGCCCGGTTTTGTTGCTTAACGCCGGCTCGGTCTGTAGCAGTTTGCGGACTCTATGGGCCGAGGCAACTAACCTAAACAACTTCTTGGACCTCTTTTGCGGGGTGGCGGGTCGACTTTCGAGTCAGGAAAAATTGAACCGCACCAAAAGAAAATAGACGATTGGACGCTAATGTGCAATAGATTTTATGATAGGTAAATAAATACAAATAG…	UUGCUUAACGCCGGCUCGGUCUGUAGCAGUUUGCGGACUCUAUGGGCCGAGGCAACUAACCUAAACAACUUCUUGGACCUCUUUU-GCGGGGUGGCGGGUCGACUUUCGAGUCAGGAAAAAUUGAA---CCGCACCAAAAGAAAAUAGAC---GAUUGGACGCUAAUGUGCAAUAGAUUUUAU	::::::::::::(((,<<<<<<<<-<<<<<<____>>>>>>>>>>>>>><<<_______>>>,,<<<______>>>)))-------<<<<<<<--<<<-<<<<<<____>>>>-->>---->>>-->>>>>>>::::::::::::::::::::::::::::::::::::::::::::::::::	OU611839.1	13944083-13944658	Arthropoda	Insecta	Lepidoptera	Noctuidae
lepidoptera	GCA_916701695.1	Agrochola_macilenta	1.4e-47	CATATTATAAAAACATAGGTATACAAAAACAGGATTATAAAATCTAAGCTTTTAATTTATTGGTTATGAACGACAGGCAAACTACGGGATTCATTTCAAATAGGACAACTAGATGGCGTTGTACTTTTTATGTCGAATTCTGAATCTCGCTATAGAGATTTTCTGCGACAGCATATAGGGGTCCAGCCGGCCCTTTTTTGTTGCTTAAAGCCGGCTCGGTCTGTAGCAGTTTGCGGACTCTATGGGCCGAGGCAACTAACCTAACCAACTTCTTGGACCTCTTTTGCGGGGTGGCGGGTCGACTTTCGAGTCAGGAAAAATTGAAACCCCGCACCAAAAGAACATGGACGCTAATGTGCAATAGATTTTTTGATAGGTAAATAAATACAAATAGTATGA…	UUGCUUAAAGCCGGCUCGGUCUGUAGCAGUUUGCG........................................GACUCUAUGGGCCGAGGCAACUAACCUAACCAACUUCUUGGACCUCUUUU-GCGGGGUGGCGGGUCGACUUUCG...............................................AGUCAGGAAAAAUUGAAACCCCGCACCAAAAGAACAUGGACGCUAAUgUGCAAUAGAUUUUUUGAUAGGUAAAUA	::::::::::::(((,<<<<<<<<-<<<<<<____~~~~~~~~~~~~~~~~~~~~~~~~~~~~~~~~~~~~~~~~>>>>>>>>>>>>>><<<_______>>>,,<<<______>>>)))-------<<<<<<<--<<<-<<<<<<____~~~~~~~~~~~~~~~~~~~~~~~~~~~~~~~~~~~~~~~~~~~~~~~>>>>-->>---->>>-->>>>>>>:::::::::::::::::::::::.:::::::::::::::::::::::::::	OU753556.1	16788942-16789524	Arthropoda	Insecta	Lepidoptera	Noctuidae
lepidoptera	GCA_004193855.1	Agrotis_ipsilon	2.4e-44	TAACACTGTCGTCCGACATAAAAAAACTTATTACACAAAAACGTTACTAGAACTTCTAAGCTTTAATTTATTGGGTATAACAAAAAAACATTAATTCAAAAGAAGAAACTAGATGGCGTTGTTCTTTTAGAGTCGAATCCTGAATCGCGCTATCGAGATTTTTCTGCGGCAGCATATAAGGGTCCGACCGCCTCGCTTCGGTGCTCTTTGCCGGCTCGGTCTGTAGCGGTTCGCGGACTCTATGGGCCGAGGCAACTAACCTAACCAACTTCTTGGACCTCTTTTGCGGGGTGGCGGGTCGACTCTCGAGTCAGGAAAAATTGAAACCCCGCACCAAAAGATTATGCTTACTCGACACTCGTAATATACTATGGATTTTTGATAGGTAAAATAATTATG…	GUGCUCUUUGCCGGCUCGGUCUGUAGCGGUUCGCGGACUCUAUGGGCCGAGGCAACUAACCUAACCAACUUCUUGGACCUCUUUU-GCGGGGUGGCGGGUCGACUCUCGAGUCAGGAAAAAUUGAAACCCCGCACCAAAAGAUUAU---GCUUACUCGACACUCGUAAUAUACUAUGGAUUUU	::::::::::::(((,<<<<<<<<-<<<<<<____>>>>>>>>>>>>>><<<_______>>>,,<<<______>>>)))-------<<<<<<<--<<<-<<<<<<____>>>>-->>---->>>-->>>>>>>::::::::::::::::::::::::::::::::::::::::::::::::::	PNFC01006995.1	275273-275851	Arthropoda	Insecta	Lepidoptera	Noctuidae
lepidoptera	GCA_016648135.1	Agrypnia_vestita	8.3e-24	TGTCACGTTGGTGTTATCAGTCAACTCAAAATAAAAATATCGATAAAATATTTTAAAGGAATAATGACATCTATCGGTGTGCGTTGAAACTATTTTATGCCATCAGCGCCACAGCGGTGAGCCGAGGTAGGTATTTGTTAGCACTGATATACGATACGAGGAAAGAGATTTACCACTAGGCGCGCTTGACGGGCTTTCGTTACCTTCGGGTCGGCTCGGTTCTCGAACCGAGGTGACTAACCTAACCTATTTCTTGGACCTCTTCTCCGGGGTGGCGGGTCGGCGTGAGCCACGAAAAATTGAACCCCCGGCTTAAAATATCAGCGAGGGTACTCGCCGTCCCTGTCGGCGGAGTGTCCGAATTATTTATATTCCGGCCCGTGAATCGTACACTGGTTA…	UACCUUCGGGUCGGCUCGGUUC-------------uc--------GAACCGAGGUGACUAACCUAACCUAUUUCUUGGACCUCUUCU-CCGGGGUGGCGGGUCGGCGU--GAGCCACGAAAAAUUGAACCCCCGGCUUAAAAUAUCAGCGAGGGUACUCGCCGUCCC-----UGUCGGCGGAGUG	::::::::::::(((,<<<<<<<<-<<<<<<____~~>>>>>>>>>>>>>><<<_______>>>,,<<<______>>>)))-------<<<<<<<--<<<-<<<<<<____>>>>-->>---->>>-->>>>>>>::::::::::::::::::::::::::::::::::::::::::::::::::	JADDOH010023346.1	329208-329763	Arthropoda	Insecta	Trichoptera	Phryganeidae
lepidoptera	GCA_018248955.1	Aguna_camagura	1.2e-41	GTCTGAAACGCGGTGATGAGATTTTTTAAGTAGCATACATAAAGGGACACGATGTTAGCTTTGTTGCTCAGTGCCGGCTCGGTCTAAACGGGTTCGCGAACCCCTTAGGCCGAGGACTCTAACCTAACCATCTTCTAGGGCCTCTTTGCGGGATTTCGGGTCGACTTTCGAGTCAGGAAAAATTGAAACCCCGCGCAAATGAACAAATATAACAATAAAAGGCACTCGTTT	UUGCUCAGUGCCGGCUCGGUCUAAACGGGUUCGCGAACCCCUUAGGCCGAGGACUCUAACCUAACCAUCUUCUAGGGCCUC-UUU-GCGGGAUUUCGGGUCGACUUUCGAGUCAGGAAAAAUUGAAACCCCGCGCAAAUGAACAAAUAUAAC----------------AAUAAAAGGCACUCG	::::::::::::(((,<<<<<<<<-<<<<<<____>>>>>>>>>>>>>><<<_______>>>,,<<<______>>>)))-------<<<<<<<--<<<-<<<<<<____>>>>-->>---->>>-->>>>>>>::::::::::::::::::::::::::::::::::::::::::::::::::	DWJY01061384.1	1-428	Arthropoda	Insecta	Lepidoptera	Hesperiidae
lepidoptera	GCA_022318285.1	Aguna_claxon	2.2e-42	ACGCGGTGACGAGATTTTTTAAGCAGCATACATAAAGGGACGTGATCGTTGTTTAGTTGCTTTAGTGCCGGCTCGGTCTATACGGGTTCGCGAACCCTTTAGGCCGAGGATTCTAACCTAACCATCTTCTAGGGCCTCTTTGCGGGATTTCGGGTCGACTTTCGAGTCAGGAAAAATTGAAACCCCGCGCAAATGAACAAATTAACAATAGGCACTCGTTTTTGTAAGGTAAGGTATTTAATCTTTAATAATCAGTATTAATTAAT	UGCUUUAGUGCCGGCUCGGUCUAUACGGGUUCGCGAACCCUUUAGGCCGAGGAUUCUAACCUAACCAUCUUCUAGGGCCUC-UUU-GCGGGAUUUCGGGUCGACUUUCGAGUCAGGAAAAAUUGAAACCCCGCGCAAAUGAACAAAUUAACAA--UAGGCACU-CGUUUUUGUAAGGUAAGGU	::::::::::::(((,<<<<<<<<-<<<<<<____>>>>>>>>>>>>>><<<_______>>>,,<<<______>>>)))-------<<<<<<<--<<<-<<<<<<____>>>>-->>---->>>-->>>>>>>::::::::::::::::::::::::::::::::::::::::::::::::::	DWRG01375302.1	1-435	Arthropoda	Insecta	Lepidoptera	Hesperiidae
lepidoptera	GCA_018249175.1	Aguna_metophis	9e-42	CATCTTGGCGGCGCACTAACAAAATATCTTAAAAAACCATGAAGTCTTTGACCGTGTTTTTTCGTAGTGGGCACTTCGGACGAAACAATCCTCCTTGCAATTGTTTACGGATGCCGCTAGAGGGCGCTCATCATTATTCTGAAACGCGGTGACGAGATTTTTTAAACAGCATACATAAAGGGACGCGTATGTTGCTTGATTGCTTTAGTGCCGGCTCGGTCTTTGCGGGTTCGCGAACCCTTTAGGCCGAGGACTCTAACCTAACCATCTTCTAGGGCCTCTTTGCGGGATTTCGGGTCGACTTTCGAGTCAGGAAAAATTGAAATCCCGCGCAAATGAACGAATATAACGATAAAAGGCACTCGTTTTTGTAAGGTAAGGTATTTCATTATGATTAAT…	UGCUUUAGUGCCGGCUCGGUCUUUGCGGGUUCGCGAACCCUUUAGGCCGAGGACUCUAACCUAACCAUCUUCUAGGGCCUC-UUU-GCGGGAUUUCGGGUCGACUUUCGAGUCAGGAAAAAUUGAAAUCCCGCGCAAAUGAACGAAUAUAACGAUAAAAGGCACUCGUUUUUGUAAGGUAAGG	::::::::::::(((,<<<<<<<<-<<<<<<____>>>>>>>>>>>>>><<<_______>>>,,<<<______>>>)))-------<<<<<<<--<<<-<<<<<<____>>>>-->>---->>>-->>>>>>>::::::::::::::::::::::::::::::::::::::::::::::::::	DWJX01028383.1	20-600	Arthropoda	Insecta	Lepidoptera	Hesperiidae
lepidoptera	GCA_018230925.1	Agyllia_agylla	4.4e-22	CCTAACCATCTTCTAGGGCTTCTTTCGCGGAGTTTCGGGCCGACCTACGGGTCAGGATAAATTGAAATTCCGTACAAAATTATGAGAAAGAAGATGTAAAAGATCGTCATTTTTAAGGTAAGGTAAGAATAAAAATCTAACTTTCTGTTTTGTGTGTGTGAAATATGCTAATTCTTGATCTTCTTGCGCCTTCCTTGATTGATGTAATGAAGCTTTCATCATTTCACGTCTACCTAAATTCTTAGTGCTTTGAATTAAAATGCAGGTAAGTACTTACATCTTCAATCGTGATCACGTAATTAGTGAAGTCGTGGAAATACTTT	-----------------------------------------------------------CCUAACCAUCUUCUAGGGCUUC-UUUCGCGGAGUUUCGGGCCGACCUACGGGUCAGGAUAAAUUGAAAUUCCGUACAAAAUUAUGAGAAAGAAGAUGUAAAAGAUCGUCAUUUUUAAGGUAAGG	::::::::::::(((,<<<<<<<<-<<<<<<____>>>>>>>>>>>>>><<<_______>>>,,<<<______>>>)))-------<<<<<<<--<<<-<<<<<<____>>>>-->>---->>>-->>>>>>>::::::::::::::::::::::::::::::::::::::::::::::::::	DWCJ01030848.1	1-323	Arthropoda	Insecta	Lepidoptera	Hesperiidae
lepidoptera	GCA_018231025.1	Agyllia_kituina	6.8e-35	ATTCAAACTTCCATCAACTGCGGGAATCGAAACTCACACTCTTCCAATTATGGACTACCATGGTTACCCAAAATACCATGATCCCCATGATCATAAATTAATGCATGCATAAATGTCGCTAGATGGCACTTTCAGGATATCTGAATCACGCTAACAAGATGTCTATGCCGCCTACTTAAGCGTGTCTATTGTTTAATCGTAGCTTAATTGCCAGCTCGGTCTACAGAGGCTTGCGTCAAAGCAAGCCTCTTAGGCCGAGAATTCTAACCTAACCATCTTCTTGGGCTTCTTTCGCGGAGTTTCGGGCCGACTTACGGGTCAGGATAAATTGAAATTCCGTACAAAATAATATTGTTAAATTTGTTAATACGAAGATGTAAAAATCAGTCATTTTTGAGG…	AGCUUAAUUGCCAGCUCGGUCUACAGAGGCUugcgucaaAGCAAGCCUCUUAGGCCGAGAAUUCUAACCUAACCAUCUUCUUGGGCUUC-UUUCGCGGAGUUUCGGGCCGACUUACGGGUCAGGAUAAAUUGAAAUUCCGUACAAAAUAAUAUUGUUAAA-U-U-----UGUUAAUACGAAGAUGUAAAAA	::::::::::::(((,<<<<<<<<-<<<<<<........____>>>>>>>>>>>>>><<<_______>>>,,<<<______>>>)))-------<<<<<<<--<<<-<<<<<<____>>>>-->>---->>>-->>>>>>>::::::::::::::::::::::::::::::::::::::::::::::::::	DWCI01026820.1	491-1073	Arthropoda	Insecta	Lepidoptera	Hesperiidae
lepidoptera	GCA_018251735.1	Achlyodes_mithridates_tamenund	1.4e-39	CTACTGCATAGATTTGTAGACTAGAAACAAATAAGCATTGGGCTTTGATTGGTTATGTTCTCGTTTTGAGGATTTCGGAACAACACAATCATCGCTTAGTTATTTAAAATTGCCGTAAGATGGCGCTGTTCCGGTCCTCTGAATCACGCTAACGAGATTTTTTAAGCAGCTTACATAAGGGTCGCTGTCGTTCCTCTTGTTGCTTAAGTGCCGGCTCAGTCTACTGGGGTTCGCGAATCCCTTAGGCCGAGGGTTCTAACCTAACCAACTTCTTGGGCCTCTTTTGCGGAGTTTCGGGCCGACTTTCGAGTCAGGAAAAATTGAAACACCGCACAAAATATAGTTTGGAACCCGCATTTTTAATGGTAAGGTCAGTTGTTTTAGAAGATTTAGATTACA…	UGCUUAAGUGCCGGCUCAGUCUACUGGGGUUCGCGAAUCCCUUAGGCCGAGGGUUCUAACCUAACCAACUUCUUGGGCCUCUUUU-GCGGAGUUUCGGGCCGACUUUCGAGUCAGGAAAAAUUGAAACACCGCACAAAAUAUAG----------UUUGGAACCCGCAUUUUUAAUGGUAAGGU	::::::::::::(((,<<<<<<<<-<<<<<<____>>>>>>>>>>>>>><<<_______>>>,,<<<______>>>)))-------<<<<<<<--<<<-<<<<<<____>>>>-->>---->>>-->>>>>>>::::::::::::::::::::::::::::::::::::::::::::::::::	DWPP01040355.1	915-1486	Arthropoda	Insecta	Lepidoptera	Hesperiidae
lepidoptera	GCA_018251775.1	Achlyodes_pallida	3.3e-43	CTGAATACATTTGTGGACACTAAAAACAAAAAAGGGATGGGTCCTTGATTGGTTATGCTCTAGCTGCGAGGATTTTGGAACAATACATTCATCGCTCAGTTGTTTAAATATGCCGTAAGATGACGCTATTCCGGTCCTCTGAATCACGCTAACGAGATTTTTTAAGCAGCTTACATAAGGGTCGCCGTTGTTCCTCATGTTGCTTTAGTGCCGGCTCGGTCTACAGGGGTTCGCGAACCCCTTAGGCCGAGGGTTCTAACCTAACCAACTTCTTGGGCCTCTTTTGCGGAGTTTCGGGCCGACTTTCGAGTCAGGAAAAATTGAAACACCGCACAAAATATAGTATGGAACCAGTATTTTTTAATGGTAAGG	UGCUUUAGUGCCGGCUCGGUCUACAGGGGUUCGCGAACCCCUUAGGCCGAGGGUUCUAACCUAACCAACUUCUUGGGCCUCUUUU-GCGGAGUUUCGGGCCGACUUUCGAGUCAGGAAAAAUUGAAACACCGCACAAAAUAUAGUA---------UGGAA-CCAGUAUUUUUUAAUGGUAAGG	::::::::::::(((,<<<<<<<<-<<<<<<____>>>>>>>>>>>>>><<<_______>>>,,<<<______>>>)))-------<<<<<<<--<<<-<<<<<<____>>>>-->>---->>>-->>>>>>>::::::::::::::::::::::::::::::::::::::::::::::::::	DWTL01171100.1	1-372	Arthropoda	Insecta	Lepidoptera	Hesperiidae
lepidoptera	GCA_932294325.1	Allophyes_oxyacanthae	1.3e-48	ACAAAAAATATATACAGAAACACGTTTAGCATTAGAATCTAATTTAATGGACCGGAAATCTCAATTATAACCTGTATTGTTAAGAGACATCAATTTCAAACACGTCAACTAGATGGCGTTGTACTTTTTCTGTCGAACTCTGAATGGCGCTGTCGAGATTTTTTTGCGTTTGCCTAAAGCAGTCCGGTGGCCTTTGAACGACGCTACTTGCCGGCTCGGTCTGTAATGGTTTGCGGACCATATGGGCCGAGGCAACTAACCTAACCATCTTCTTGGACCTCTTTAGCGGGGTGGCGGGTCGACTCTCGAGTCAGGAAAAATTGAAACCCCGCACCAAAAACAATAGACACAAGATGTAATGGAGGATTTGATAGGTAAAAATTAATTAGACAAACACGC…	ACGCUACUUGCCGGCUCGGUCUGUAAUGGUUUGCGGACCAUAUGGGCCGAGGCAACUAACCUAACCAUCUUCUUGGACCUC-UUUAGCGGGGUGGCGGGUCGACUCUCGAGUCAGGAAAAAUUGAAACCCCGCACCAAAA-ACAAUAGACACAAGAUGUAAUGGAGGAUUUGAUAGGUAAAAA	::::::::::::(((,<<<<<<<<-<<<<<<____>>>>>>>>>>>>>><<<_______>>>,,<<<______>>>)))-------<<<<<<<--<<<-<<<<<<____>>>>-->>---->>>-->>>>>>>::::::::::::::::::::::::::::::::::::::::::::::::::	OW028616.1	5998438-5999018	Arthropoda	Insecta	Lepidoptera	Noctuidae
lepidoptera	GCA_018250175.1	Alychna_victa	6e-39	TAAGTCCAATATGGCATAGCTTTTGCTTAAAAGATTAAAGTTATCGTTTGATTACAGATGGCACTGTTGTCGCGCCGAGCTTACACAATTTGTATTGCTGTTGTTTCAACTTGACACTAGATGGCGGTGTTCCGTTTTCTGAATCACGGTGATGCGAGTTTTTGGACGTTCGATATAAGGGTTGTCGTTAATACAATCTTCGCTTTAGTGCCGGCTCGGTCTCAGAGGTTTGCGAACCGCTTAGGGCGAGGGTTCTAACCTAACCAGCTTCTTGGGCCTCTTTTGCGGTGTTTCGGGTCGACTTTCGAGTCAGGAAAAATTGAAACATCGCACAAAAAGATGAACTGTGATAAAATTTGTTTTGTTTTTGAGGCGAGGTAAGGATTATAATAAAATTAT…	CGCUUUAGUGCCGGCUCGGUCUCA-GAGGUUUGCGAACCGCUUAGGGCGAGGGUUCUAACCUAACCAGCUUCUUGGGCCUCUUUU-GCGGUGUUUCGGGUCGACUUUCGAGUCAGGAAAAAUUGAAACAUCGCACAAAAAGAUGAACUGUGAUAAAAUUUGUUUUGUUUUUGAGGCGAGGUAA	::::::::::::(((,<<<<<<<<-<<<<<<____>>>>>>>>>>>>>><<<_______>>>,,<<<______>>>)))-------<<<<<<<--<<<-<<<<<<____>>>>-->>---->>>-->>>>>>>::::::::::::::::::::::::::::::::::::::::::::::::::	DWNI01079141.1	446-1026	Arthropoda	Insecta	Lepidoptera	Hesperiidae
lepidoptera	GCA_910594945.2	Amphipyra_berbera	5.1e-43	TACAAAGTCTGTTCATCACAAAAAAATATACAAAAGAGCTTCTAATTTATTGAACAAAAAATTCTCAGACTGTATCGTAAACTGCAACATTAATTTCAAATAGGTCAACTAGATGGCGTTGTTCTTTTTCTGTCGAATACTGAATCGCGCTATAGAGATTTTTATGCGGCTGCATATAAAGGTCCGGCGGATGCGTCTTGTTGCTTGGAGCCGGCTCGGTCTGTAGCGGTTTGCGGACCCTATGGGCCGAGGCAACTAACCTAACCATCTTCTTGGACCTCATTTGCGGGGTGGCGGGTCGACTCTCGAGTCAGGAAAAATTGAAACCCCGCAACAAAAGACGAAATAGACGCTGCCGCTATGCGCTAGTGCAATACAAATTTTGATAGGTAAATTAAA…	UUGCUUGGAGCCGGCUCGGUCUGUAGCGGUUUGCGGACCCUAUGGGCCGAGGCAACUAACCUAACCAUCUUCUUGGACCUCAUUU-GCGGGGUGGCGGGUCGACUCUCGAGUCAGGAAAAAUUGAAACCCCGCAACAAAAGAC--GAAAUAGACGCUGCCGCUAUGCGCUAGUGCAAUACAAA	::::::::::::(((,<<<<<<<<-<<<<<<____>>>>>>>>>>>>>><<<_______>>>,,<<<______>>>)))-------<<<<<<<--<<<-<<<<<<____>>>>-->>---->>>-->>>>>>>::::::::::::::::::::::::::::::::::::::::::::::::::	OU343126.1	7704014-7704593	Arthropoda	Insecta	Lepidoptera	Noctuidae
lepidoptera	GCA_905220435.1	Amphipyra_tragopoginis	6.5e-44	ATAAAACGAACGTTCGTCTCAAAAAAAATATACAAAACAGCTACTAATTTATTGGGCAAAAAATATTCAGACTATCGTACACTGCAACATTATTTTCGAACGGGTCATCTAGATGGCGTTGTTACTTTTATGTCAAATACTGGATCGCGGTATAGAGATTTTTCTACGGCTGCATATAAAGGTCCGGCGTCCATTCCTCGACGCTTGTAGCCGGCTCGGTTTGTAGCGGTTTGCGGACCCTATGGGCCGAGGCAACTAACCTAACCATCTTCTTGGACCTCATTTGCGGGGTGGCGGGTCGACTCTCGAGTCAGGAAAAATTGAAACCCCGCACCAAAACGAAATATACGCTACCGCTAGTGCAATACGGATTTTGATAGGTAAATTAAATGGATATGA…	ACGCUUGUAGCCGGCUCGGUUUGUAGCGGUUUGCGGACCCUAUGGGCCGAGGCAACUAACCUAACCAUCUUCUUGGACCUCAUUU-GCGGGGUGGCGGGUCGACUCUCGAGUCAGGAAAAAUUGAAACCCCGCACCAAAACGAAAUAUACGCUACCGCUAGUGCAAUACGGAUUUUGAUAGGU	::::::::::::(((,<<<<<<<<-<<<<<<____>>>>>>>>>>>>>><<<_______>>>,,<<<______>>>)))-------<<<<<<<--<<<-<<<<<<____>>>>-->>---->>>-->>>>>>>::::::::::::::::::::::::::::::::::::::::::::::::::	HG991995.1	10757151-10757732	Arthropoda	Insecta	Lepidoptera	Noctuidae
lepidoptera	GCA_018251355.1	Ampittia_dioscorides_camertes	1.7e-39		UGCGUAAAAGCCGGCUCGGUCUUCACUGAUUUUCGAAUUUCUAGGGUCGAGGUUACUAACCUAACCAUCUUCUUGGGCCUCUUUU-GCGGGGUUUCGGGUCGGCUUUCGAGUCAGGAAAAAUUGAAACCCCGCGCCUUAAUGACUGAUAUGAAUAUG------AACUACAAGAAAAGAAAUUG	::::::::::::(((,<<<<<<<<-<<<<<<____>>>>>>>>>>>>>><<<_______>>>,,<<<______>>>)))-------<<<<<<<--<<<-<<<<<<____>>>>-->>---->>>-->>>>>>>::::::::::::::::::::::::::::::::::::::::::::::::::	DWOW01107832.1	1-516	Arthropoda	Insecta	Lepidoptera	Hesperiidae
lepidoptera	GCA_001186105.1	Amyelois_transitella	2.6e-33	TCTGATTGGAGGATATCAATACGTAATGAAATGCCCATCTTTTACTACGCTAACTGGCGGGCGCTGCTCCGTATAAAAAAAACGCGCTATGAAAGTTTACATCTCTCACAGCGCAAACTAGATGGCGTTGTCAGCAATTTAAAACGCGCTATGAAAGTTCTCATCTGATATTACATAGGGTGACTGAACACCATTAGTTCTTTGTCAATACCGGCTCACTTCACATCAGTCCACGGACTGTGTGGGGTGAGGGACCCTAACCTAACCATCTTCTAGGACCTCTTTAGCGAGTTTCGGGTCGACCCTCGGGTCAAGATTAATTGAAACTCCGCCCTATAGTATGGTATGGTAAAGTGTAAATATAGGAGATTCTTTTTGGGGTGAGGTAAAGTTAATATT…	UUUGUCAAUACCGGCUCACUUCACAUCAGUCCACGGACUGUGUGGGGUGAGGGAcCCUAACCUAACCAUCUUCUAGGACCUC-UUUAGCG-AGUUUCGGGUCGACCCUCGGGUCAAGAUUAAUUGAAACUCCGCCCUAUAGUAUGGUAUGGUAAAGUGUAAAUA-------UAGGAGAUUCUUU	::::::::::::(((,<<<<<<<<-<<<<<<____>>>>>>>>>>>>>><<<__._____>>>,,<<<______>>>)))-------<<<<<<<--<<<-<<<<<<____>>>>-->>---->>>-->>>>>>>::::::::::::::::::::::::::::::::::::::::::::::::::	KQ236974.1	437584-438158	Arthropoda	Insecta	Lepidoptera	Pyralidae
lepidoptera	GCA_018250755.1	Anastrus_sempiternus	5.5e-27	GATATTCACTATCTACTGATATTCCATTTTCGTACAATCGTACGTAGGTACCTATGCCGCGAAGACGACATAATCGTAAGAATACTTTTAAGGCACTGTTACTTAACATTGTCGTTAGATGGCGCTCATCCCATATTCTAAATCACGCTAGCAAGGTTCCTTACCGGTGCGTATATAAAGAGCCGCGTTGCTTGTCTCGTCGCTTTAGTGCCGGCTCGGTCTACAGGGGTTCACGAATCCCGTAGGCCGAGGGGTCTAACCTAACCAACTTCTTGGGCCTCTTTCGCGGAGTTTCGGGCCGACTTTC	CGCUUUAGUGCCGGCUCGGUCUACAGGGGUUCACGAAUCCCGUAGGCCGAGGGGUCUAACCUAACCAACUUCUUGGGCCUC-UUUCGCGGAGUUUCGGGCCGACUUUC---------------------------------------------------------------------------	::::::::::::(((,<<<<<<<<-<<<<<<____>>>>>>>>>>>>>><<<_______>>>,,<<<______>>>)))-------<<<<<<<--<<<-<<<<<<____>>>>-->>---->>>-->>>>>>>::::::::::::::::::::::::::::::::::::::::::::::::::	DWOB01102448.1	1-307	Arthropoda	Insecta	Lepidoptera	Hesperiidae
lepidoptera	GCA_018249655.1	Anisynta_dominula	9.3e-43	CCTGGTAACTGTACTAAGGTACAAAAACCGGACAAAAAGCGTTGGGTGTTTGTGCAAACAATAAAATTTTATATGATAGGAACAAAACACTTGTAGTGTTGTTGTTTAAATTTGCCGTTAGATGGCGTTCTCCCATTATCTGAATCACGCTGGTGAGATTTCTTAAACAGCTTATATATAGGGCGCTGTTTAATGTTCGTTGCTTTAGTGCCGGCTCGGTCTTTAGGGGTTCGCGAATTCTTTAGGCCGAGGGTTCTAACCTAACCATCTTCTAGGGCCTCTTTTGCGGGGTTTTGGGTCGACTTTCGGGTCAGGAAAAATTGAAACCCCGCACAATTCATTGAAAAAAATGTATAACTCGTTTTTTGAAGGAAGGTCAAAATTCTGGATTTTTAAATA…	UGCUUUAGUGCCGGCUCGGUCUUUAGGGGUUCGCGAAUUCUUUAGGCCGAGGGUUCUAACCUAACCAUCUUCUAGGGCCUCUUUU-GCGGGGUUUUGGGUCGACUUUCGGGUCAGGAAAAAUUGAAACCCCGCACAAUUCAUUGAAAAAAAUGUAUAACUCGUUUUUUGAAGGAAGGUCAAAA	::::::::::::(((,<<<<<<<<-<<<<<<____>>>>>>>>>>>>>><<<_______>>>,,<<<______>>>)))-------<<<<<<<--<<<-<<<<<<____>>>>-->>---->>>-->>>>>>>::::::::::::::::::::::::::::::::::::::::::::::::::	DWUK01032417.1	1-437	Arthropoda	Insecta	Lepidoptera	Hesperiidae
lepidoptera	GCA_014332785.1	Antheraea_mylitta	5.1e-41	ACAACTATAGTTATTAATAATAAAAAAATAAAACAAAACTCGTATTAAACGAAAAAAGAACATATAGAGATCGTGAGCCAACAAAATAGATTAAAGAAAAAAGTTTACCAGGTGCTTCTCTAGATGGCACTTTGTGGTTTAGGAACGAGTTATATCAATGTTTTACTGCCAGTATACCACTTTAACTTTACAAGTTCGCGTTGCGTTAAGCCGGCTCTGTCCGTGTAGATCTACGGACTACATGGGCCGAGGTTACTAACCTAACCAATTTCTTGGGCCTCTTTCGCGGAGTGGCAGGTCGACTCTCGAGTCAGGAAAAATTGAAACTCCGCACCAAAATCACGCATTCTAAAATATACATAGGTATATAACTATGAATGACCTATGACTATTGAATGA…	UUGCGUUAAGCCGGCUCUGUCCGUGUAGAUCUACGGACUACAUGGGCCGAGGUUACUAACCUAACCAAUUUCUUGGGCCUC-UUUCGCGGAGUGGCAGGUCGACUCUCGAGUCAGGAAAAAUUGAAACUCCGCACCAAAAUCACGCAUUC------------UAAAAUAUACAUAGGUAUAUA	::::::::::::(((,<<<<<<<<-<<<<<<____>>>>>>>>>>>>>><<<_______>>>,,<<<______>>>)))-------<<<<<<<--<<<-<<<<<<____>>>>-->>---->>>-->>>>>>>::::::::::::::::::::::::::::::::::::::::::::::::::	JACEII010000045.1	1285832-1286401	Arthropoda	Insecta	Lepidoptera	Saturniidae
lepidoptera	GCA_015888305.1	Antheraea_pernyi	3.7e-43	TTATATTATAGTTAATAATAATATATGTATTAAACAAAACTCGTATTGAACGATAAAATAAATGTAAAAAACGCGAGTCTATAAAATGGGTTAAGGAAAAAAGTTTACCGGGTGCTCCTCTAGATGGCACTTTGCGGTTTAGGAACGAGCTATACCAATGTTTTGCTGCCAGTATACTACTTTAACTTTACAAGTTCGCTTTGCGTTAAGCCGGCTCGGTCCGTGTAGATCCACGGACTACATGGGCCGAGGTTACTAACCTAACCAATTTCTTGGGCCTCTTTCGCGGAGTGGCAGGTCGACTCTCGAGTCAGGAAAAATTGAAACTCCGCACCACAATCGCGCATAATATTGATATACATCATAGGTATATAATACTGAATGACCTATGTTTTTTTT…	UUGCGUUAAGCCGGCUCGGUCCGUGUAGAUCCACGGACUACAUGGGCCGAGGUUACUAACCUAACCAAUUUCUUGGGCCUC-UUUCGCGGAGUGGCAGGUCGACUCUCGAGUCAGGAAAAAUUGAAACUCCGCACCACAAUCGCGCAUAA---UAUUGAUAUACA-----UCAUAGGUAUAUA	::::::::::::(((,<<<<<<<<-<<<<<<____>>>>>>>>>>>>>><<<_______>>>,,<<<______>>>)))-------<<<<<<<--<<<-<<<<<<____>>>>-->>---->>>-->>>>>>>::::::::::::::::::::::::::::::::::::::::::::::::::	MU158707.1	1561806-1562379	Arthropoda	Insecta	Lepidoptera	Saturniidae
lepidoptera	GCA_905404175.1	Anthocharis_cardamines	1.6e-34	AGCTCGGTCATCCAGGTACTGGAATATTACATGGTACTTATTTATAAATACATATATTATATAATAATTTATTTATGATGTACAGTAAAACTATACATAATTGTTATCCTACGTAAGTCTATAGATGTCGCTGAATCCTTTTAAATCACGCTAACGAAATTGTCTACATTTTGCGTATACCTAGCTTAGAATACATTTTTGATGCGTTTGCCGGCTCTGTCGTCTGGGATTTACGAATGCCAGAAGGTTGAGGATACTAACCTAACCAACTTCTTGGGCCTCTTTTGCGGGGAGGCGGGTCGACTTACGAGTCAAGAAAAATTGAAACCCCGTACTAAGGATGAAAAATCAAAGCCTGCTAGTTAGATGCGTTTCTTTTTGGAGGTGAGGTTAATATGT…	GAUGCGUUUGCCGGCUCUGUCGUCUGGGAUUUACGAAUgCCAGAAGGUUGAGGAUACUAACCUAACCAACUUCUUGGGCCUCUUUU-GCGGGGAGGCGGGUCGACUUACGAGUCAAGAAAAAUUGAAACCCCGUACUAAGGAUGAAAAAUCAAAG------CCUGCUAGUUAGAUGCGUUUCUU	::::::::::::(((,<<<<<<<<-<<<<<<____>>>.>>>>>>>>>>><<<_______>>>,,<<<______>>>)))-------<<<<<<<--<<<-<<<<<<____>>>>-->>---->>>-->>>>>>>::::::::::::::::::::::::::::::::::::::::::::::::::	FR989958.1	8616224-8616800	Arthropoda	Insecta	Lepidoptera	Pieridae
lepidoptera	GCA_022318365.1	Anthoptus_insignis	7.2e-40		UGCUUUAGUGCCGGCUCGGUCUUG-GAGGUUUACGAAUCUCUUAGGGCGAGGGUUCUAACCUAACCAGCUUCUUGGGCCUC-UUUGGCGGUGUUUCGGGUCGACUUUCG......................AGUCACGAAAAAUUGAAACACCGCAAAUAAUAUAUGAAUAAAAAAUAAAAGAAUGUUUUUGGGGUGAGGUUAUA	::::::::::::(((,<<<<<<<<-<<<<<<____>>>>>>>>>>>>>><<<_______>>>,,<<<______>>>)))-------<<<<<<<--<<<-<<<<<<____~~~~~~~~~~~~~~~~~~~~~~>>>>-->>---->>>-->>>>>>>::::::::::::::::::::::::::::::::::::::::::::::::::	DWRH01223971.1	1-527	Arthropoda	Insecta	Lepidoptera	Hesperiidae
lepidoptera	GCA_911387795.2	Apamea_monoglypha	1.3e-45	ATATTATAAAAAACATAGGTATACAAAAACGGGATTATAACTCTAAGCTTTTAATTTATTGAACATGAACGACTGGCAAACTACGGGATTAATTCCAAACATGACAACTAGATGGCGTTGTCCTTTTTATGTCGAATCCTGAATCTCGCTATAGAGATTTTTCTGCGATAGTATATAGGGGCCCGGCCGGCCCGATTTCGCTGCTTTTAGCCGGCTCGGTCTGTAGCGGTTTGCGGACTCTATGGGCCGAGGCAACTAACCTAACCAACTTCTTGGACCTCTTTTGCAGGGTGGCGGGTCGACTCTCGAGTCAGGAAAAATTGAAACCCCGCACCAAAAGTACATATTATTAAAGCAATATAGATTTTGTGATAGGTAAAAAATCATATTAAGATGCTG…	CUGCUUUUAGCCGGCUCGGUCUGUAGCGGUUUGCGGACUCUAUGGGCCGAGGCAACUAACCUAACCAACUUCUUGGACCUCUUUU-GCAGGGUGGCGGGUCGACUCUCGAGUCAGGAAAAAUUGAAACCCCGCACCAAAAGUACAUAUUAUUAAAGCAAUAUAGAUUUUGUGAUAGGUAAAAA	::::::::::::(((,<<<<<<<<-<<<<<<____>>>>>>>>>>>>>><<<_______>>>,,<<<______>>>)))-------<<<<<<<--<<<-<<<<<<____>>>>-->>---->>>-->>>>>>>::::::::::::::::::::::::::::::::::::::::::::::::::	OU426920.1	7413739-7414320	Arthropoda	Insecta	Lepidoptera	Noctuidae
lepidoptera	GCA_934044485.1	Apeira_syringaria	1.3e-45	TAGCATAACCTTTTCCTTGTTAACTTGTTCATGCTCATATACTGTGTTGCTCAGATTTCACAGCGTCTCAAATGAACTTTAATAAGAAACATTTCTTAGACTTACACTAGATGTCGCTCAAAAATGAATCAATGTCTGCTGAATCGCGCAAACGGTATTTTACACTCGGACAGTGTAACATTCGGTGAAGCTTATTTAGTTTGCTCTCAGCCGGCTCGGTCTATAGTAGTTCAAGGACTGCATGGGTCGAGGGAACTAACCTAACCATCTTCTTGGGCCTCTTTTGCGGAGTAGCGGGTCGACCCTCGGGTCAGGAAAAATTGAAATTCCGCACCACTGACATAAGTACTGACATTCGAAATGATATTTTTAATTGGTTTGGTATATGGTAATCAAAAT…	UUGCUCUCAGCCGGCUCGGUCUAUAGUAGUUCAAGGACUGCAUGGGUCGAGGGAACUAACCUAACCAUCUUCUUGGGCCUCUUUU-GCGGAGUAGCGGGUCGACCCUCGGGUCAGGAAAAAUUGAAAUUCCGCACCACUgACAUAAGUACUGACAUUCGAAAUGAUAUUUUUAAUUGGUUUGGU	::::::::::::(((,<<<<<<<<-<<<<<<____>>>>>>>>>>>>>><<<_______>>>,,<<<______>>>)))-------<<<<<<<--<<<-<<<<<<____>>>>-->>---->>>-->>>>>>>::::::.::::::::::::::::::::::::::::::::::::::::::::	OW203675.1	3607749-3608331	Arthropoda	Insecta	Lepidoptera	Geometridae
lepidoptera	GCA_921293045.1	Aplocera_efformata	6.3e-38	TTGTTTACGTACGTAATCCTGTACATAGATCGTGCACGCTTGCGCTGGTCGCGTTATAATAAGGACAACCTACCTACTATAACCCAACCGCCTACCGTCTAATACGATACTCCGCGAACAAAATATTGTCCGTGTCTGCATCGCGCTAACGATGCGTTTTGGGCCAGCGCCTAGAGTCTGAGGGAATGACAGTTCAGTTGCGATACAGCGCCGGCTCGGTTCATAGGGGTCTACCTATATTGTCTTCTATGGGCCGAGGCTACTAACCTAACCAACTTCTTGGGCCTCTTTCGCAGAGTGGCGGGTCGACTTTCGAGTTACGAAAAATTGAAACTCTGCACAATAATATATCTAGACATAATCTTAAATATTACAATGGTGATGTTTGTATATGTGTGT…	CGAUACAGCGCCGGCUCGGUUCAUAGGGGUCuaccuaUAUUGUCUUCuAUGGGCCGAGGCUACUAACCUAACCAACUUCUUGGGCCUC-UUUCGCAGAGUGGCGGGUCGACUUUCGAGUUACGAAAAAUUGAAACUCUGCACAAUAAUAUAUCUAGACAUAAUCU---UAAAUAUUACAAUGGUGAUGUU	::::::::::::(((,<<<<<<<<-<<<<<<......____>>>>>>.>>>>>>>><<<_______>>>,,<<<______>>>)))-------<<<<<<<--<<<-<<<<<<____>>>>-->>---->>>-->>>>>>>::::::::::::::::::::::::::::::::::::::::::::::::::	OV121046.1	9641910-9642495	Arthropoda	Insecta	Lepidoptera	Geometridae
lepidoptera	GCA_018236005.1	Apodemia_ares	3.2e-42	CGAAGGATGGGTTTGAATAATAAATATCATTGAAAAGTTTTTTGTTAAATAAATTGTTAAGGTAAGTAAATCTACCTGCGTTTTTTGCAGGCGCCATTCAAAACCATTCGAAACATATAGATGGCGTCATGCAGAAATTAGATCGCGCTAACGATAATAATATTAACGAAGAACTTGTAGCATAGTATTTTGATGATGTTTGCTTCCAAGCCGGCTCAGTCTTAATAGGTTTACGAACCTGTTAAGTTGAGGCTTCTAACCTAACCATTTTCTTGGGCCTCTTTCGCAGGGTAGCGGGTCGACTCTCGGGTCAAGAAAAATTGAAACCCTGTCACTAAACTATAATATTAATAAATCTAGTACTAACAAGTAACAACTACTATAT	UGCUUCCAAGCCGGCUCAGUCUUAAUAGGUUUACGAACCUGUUAAGUUGAGGCUUCUAACCUAACCAUUUUCUUGGGCCUC-UUUCGCAGGGUAGCGGGUCGACUCUCGGGUCAAGAAAAAUUGAAACCCUGUCACUAAACUAUAAUA------UUAAUAAAUCUAGUACUAACAAGUAACAA	::::::::::::(((,<<<<<<<<-<<<<<<____>>>>>>>>>>>>>><<<_______>>>,,<<<______>>>)))-------<<<<<<<--<<<-<<<<<<____>>>>-->>---->>>-->>>>>>>::::::::::::::::::::::::::::::::::::::::::::::::::	DVYD01034247.1	977-1552	Arthropoda	Insecta	Lepidoptera	Riodinidae
lepidoptera	GCA_018236965.1	Apodemia_duryi	1.1e-41	TATTCTCTAATGAAAAACATTGAATAGATATTTTGTAAAATAAATTCTTAAGGGCTTAGTAAATCTACCTGCGTGCGTGATGTAGACGCTATTCATAAACCATTCGAAGCATTCGTGTAGATGGCGTTATGCAGAAATTAGATCGCGCTAACAATACCAATAGTAACGAATGACTTCTAGCATACTATTTTATTAACAATTGCTTCCAAGCCGGCTCAGTCTTAGTAGGTTTACGAACCTATTAAGTTGAGGCTTCTAACCTAACCACATTCTTGGGCCTCTTTCGCAGGGTAGCGGGTCGACTTTCGGGTCAAGAAAAATTGAAACCCTGTCACATAGTATAATTAACCACTAATTCCATTACTAACAGTTTCTATGTTGATTAGGTAAATGAGATCC…	UGCUUCCAAGCCGGCUCAGUCUUAGUAGGUUUACGAACCUAUUAAGUUGAGGCUUCUAACCUAACCACAUUCUUGGGCCUC-UUUCGCAGGGUAGCGGGUCGACUUUCGGGUCAAGAAAAAUUGAAACCCUGUCACAUAGUAUAAUUAACCACU-----AAUUCCAUUACUAACAGUUUCUAU	::::::::::::(((,<<<<<<<<-<<<<<<____>>>>>>>>>>>>>><<<_______>>>,,<<<______>>>)))-------<<<<<<<--<<<-<<<<<<____>>>>-->>---->>>-->>>>>>>::::::::::::::::::::::::::::::::::::::::::::::::::	DWCB01073844.1	983-1559	Arthropoda	Insecta	Lepidoptera	Riodinidae
lepidoptera	GCA_022343005.1	Apodemia_hepburni	7.9e-19	AGGACCTAGTAAACCTACCTGCTATTTGACACAGACGCCATCCAAAAATCATTCACAAGTTTCGTGTAGATGGCGTTATGCAGAAGTTAGATCGCGCTAACAATAATAATGTTAACGAATAACTTGTAGTTTTGTAATTTGTTTATGTTCGCTTCCAAGCCGGCTCAGTCTTAATAGGTTTACGAACCTATTAAGTTGAGGTTTCTAACCTAACCACGTTCTTGGGCCTCTTTCGCAGGGTAGCGGCACATGATTAAAGACATACAGATAGTCATCTTAGAACTAAATCGTGAATCTGTTGCATTACTACAAGCACAC	CGCUUCCAAGCCGGCUCAGUCUUAAUAGGUUUACGAACCUAUUAAGUUGAGGUUUCUAACCUAACCACGUUCUUGGGCCUC-UUUCGC---------------------aggguagcg----------------------GCACAUGAUUAAAGA-CAUACAGAUAGUCAUCUUAGAACUAAAUCGUGAAUC	::::::::::::(((,<<<<<<<<-<<<<<<____>>>>>>>>>>>>>><<<_______>>>,,<<<______>>>)))-------<<<<<<<--<<<-<<<<<<____~~~~~~~~~>>>>-->>---->>>-->>>>>>>::::::::::::::::::::::::::::::::::::::::::::::::::	DWDH01383614.1	1-496	Arthropoda	Insecta	Lepidoptera	Riodinidae
lepidoptera	GCA_018235905.1	Apodemia_chisosensis	2.6e-42	TGACGGGCATCTTGAAAACGTTGAATAGGTTTTTTGTTAAATAAATTGTTAAGGGTTTAGTAAATCTACCTGCGTTTTGACGGAGGCGCTATTCAAAAAACATTCGAAACATTCGTATAGATGGCGTTACGCAGAAATTAGATCGCGCTAACGATAATAATATTAACGAATAATTTGTAGTATAGTATCTTTATTATGTTCGCTTTCAAGCCGGCTCAGTCTTAATAGGTTTACGAACCTATTAAGTTGAGGATTCTAACCTAACCACGTTCTTGGGCCTCTTTCGCAGGGTAGCGGGTCGACTCTCGGGTCAAGAAAAATTGAAACCCTGTCAACTAAAATATTAATACTATTACTAACTACTTTTATTTTAGTAATTATTTTAGTAATAATGATAAT…	CGCUUUCAAGCCGGCUCAGUCUUAAUAGGUUUACG..........AACCU..AUUAAGUUGAGGAUUCUAA...CCUAACCACGUUCU...UGGGCCUC-UUUCGCAGGGUAGCGGGUCGACUCUCG..................................................GGUCAAGAAAAAUUGAAAC..CCUGUCAACUAA-AAUAUUAAUACUAUUACUAACU-ACUUUUAUUUUAGUAAUUA	::::::::::::(((,<<<<<<<<-<<<<<<____~~~~~~~~~~>>>>>..>>>>>>>>><<<_______~~~>>>,,<<<______~~~>>>)))-------<<<<<<<--<<<-<<<<<<____~~~~~~~~~~~~~~~~~~~~~~~~~~~~~~~~~~~~~~~~~~~~~~~~~~>>>>-->>---->>>-->>..>>>>>::::::::::::::::::::::::::::::::::::::::::::::::::	DVYC01049571.1	1253-1832	Arthropoda	Insecta	Lepidoptera	Riodinidae
lepidoptera	GCA_018236045.1	Apodemia_mejicanus	1.4e-42	CCTGCGTGCGTAATGTAGACGCTATTCATAAACCATTCGAAGCATTCGTGTAGATGGCGTTATGCAGAAATTAGATCGCGCTAACAATACCAATAGTAACGAATGACTTCTAGCATACTATTTTATTAACAATTGCTTCCCAGCCGGCTCAGTCTTAATAGGTTTACGAACCTATTAAGTTGAGGCTTCTAACCTAACCACATTCTTGGGCCTCTTTCGCAGGGTAGCGGGTCGACTTTCGGGTCAAGAAAAATTGAAACCCTGTCAATATAATTAAACACTAATTCCATTACTAACAGTTTCTATGTTGATTAGGTAAATGAGATCCTAATAAA	UGCUUCCCAGCCGGCUCAGUCUUAAUAGGUUUACGAACCUAUUAAGUUGAGGCUUCUAACCUAACCACAUUCUUGGGCCUC-UUUCGCAGGGUAGCGGGUCGACUUUCGGGUCAAGAAAAAUUGAAACCCUGU-CAAUAUAAUUAAACACUAAUUCCAUUACUAACAGUUUCUAUGUUGAUUA	::::::::::::(((,<<<<<<<<-<<<<<<____>>>>>>>>>>>>>><<<_______>>>,,<<<______>>>)))-------<<<<<<<--<<<-<<<<<<____>>>>-->>---->>>-->>>>>>>::::::::::::::::::::::::::::::::::::::::::::::::::	DVYH01196076.1	1-402	Arthropoda	Insecta	Lepidoptera	Riodinidae
lepidoptera	GCA_018252315.1	Apodemia_mormo	4e-43		UGCUUCCAAGCCGGCUCAGUCUUAAUAGGUUUACGAACCUAUUAAGUUGAGGCUUCUAACCUAACCACAUUCUUG.GGCCUC-UUUCGCAGGGUAGCGGGUCGACUUUCG......GGUCAAGAAAAAUUGAAACCCUGUCACAUAAUAUAAUUAAACACU-----AAUUCCAUUACUAACAGUUUCUAU	::::::::::::(((,<<<<<<<<-<<<<<<____>>>>>>>>>>>>>><<<_______>>>,,<<<______>>.>)))-------<<<<<<<--<<<-<<<<<<____~~~~~~>>>>-->>---->>>-->>>>>>>::::::::::::::::::::::::::::::::::::::::::::::::::	DWSR01098728.1	1-502	Arthropoda	Insecta	Lepidoptera	Riodinidae
lepidoptera	GCA_018237385.1	Apodemia_murphyi	2.5e-10	AGAAGCAAAAGATAGACCTTAAAAACTTTGAGTAGTTTTGTTTACTTGTTAAGGACTTAGTAAATCTACCTGCGATTAGATACAGACGCCATTCAAAAATCGTTCATAACTTTTGTGTAGATGGCGTTATGCAGAAGTTAGATCGCGCTAACAATAATTATGTTAACGAATAACTTGTAGTTTAGTAATGTGTCAATGTTTGCTTCCAAGCCGGCTCAGTCTTAATAGGTTTACGAACCTATCAAGTTGAGGTTTCTAACCTAACCA	UGCUUCCAAGCCGGCUCAGUCUUAAUAGGUUUACGAACCUAUCAAGUUGAGGUUUCUAACCUAACCA--------------------------------------------------------------------------------------------------------------------	::::::::::::(((,<<<<<<<<-<<<<<<____>>>>>>>>>>>>>><<<_______>>>,,<<<______>>>)))-------<<<<<<<--<<<-<<<<<<____>>>>-->>---->>>-->>>>>>>::::::::::::::::::::::::::::::::::::::::::::::::::	DWQP01263644.1	1-267	Arthropoda	Insecta	Lepidoptera	Riodinidae
lepidoptera	GCA_018235965.1	Apodemia_nais	2.9e-10	CAATTTTAGCACTTGTAATACTTCATATCTGTACTTACTACTTATTAATGATACTTTAAAGGTTTTGGCTTTCAAGCCGACTCAGTCTTAATAGGTTTACGAACCTATTAAATTAAGGCTTCTAACCTTACCACGTTCTTGCGTCTCTTCCGCAGAGTATTACGAGTCGGCTTTTGGATCAATATGTTTCCTCTATGTTGGTCCGGGCCCCTTTTTGTAGAATATATCAACTATCTTACTGCTAGGCATCTCGTAAAAGGCGA	GGCUUUCAAGCCGACUCAGUCUUAAUAGGUUUACGAACCUAUUAAAUUAAGGCUUCUAACCUUACCACGUUCUUGCGUCUCUU--------------------------ccgc------------------------AGAGUAUUACGAGUCGGCUUUUGGAUCAAUAUGUUUCCUCUAUGUUGGUC	::::::::::::(((,<<<<<<<<-<<<<<<____>>>>>>>>>>>>>><<<_______>>>,,<<<______>>>)))-------<<<<<<<--<<<-<<<<<<____~~~~>>>>-->>---->>>-->>>>>>>::::::::::::::::::::::::::::::::::::::::::::::::::	DVYB01194055.1	1-397	Arthropoda	Insecta	Lepidoptera	Riodinidae
lepidoptera	GCA_018236825.1	Apodemia_zela	4.8e-41	TAGCAAAAGGATGGGTTTGAATGTCATTGAAAATGTTTTTTGTTACATTAATTGTTAAGGGCTTAGTAAATCTACCTGCGTTTTTTGCAGGCGCCATTCAAAACCATTCGAAACATATAGATGGCGTTATGCAGAACTTAGATCGTGCTAACGATAATAATATTAACGAAGAACTTGTAGCATAGTATTTTGATGATTGTCGCTTCCAAGCCGGCTCAGTCTTAATAGGTTTACGAACCTGTTAAGTTGAGGCTTCTAACCTAACCACGTTCTTGGGCCTCTTTCGCAGGGTAGCGGGTCGACTTTCGGGTCAAGAAAAATTGAAACCCTGTTACAAACTAAACTAAGATATCATTAAATAAAGTTTAAGGCTATGACTAACAACTATTATATTAGGTA…	CGCUUCCAAGCCGGCUCAGUCUUAAUAGGUUUACGAACCUGUUAAGUUGAGGCUUCUAACCUAACCACGUUCUUGGGCCUC-UUUCGCAGGGUAGCGGGUCGACUUUCGGGUCAAGAAAAAUUGAAACCCUGUUACAAACUAAACUAAGAUAUCAUUAAAUAA-----AGUUUAAGGCUAUGA	::::::::::::(((,<<<<<<<<-<<<<<<____>>>>>>>>>>>>>><<<_______>>>,,<<<______>>>)))-------<<<<<<<--<<<-<<<<<<____>>>>-->>---->>>-->>>>>>>::::::::::::::::::::::::::::::::::::::::::::::::::	DWBA01077891.1	1274-1850	Arthropoda	Insecta	Lepidoptera	Riodinidae
lepidoptera	GCA_912999735.1	Aporia_crataegi	2.2e-40	AGATCAAAAGATCTAAAATGAGGTTCTTAATTGAAGACAAGAAAGTGTCTTCGATATGCTTTTATTTGTATTTACAAATTTCTATCACAGCAACTGAATTATATCGGTGAAATTGATAACATAGATGGCGCTGATTGGTTTTAAAACGCGCTAGCAAAGTAATCATCGTGCGATATAGATGTCAGGCATCACGTGTAATCGTTGCATTTGCCGGCTCGGTTGCCTAGGATTTACGAATGTTAGGGGGCCGAGGCAACTAACCTAACCATCTTCTTGGGCCTCTTTAGCGGGGTGGCGGGTCGACTTACGAGTCAAGAAAAATTGAAACCCCGCAACACAAAATCAAAAGCAAGAAATGCGAATTAATCTGATTGCTGAATTGATCAGTTTTTGATGGCC…	GUUGCAUUUGCCGGCUCGGUUGCCUAGGAUUUACGAAUGUUaGGGGGCCGAGGCAACUAACCUAACCAUCUUCUUGGGCCUC-UUUAGCGGGGUGGCGGGUCGACUUACGAGUCAAGAAAAAUUGAAACCCCGCAACACAAAAUCAAAAGCAAGAAAUGCGAAU--UAAUCUGAUUGCUGAAUU	::::::::::::(((,<<<<<<<<-<<<<<<____>>>>>>.>>>>>>>><<<_______>>>,,<<<______>>>)))-------<<<<<<<--<<<-<<<<<<____>>>>-->>---->>>-->>>>>>>::::::::::::::::::::::::::::::::::::::::::::::::::	OU538744.1	5783570-5784150	Arthropoda	Insecta	Lepidoptera	Pieridae
lepidoptera	GCA_932294355.1	Aporophyla_lueneburgensis	1.4e-44	TATTATAAAAACATAGCTACACAAAAAACGGGATTATGAACTCTAAGCTTTTAATTTATTGGACATGAACGACTGGCAAACTACAGGATTAATTTAAAACAGCACCACTAGATGGCGTTGTAGTTTTTACGTCGAATCCTGAATCTCGCTATAGAGATTCTTCTGCGAAAGTATATAGGAGCCCGGGCGGCCCGATTTCGTTGCTCATAGCCGGCTCGGTCTGTAGCGGTTTGCGGACTCTATGGGCCGAGGCAACTAACCTAACCAACTTCTTGGACCTCTTTTGCGGGGTGGCGGGTCGACTTTCGAGTCAGGAAAAAATTGAAACCCCGCACCAAAAGAATATGTACGATTGGATTAGACGCAATGGGTTTTTGGTAGGTAAATAATAGGTATGCA…	UUGCUCAUAGCCGGCUCGGUCUGUAGCGGUUUGCGGACUCUAUGGGCCGAGGCAACUAACCUAACCAACUUCUUGGACCUCUUUU-GCGGGGUGGCGGGUCGACUUUCGAGUCAGGAAAAaAUUGAAACCCCGCACCAAAAGAAUAUGUACGAUUGGA------UUAGACGCAAUGGGUUUUUG	::::::::::::(((,<<<<<<<<-<<<<<<____>>>>>>>>>>>>>><<<_______>>>,,<<<______>>>)))-------<<<<<<<--<<<-<<<<<<____>>>>-->>---.->>>-->>>>>>>::::::::::::::::::::::::::::::::::::::::::::::::::	OW028746.1	11320494-11321070	Arthropoda	Insecta	Lepidoptera	Noctuidae
lepidoptera	GCA_018245455.1	Apostictopterus_fuliginosus	3.3e-39	TTTTCTGAATCACGTTGATGAGATTTTTTAAGCAAACTACTTAAGGCGTGCCATCTCTGGAAGATTGCTTTAGTGCCGGCTCGGTCTTTGAGGTTTGCGAACCTATTGGGTCGAGGTTTCTAACCTAACCAACTTCTAGGGCCTCTTTTGTGGGGTTTCGGGTCGGCTTTCGAGTCAGGAAAAATTGAAACCCTGTACCAAAAATATATAATATATTAATTAATACAAAGTTCCGGGAATACAGAGTCGACTTGAGCTGCACCATCGTCCTAAAACAACATCATTATTAACTCACTTTTAGTTTTATTTGCTT	UGCUUUAGUGCCGGCUCGGUCUUU-GAGGUUUGCGAACCUAUUGGGUCGAGGUUUCUAACCUAACCAACUUCUAGGGCCUCUUUU-GUGGGGUUUCGGGUCGGCUUUCGAGUCAGGAAAAAUUGAAACCCUGUACCAAAAAUAUAUAAUA-UAUUAAUUAAUACAAAGUUCCGGGAAUACAGA	::::::::::::(((,<<<<<<<<-<<<<<<____>>>>>>>>>>>>>><<<_______>>>,,<<<______>>>)))-------<<<<<<<--<<<-<<<<<<____>>>>-->>---->>>-->>>>>>>::::::::::::::::::::::::::::::::::::::::::::::::::	DWRJ01116831.1	1-448	Arthropoda	Insecta	Lepidoptera	Hesperiidae
lepidoptera	GCA_932273695.1	Apotomis_betuletana	1.7e-35	TATTTTAAGGTCATTAGCACCATACAACTTTTCCAAGATTTTATTCCAAATCTTTTAGTCTAAGGTATTTTAAGTTAGTTACTAGTTAGATAAGATTCGGTGTAGTCCCAAACGGGAATGCATGTCAGAAACCAGCAGTGCAAAGGGTCCGTTGGACCCGCAAGCAAACATAAAAAAAAAAAAAAAAAAAAAATAATCGAGTTGTTCAGTCCGGCTTGGTCCACCGGGATCCGCGGACCCTTCTGGTCAAGGCTACTAACCTAACCAATTTCTTGGGCCTCTTTAGCGGGGTGGCGGGCCGACTTTCGGGTCAGGAAAAATAGAAACCCCGCCCAAGACACTAAGTGCAATATAATGGAGGTGGTAGGTTAAATAATACATACATACTAGCATTAATTC…	GUUGUUCAGUCCGGCUUGGUCCACCGGGAUCCGCGGACCCUUCUGGUCAAGGCU.ACUAACCUAACCAA.UUUCUUGGGCCUC-UUUAGCGGGG.UGGCGGGCCGACUUUCGGGUCAGGAAAAAUAGAAACCCCGCCCAAGACACUAAGUGCAAUA--------UAAUGGAGGUGGUAGGUUAAAU	::::::::::::(((,<<<<<<<<-<<<<<<____>>>>>>>>>>>>>><<<__._____>>>,,<<<_._____>>>)))-------<<<<<<.<--<<<-<<<<<<____>>>>-->>---->>>-->>>>>>>::::::::::::::::::::::::::::::::::::::::::::::::::	OW026299.1	33107312-33107885	Arthropoda	Insecta	Lepidoptera	Tortricidae
lepidoptera	GCA_932273695.1	Apotomis_betuletana	2.1e-26	TCGAGGCCGTTCTCTTCTTTGTTGCTTGAAAGAAAATATTACAGTCATGATTTCTACGAGTATTTTTTATATATAAACTAGATACGCACGGATTGTTGCCAAATAGGTCCCTAGATGGCGCTGTTCCCTCTGCTGAATGTCTAAATCGCGCGGACGAGATTTTTATTCGATAGCACTAATAGTCCGCCCGAGACAATTCACTCGCTTCGGCCGGCTTGGTTCATGCAGTATACGTACTGCATAGGTCATGGATTCCTAACCTAACCTCCCCTATCGGGCCTCTTTCGCGGGAATTTCGGGTCGACCCTCGGGTCAGGAAAAATTGAAACCCCGCCCAATCAATTGTAAAATACACTTCTATGGGTCCATCCCATAGTCGTAAGACTCATAGATGACATT…	CUCGCUUCGGCCGGCUUGGUUCAU-GCAGUAUACGUACUGCAUAGGUCAUGGAUuCCUAACCUAACCUCcCCUAUCGGGCCUC-UUUCGCGGGAaUUUCGGGUCGACCCUCGGGUCAGGAAAAAUUGAAACCCCGCCCAAUCAAUUGUAAAA-U-------------ACACUUCUAUGGGUCCAUC	::::::::::::(((,<<<<<<<<-<<<<<<____>>>>>>>>>>>>>><<<__._____>>>,,<<<_._____>>>)))-------<<<<<<.<--<<<-<<<<<<____>>>>-->>---->>>-->>>>>>>::::::::::::::::::::::::::::::::::::::::::::::::::	OW026320.1	15078775-15079344	Arthropoda	Insecta	Lepidoptera	Tortricidae
lepidoptera	GCA_905147355.2	Apotomis_turbidana	4.5e-36	TGCACGAAGTCTGAGGAAAAAAGTTTGTCAACAATACGAGTGAGTATAAACGACGGCTTTAAACTTATTCGTTTCGTCCAGTAGATTTAAAAGCCACGCGCAAATACTCATCAAATCGCTAGATGGCACTGTGCCGGTCAGTTGAATGGCGCTAACAAGATTTTTGTCCGCGGCCATAAATAGGTTGGGAACAAGTTCGAGTTGTTCAGTCCGGCTTGGTCCACCGGGATCCGCGGACCCCTCTGGTCAAGGCTACTAACCTAACCAATTTCTTGGGCCTCTTTAGCGGGGTGGCGGGCCGACTTTCGGGTCAGGAAAAATAGAAACCCCGCCCAAGACACTAAGTGCAATATAATGGAGGTGGTAGGTTAAATAATACATACATACTAGCATTTATTC…	GUUGUUCAGUCCGGCUUGGUCCACCG...GGAUCCGCGGACCC..CUCUGGUCAAGGCU.ACUAACCUAACCAA.UUUCU..................UGGGCCUC-UUUAGCGGG.GUGGCGGGCCGACUUUCG..........GGUCAGGAAAAAUAGAAACCCCGCCCAAGACACUAAGUGCAAUA--------UAAUGGAGGUGGUAGGUUAAAU	::::::::::::(((,<<<<<<<<-<...<<<<<____>>>>>..>>>>>>>>><<<__._____>>>,,<<<_._____~~~~~~~~~~~~~~~~~~>>>)))-------<<<<<.<<--<<<-<<<<<<____~~~~~~~~~~>>>>-->>---->>>-->>>>>>>::::::::::::::::::::::::::::::::::::::::::::::::::	LR990281.1	8595763-8596336	Arthropoda	Insecta	Lepidoptera	Tortricidae
lepidoptera	GCA_905147355.2	Apotomis_turbidana	1.5e-26	CGAGGCCATTCTCTTCTTTGTTGCTCGAAAGAAAATATTTCAGTCATGATTTCTACGAGTATTTTTTATATAATAAACTAGATACGCACGGATTGTTGCCAAATAGGTCCCTAGATGGCGCTGTTCCCTCTGCTGAATGTCTAAATCGCGCGGACGAGATTTTTATTCGATAGCACTTATAGTCCGCCCGAAACAATTTACATGCTTCGGCCGGCTTGGTTCATGCAGTATACGTACTGCATAGGTCATGGATTCCTAACCTAACCTCCCCTATTGGGCCTCTTTCGCGGGAATTTCGGGTCGACCCTCGGGTCAGGAAAAATTGAAACCCCGTCCTAAAAATTGTAAAATACCCTTCTATGGGTCCATCTCATAGTCGTATCGTAGGACTCATAGATG…	CAUGCUUCGGCCGGCUUGGUUCAU-G...CAGUAUACGUACUG..CAUAGGUCAUGGAUuCCUAACCUAACCUCcCCUAU..................UGGGCCUC-UUUCGCGGGaAUUUCGGGUCGACCCUCG..........GGUCAGGAAAAAUUGAAACCCCGUCCUAAAAAUUGUAAAA-U-------------ACCCUUCUAUGGGUCCAUC	::::::::::::(((,<<<<<<<<-<...<<<<<____>>>>>..>>>>>>>>><<<__._____>>>,,<<<_._____~~~~~~~~~~~~~~~~~~>>>)))-------<<<<<.<<--<<<-<<<<<<____~~~~~~~~~~>>>>-->>---->>>-->>>>>>>::::::::::::::::::::::::::::::::::::::::::::::::::	LR990303.1	359782-360351	Arthropoda	Insecta	Lepidoptera	Tortricidae
lepidoptera	GCA_018237605.1	Apyrrothrix_(Melanopyge)_sp._n._Burns01	1.6e-45	ACTGCTAACATTTTTTGTCACGAACAAAAAAAGAGTGTCGGGGCTTTGATTGGGTACGTTCCCGTAGAAAGAATTCCGGAACAATATACTTGTGTTGCTGTTGTTTAAATATACCGTTAGATGGCGTTATAAACACTTCTCTGAATCACGGTGACAAGATTTTTTAAACAGCTTACTTAAGGGGCTCAACGTTTGGTTCGTCGCTTCGAGCCGGCTCGGTTTACGTGGGTTTACGAACCCAGTAGGGCGAGGTGTCTAACCTAACCATCTTCTAGGGCCTCTTTCGCGGGGTTTCGGGTCGACTCTCGGGTCAGGAAAAATTGAAACCCCGCCCTAAAAATTTGTAAAGTACTGTTTTTGATAGGTAAGGTCATATAGAAACTTTTTGATGAATTAAAT…	UCGCUUCGAGCCGGCUCGGUUUACGUGGGUUUACGAACCCAGUAGGGCGAGGUGUCUAACCUAACCAUCUUCUAGGGCCUC-UUUCGCGGGGUUUCGGGUCGACUCUCGGGUCAGGAAAAAUUGAAACCCCGCCCUAAAAAUUUGUAAAG-----------UACUGUUUUUGAUAGGUAAGGU	::::::::::::(((,<<<<<<<<-<<<<<<____>>>>>>>>>>>>>><<<_______>>>,,<<<______>>>)))-------<<<<<<<--<<<-<<<<<<____>>>>-->>---->>>-->>>>>>>::::::::::::::::::::::::::::::::::::::::::::::::::	DVPD01016911.1	3850-4420	Arthropoda	Insecta	Lepidoptera	Hesperiidae
lepidoptera	GCA_018239105.1	Apyrrothrix_arizonae	4.3e-27	ACCGCTAACATTTTTTGTCACGAACAAAAAAAGAGTGTCGGGTTTTTGATTGGGTACGTTCCCGTAGAAAGAATTCCGGAACAATACACTTGTGTTGCTGTTGTTTCAATATGCCGTTAGATGGCGTTATAAACACTTCTCTGAATCACGGTGACAAGATTTTTTAAACAGTCTACTTAAGGGGCTCAAAGGTTGATTCGTCGCTTCTAGCCGGCTCGGTTTACATGGGTTTACGAACCCAGTAGGTCGAGGTGTCTAACCTAACCATCTTCTAGGGCCTCTTTCGCGGGGTTTCGGGTCGACT	UCGCUUCUAGCCGGCUCGGUUUACAUGGGUUUACGAACCCAGUAGGUCGAGGUGUCUAACCUAACCAUCUUCUAGGGCCUC-UUUCGCGGGGUUUCGGGUCGACU------------------------------------------------------------------------------	::::::::::::(((,<<<<<<<<-<<<<<<____>>>>>>>>>>>>>><<<_______>>>,,<<<______>>>)))-------<<<<<<<--<<<-<<<<<<____>>>>-->>---->>>-->>>>>>>::::::::::::::::::::::::::::::::::::::::::::::::::	DVPH01088922.1	1-304	Arthropoda	Insecta	Lepidoptera	Hesperiidae
lepidoptera	GCA_018245845.1	Apyrrothrix_hygieia	6e-45	CCGCTAACATTTTTTTGTCACAAACAAAAAAACAGTGTCGGGGCTTTGATTGGGTACGTTCCCGTAGAAAGAATTCCGGAACAATACACTTGTGCTGCTGTTGTATAAATATGCCGTTAGATGGCGTTATAACCACTTTTCTGAATCACGGTGACAAGATTTTTTAAACGGCTTACTTAAGGGGCTCACAGGTTGGTTCGTCGCTTTTAGCCGGCTCGGTTTACATGGGTTTACGAACCCAGTAGGTCGAGGTGTCTAACCTAACCATCTTCTAGGGCCTCTTTCGCGGGGTTTCGGGTCGACTCTCGGGTCAGGAAAAGTTGAAACCCCGCCCAAAATTTGTAAATGACTGTTTTTGATAGGTAAGGTCATGAGGTAGCTTTTTGACGAATTAATAGT…	UCGCUUUUAGCCGGCUCGGUUUACAUGGGUUUACGAACCCAGUAGGUCGAGGUGUCUAACCUAACCAUCUUCUAGGGCCUC-UUUCGCGGGGUUUCGGGUCGACUCUCGGGUCAGGAAAAGUUGAAACCCCGCCCAAAAUUUGUAAAU-------------GACUGUUUUUGAUAGGUAAGGU	::::::::::::(((,<<<<<<<<-<<<<<<____>>>>>>>>>>>>>><<<_______>>>,,<<<______>>>)))-------<<<<<<<--<<<-<<<<<<____>>>>-->>---->>>-->>>>>>>::::::::::::::::::::::::::::::::::::::::::::::::::	DWEG01051230.1	1818-2386	Arthropoda	Insecta	Lepidoptera	Hesperiidae
lepidoptera	GCA_018237585.1	Apyrrothrix_maculosa	7.4e-46	ACTGCTAACATTTTTTGTCACGAACAAAAAAAGAGTGTCGGGGCTTTGATTGGGTACGTTCCCGTAGAAAGAATTCCGGAACAATATACTTGTGTTGCTGTTGTTTAAATATACCGTTAGATGGCGTTATAAACACTTCTCTGAATCACGGTGACAAGATTTTTTAAACAGCTTACTTAAGGGGCTCAACGTTTGGTTCGTCGCTTCGAGCCGGCTCGGTTTACGTGGGTTTACGAACCCAGTAGGGCGAGGTGTCTAACCTAACCATCTTCTAGGGCCTCTTTCGCGGGGTTTCGGGTCGACTCTCGAGTCAGGAAAAATTGAAACCCCGCCCTAAAAATTTGTAAAGTACTGTTTTTGATAGGTAAGGTCATAAGGAAACTTTTTGAGGAATTAAAT…	UCGCUUCGAGCCGGCUCGGUUUACGUGGGUUUACGAACCCAGUAGGGCGAGGUGUCUAACCUAACCAUCUUCUAGGGCCUC-UUUCGCGGGGUUUCGGGUCGACUCUCGAGUCAGGAAAAAUUGAAACCCCGCCCUAAAAAUUUGUAAAG-----------UACUGUUUUUGAUAGGUAAGGU	::::::::::::(((,<<<<<<<<-<<<<<<____>>>>>>>>>>>>>><<<_______>>>,,<<<______>>>)))-------<<<<<<<--<<<-<<<<<<____>>>>-->>---->>>-->>>>>>>::::::::::::::::::::::::::::::::::::::::::::::::::	DVOY01057232.1	303-873	Arthropoda	Insecta	Lepidoptera	Hesperiidae
lepidoptera	GCA_902825455.1	Arctia_plantaginis	2e-41	TTATTTCTAAATCCATACATATTATAGTATTATAGATAAATAAACCAATCATCAATCACAAGACCAACAGTCCCGTCATACTAAACCAATGAAAAGAAACTCACGATGCGTCAACTAGATGGCGCCTTAAAGGTACATTTCTAAAACGCGCTGTTAAGATTCTTAAGTGGCGATATAAAGAGCTTCTCAACTAACACTCGCCGCTTAGAGCCGGCTCGGTCTTTAGTGGTTCACGAACCCTATCGGCCGAGGCAACTAACCTAACCAATTTCTTGGGCCTCTTTCGCGGGGTGGCGGGTCGACTCTCGGGTCAGGGAAAATTGAAACCCCGCACATTGCACGATATGTTACAAGTTTAAAAGCACAACTTGACTGTTTTTGGATAGGTAAGGATATAAA…	CCGCUUAGAGCCGGCUCGGUCUUUAGUGGUUCACGAACCCUAUCGGCCGAGGCAACUAACCUAACCAAUUUCUUGGGCCUC-UUUCGCGGGGUGGCGGGUCGACUCUCGGGUCAGGGAAAAUUGAAACCCCGCACAUUGC---ACGAUA----------UGUUACAAGUUUAAAAGCACAACU	::::::::::::(((,<<<<<<<<-<<<<<<____>>>>>>>>>>>>>><<<_______>>>,,<<<______>>>)))-------<<<<<<<--<<<-<<<<<<____>>>>-->>---->>>-->>>>>>>::::::::::::::::::::::::::::::::::::::::::::::::::	CADEBD010000553.1	280639-281207	Arthropoda	Insecta	Lepidoptera	Erebidae
lepidoptera	GCA_018246835.1	Ardaris_eximia	6.2e-44	CAATACACTTGTGATGCTGTTGTTTAAATATGCCGTTAGATGGCGTTATATACACTTCCCTGAATCACGGTGACAAGATTTTTTAAACAGTTTACTTAAGGTGCTCAAAATTTAGCCCGTTGCTACATGCCGGCTCGGTTTACATGGGTTTATGAATCCAGTAGGTCGAGGTATCTAACCTAACCATCTTCTAGGGCCTCTTTCGCGGGATTTCGGGTCGACTCTCGGGTCAGGAAAAATTGAAACCCCGCCCAAAATTTGTAAACTACTTTTTTTTGATAGGTAAGGTAATGAGGAAGAAGTATGTATAACTATTATTATTACACAAGATAAAAAACACAAACCCCAAGAAAAACACCC	UUGCUACAUGCCGGCUCGGUUUACAUGGGUUUAUGAAUCCAGUAGGUCGAGGUAUCUAACCUAACCAUCUUCUAGGGCCUC-UUUCGCGGGAUUUCGGGUCGACUCUCGGGUCAGGAAAAAUUGAAACCCCGCCCAAAAUUUGUAAACUACUUUUUUUUGAUAGGUAAGGUAAUGAGGAAGAA	::::::::::::(((,<<<<<<<<-<<<<<<____>>>>>>>>>>>>>><<<_______>>>,,<<<______>>>)))-------<<<<<<<--<<<-<<<<<<____>>>>-->>---->>>-->>>>>>>::::::::::::::::::::::::::::::::::::::::::::::::::	DWFX01171690.1	1-501	Arthropoda	Insecta	Lepidoptera	Hesperiidae
lepidoptera	GCA_018244935.1	Ardaris_minthe	4.5e-43	TCCACTGCCAACATTTTTTTTATGACGAACAAAAAAAGCGGCTCTTTGATTGGGTACGCTCCCGTAGCGAGAATTCCGGAACAATACACTTGTGATGCTGTTGTTTAAATATGCCGTTAGATGGCGTTATATACATTTCCCTGAATCACGGTGACAAGATTTTTTAAACAGTTTACTTAAGGGGCTCAAAGGTAAGCTCGTTGCTTCATGCCGGCTCGGTTTACATGGGTTTACGAATCCACTAGGTCGAGGTATCTAACCTAACCATCTTCTAGGGCCTCTTTCGCGGGATTTCGGGTCGACTCTCGGGTCAGGAAAAATTGAAACCCCGCCCAAAATTTGTAAACTACTTTTTTTTGATAGGTAAGGTAATGAGGAAGAAGTATGTATAAGTATTAT…	UUGCUUCAUGCCGGCUCGGUUUACAUGGGUUUACGAAUCCACUAGGUCGAGGUAUCUAACCUAACCAUCUUCUAGGGCCUC-UUUCGCGGGAUUUCGGGUCGACUCUCGGGUCAGGAAAAAUUGAAACCCCGCCCAAAAUUUGUAAACUACUUUUUUUUGAUAGGUAAGGUAAUGAGGAAGAA	::::::::::::(((,<<<<<<<<-<<<<<<____>>>>>>>>>>>>>><<<_______>>>,,<<<______>>>)))-------<<<<<<<--<<<-<<<<<<____>>>>-->>---->>>-->>>>>>>::::::::::::::::::::::::::::::::::::::::::::::::::	DWTR01090501.1	636-1217	Arthropoda	Insecta	Lepidoptera	Hesperiidae
lepidoptera	GCA_018244875.1	Ardaris_sela_periphema	5.6e-44	ATCCACTGCCAATGTTTTTTTATGACGAACAAAAAAAGCGGCTCTTTGATTGGGTACGCTCCCGTAGCGAGAATTCCGGAACAATACACTTGTGATGCTGTTGTTTAAATATGCCGTTAGATGGCGTTATATACACTTCCCTGAATCACGGTGACAAGATTTTTTAAACAGTTTACTTAAGGAGCTCAAAGGTAAGCTCGTTGCTTCATGCCGGCTCGGTTTACATGGGTTTATGAATCCAGTAGGTCGAGGTATCTAACCTAACCATCTTCTAGGGCCTCTTTCGCGGGATTTCGGGTCGACTCTCGGGTCAGGAAAAATTGAAACCCCGCCCAAAATTTGTAAACTACTTTTTTTTGATAGGTAAGGTAATGAGGAAGAAGTATGTATAACTATTAT…	UUGCUUCAUGCCGGCUCGGUUUACAUGGGUUUAUGAAUCCAGUAGGUCGAGGUAUCUAACCUAACCAUCUUCUAGGGCCUC-UUUCGCGGGAUUUCGGGUCGACUCUCGGGUCAGGAAAAAUUGAAACCCCGCCCAAAAUUUGUAAACUACUUUUUUUUGAUAGGUAAGGUAAUGAGGAAGAA	::::::::::::(((,<<<<<<<<-<<<<<<____>>>>>>>>>>>>>><<<_______>>>,,<<<______>>>)))-------<<<<<<<--<<<-<<<<<<____>>>>-->>---->>>-->>>>>>>::::::::::::::::::::::::::::::::::::::::::::::::::	DWTQ01060340.1	1282-1863	Arthropoda	Insecta	Lepidoptera	Hesperiidae
lepidoptera	GCA_018248195.1	Archon_apollinus	7.5e-46	TTTCAAATGCATTAAGTAAAACGCTGTTATTTTGATACTACAAACAGACAATGCAATTTTATTTTTTTGTATAGATAGTTAAATCGATCAGTATAATGCTTATTATTTTAAATGTTCACTAGATGGCGATATGTGTTCTTTCAGATCGCGCTATTAAGAACACGTCCGGAGATGACATAGGGGCTGCTAACGTTTTAATATTGGCTTGTGCCGGCTCGGTTCGTAGAGCTCTTCGGAGTTCGTGGGCCGAGGACACTAACCTAACCAACTTCTCGGGCCTCTTTTGCGGGGTGGCGGGTCGACTTTCGAGTCAGGAAAAATTGAAACCCCGTCCAAAATGTAGTAAGAAGGACAAGTGAAACTTTTGATAGGTAAAATTCTCTAATTATAAGTAAAAAC…	UUGGCUUGUGCCGGCUCGGUUCGUAGAGCUCUUCGGAGUUCGUGGGCCGAGGACACUAACCUAACCAACUUCUCGGGCCUCUUUU-GCGGGGUGGCGGGUCGACUUUCGAGUCAGGAAAAAUUGAAACCCCGUCCAAAAUGUAGUAAGAA----GGACAAGUGAAACUUUUGAUAGGUAAAAU	::::::::::::(((,<<<<<<<<-<<<<<<____>>>>>>>>>>>>>><<<_______>>>,,<<<______>>>)))-------<<<<<<<--<<<-<<<<<<____>>>>-->>---->>>-->>>>>>>::::::::::::::::::::::::::::::::::::::::::::::::::	DWIA01091258.1	1320-1897	Arthropoda	Insecta	Lepidoptera	Papilionidae
lepidoptera	GCA_905147365.1	Aricia_agestis	5.5e-39	CTTTTATCCGACGAGCGCACATTACTTACCGCATTTATCTAAAAGCTTAAGTAACAATCCTTCTTTTGAAATTTTTAACGTAACATAAGTGTTATGAATTAGTTGATTAATTTCACCGACAGATGGCAGGGACAGTCTTTTGCATCGCGCTAGTGATGAGACGATGTCGATATGCTTAAGGATTTTCTCTACAACGTGTATTGCTTCGTGCCGGCTCAATCTTATAGGTTCCACGGGACCTATAAGTTGAGGTTCCTAACCTAACCCAACTCTTGGGCCTCTTTCGCAGGGTGGCGGGTCGACTCTCGGGTCAAGAAAAATTGAAACCCTGTACAAAAAATACCTAACTTACCTACCTACTATACTAAAGAGATTTTCACAATTCACTTCAGGCCCAAT…	UUGCUUCGUGCCGGCUCAAUCUUAUAGGUUCCACG..................GGAC.CUAUAAGUUGAGGUUCCUAACCUAACCCAACUCUUGGGCCUC-UUUCGCAGGGUGGCGGGUCGACUCUCG..GGUCAAGAAAAAUUGAAACCCUGUACAAAAAAUACCUAACUUAC---CUACCUACUAUACUAAAGAGAUUUUCA	::::::::::::(((,<<<<<<<<-<<<<<<____~~~~~~~~~~~~~~~~~~>>>>.>>>>>>>>>><<<_______>>>,,<<<______>>>)))-------<<<<<<<--<<<-<<<<<<____~~>>>>-->>---->>>-->>>>>>>::::::::::::::::::::::::::::::::::::::::::::::::::	LR990258.1	18822174-18822752	Arthropoda	Insecta	Lepidoptera	Lycaenidae
lepidoptera	GCA_937612035.1	Aricia_artaxerxes	6.8e-40	TCTTTTATCCGACGAGCGCACATTACTTACCGCATTTATCTAAAAGCTTAAGTAACAATCCTTCTTTTGAAATTTTTAACGTACATACGTGTTATGAATTTGTTGATTAATTTCACCGACAGATGGCAGGGACAGTCTTTTGCATCGCGCTAGTGATGAGACGATTTCGATATGCTTAAGGATTTTCTTTACAACGTATATTGCTTCGTGCCGGCTCAATCTTATAGGTTCCACGGGACCTTTAAGTTGAGGTTCCTAACCTAACCCAACTCTTGGGCCTCTTTCGCAGGGTGGCGGGTCGACTCTCGGGTCAAGAAAAATTGAAACCCTGTACAAAAAATACCTAACTTACCTACCTACTACCTATACTAAAGAGATTTTCACAATTCACTTCAGGCC…	UUGCUUCGUGCCGGCUCAAUCUUAUAGGUUCCACGGGACCUUUAAGUUGAGGUUCCUAACCUAACCCAACUCUUGGGCCUC-UUUCGCAGGGUGGCGGGUCGACUCUCGGGUCAAGAAAAAUUGAAACCCUGUACAAAAAAUACCUAACUUACCUACCUACUACCUAUACUAAAGAGAUUUUC	::::::::::::(((,<<<<<<<<-<<<<<<____>>>>>>>>>>>>>><<<_______>>>,,<<<______>>>)))-------<<<<<<<--<<<-<<<<<<____>>>>-->>---->>>-->>>>>>>::::::::::::::::::::::::::::::::::::::::::::::::::	OW569289.1	6285889-6286470	Arthropoda	Insecta	Lepidoptera	Lycaenidae
lepidoptera	GCA_018247755.1	Arteurotia_tractipennis_tractipennis	6.5e-26		--------------------------------------------------GGGUUCUAACCUAACCAUCUUCUAGGGCCUCUUUU-GUGGAAUUUCGGGCCGACUUUCGAGUCAGGAAAAAUUGAAAUUUCACACAAAAUUAAUUAC---UU-CAUUUAACAUUGAAGUGAAAUGAUUCUUUU	::::::::::::(((,<<<<<<<<-<<<<<<____>>>>>>>>>>>>>><<<_______>>>,,<<<______>>>)))-------<<<<<<<--<<<-<<<<<<____>>>>-->>---->>>-->>>>>>>::::::::::::::::::::::::::::::::::::::::::::::::::	DWGV01061524.1	1-328	Arthropoda	Insecta	Lepidoptera	Hesperiidae
lepidoptera	GCA_018249125.1	Asbolis_capucinus	1.4e-38	ACTTTTTCGTATATAATCTTATTGGAATTGGCACACAGATAAAATAGCAATTAAAATCTCATTGTTTACAGATGTCACTACTATCGAAGGTCAACATCATTTGTTTTACATTGACACTAGATGTCGCTGTTCCATTTCGTGAATCACGCTGATGAGATGTTTTGAACATCCTATATAAGGGTCAACGTTAATGTCAGAATTGCTTTAGTGCCGGCTCGGTCTTCGAGGTTTACGAACCTCTTAGGGCGAGGGTTCTAACCTAACCAGCTTCTTGGGCCTCTTTGGCGGTATTTCGGGTCGACTTTCGAGTCAGGAATAATTGAAACACCGCACAATAAACGAAATAAATAATTATAATAACATGATATTTTTGAGGCGAGGTTAAGTGTGTCAATAATA…	UGCUUUAGUGCCGGCUCGGUCUUC-GAGGUUUACGAACCUCUUAGGGCGAGGGUUCUAACCUAACCAGCUUCUUGGGCCUC-UUUGGCGGUAUUUCGGGUCGACUUUCGAGUCAGGAAUAAUUGAAACACCGCACAAUAAACGAAAUAAAUAAUUAUAAUAACAUGAUAUUUUUGAGGCGAGG	::::::::::::(((,<<<<<<<<-<<<<<<____>>>>>>>>>>>>>><<<_______>>>,,<<<______>>>)))-------<<<<<<<--<<<-<<<<<<____>>>>-->>---->>>-->>>>>>>::::::::::::::::::::::::::::::::::::::::::::::::::	DWJZ01005967.1	12358-12938	Arthropoda	Insecta	Lepidoptera	Hesperiidae
lepidoptera	GCA_018247295.1	Aspitha_agenoria_agenoria	6.5e-42	CTCGTTGCTTTAGTGCCGGCTCGGTTTATATGGATTTGCGAATCCAGTAGGTCGAGGATTCTAACCTAACCAACTTCTAGGGCCTCTTTCGCGGAGTTTCGGGTCGACTCTTGGGTCAGGAAAAATTGAAACCCCGCACAAAATGTATAATTAATAAGCCCTTTTTTGATAGGTGAGGTCGAAATTTCAAGCAACTATTAATTAATTACAAAACTTTAGGCCAGGTATTTATAAGAGTAGGTATATATTATTGATTTGTTTTTTTTCCATGCAGTAAATAACTGAGCGGTTGATCGATGTCATTTTTTGTACAGAAATAGTTTATGGTTCGAATAGTTGCGATTACATACTAGGAAAGCTATTTTTTTATTATTTGGAT	UGCUUUAGUGCCGGCUCGGUUUAUAUGGAUUUGCGAAUCCAGUAGGUCGAGGAUUCUAACCUAACCAACUUCUAGGGCCUC-UUUCGCGGAGUUUCGGGUCGACUCUUGGGUCAGGAAAAAUUGAAACCCCGCACAAAAUGUAUAAUUAA--------UAAGCCCUUUUUUGAUAGGUGAGGU	::::::::::::(((,<<<<<<<<-<<<<<<____>>>>>>>>>>>>>><<<_______>>>,,<<<______>>>)))-------<<<<<<<--<<<-<<<<<<____>>>>-->>---->>>-->>>>>>>::::::::::::::::::::::::::::::::::::::::::::::::::	DWGI01050759.1	1-379	Arthropoda	Insecta	Lepidoptera	Hesperiidae
lepidoptera	GCA_018246895.1	Aspitha_aspitha_aspitha	4.5e-42	TTTGAAATGCATGTTAACAATTTTTTGAGCCAAAAAAGCGTCAAGTCTCTGATTGGGTATGCTCCCGCGTCGAGAATTCGAGCATAACACACTTGTCTCGCAGTTGGTTAAATATACCGCTAGATGGCGTTAAGCTCTTCTGAATCACGGTGACAAGATTTCTTGAATAATCTACTTAAGGCGCTCCGTGTTCGACTCGTTGCTTTAGTGCCGGCTCGGTCTATATGGATTTGCGAATCCTGTAGGTCGAGGATTCTAACCTAACCAACTTCTAGGGCCTCTTTCGCGGAGTTTCGGGTCGACTCTCGGGTCAGGAAAAATTGAAACCCCGCACAAAATGTATAATTAATAAGCCCTTTTTTGATAGGTGAGGTCGAAATTTCAAGCAACTATTAATTA…	UGCUUUAGUGCCGGCUCGGUCUAUAUGGAUUUGCGAAUCCUGUAGGUCGAGGAUUCUAACCUAACCAACUUCUAGGGCCUC-UUUCGCGGAGUUUCGGGUCGACUCUCGGGUCAGGAAAAAUUGAAACCCCGCACAAAAUGUAUAAUUAA--------UAAGCCCUUUUUUGAUAGGUGAGGU	::::::::::::(((,<<<<<<<<-<<<<<<____>>>>>>>>>>>>>><<<_______>>>,,<<<______>>>)))-------<<<<<<<--<<<-<<<<<<____>>>>-->>---->>>-->>>>>>>::::::::::::::::::::::::::::::::::::::::::::::::::	DWGJ01013329.1	1977-2550	Arthropoda	Insecta	Lepidoptera	Hesperiidae
lepidoptera	GCA_018250635.1	Astraptes_apastus	7.2e-43	TCTTCTAGTCACTACAAACAAAAAAATTGGAAAAAAGTAAAAAAAGTAGAGCCTTTGATTGCGATCTCGCAGCGAGATCCGAGATGATGCCCTTGTCGTTGTTGTTTAAGTATACTGTTAGATGGCGCTCTTCCTTTTTCTGAATCACGCGAGCGAGATGTCTTTGGGAACCTATATATAGGGGCACCGACCAAGAATAGTTGCTTAGTGCCGGCTCGGTCTATAAGGATTCGCGAATCCCTTAGGCCGAGGACTCTAACCTAACCATCTTCTTGGGCCTCTTTGCGGGATTTCGGGTCGACTCTCGGGTCAGGAAAAATTGAAACCCCGCACAAAATTAATTTGAATGACAAATAAAGCTATTTTTGGACGGTAAGGTAAATTATTTTAAATTTTAAG…	UUGCUUAGUGCCGGCUCGGUCUAUAAGGAUUCGCGAAUCCCUUAGGCCGAGGACUCUAACCUAACCAUCUUCUUGGGCCUC-UUU-GCGGGAUUUCGGGUCGACUCUCGGGUCAGGAAAAAUUGAAACCCCGCACAAAAUUAAUUUGAAUGACAAAU--AAAGCUAUUUUUGGACGGUAAGGU	::::::::::::(((,<<<<<<<<-<<<<<<____>>>>>>>>>>>>>><<<_______>>>,,<<<______>>>)))-------<<<<<<<--<<<-<<<<<<____>>>>-->>---->>>-->>>>>>>::::::::::::::::::::::::::::::::::::::::::::::::::	DWNY01017912.1	4854-5432	Arthropoda	Insecta	Lepidoptera	Hesperiidae
lepidoptera	GCA_018252015.1	Astraptes_brevicauda	1.9e-46	GCGAACATTATTTTAGTCACTGCAAATAAAAATGTCTTGAAAAAATAAAAAAGTGATCTTTGCTTGCGTGGGATCACGCAGCGGGGATATCCTTGTCGTTGTTGTTTAAGTATACTGTTAGATGGCGCTCATCCTTTTTCTGAATCACGCGACGGCGATGTTATTGGAAACCTATATATAGGGGCGTCGATTGGAAAAAGTTGCTTTATGCCGGCTCGGTCTATAAGGGTTCGCGAATCCTGTAGGCCGAGGACTCTAACCTAACCATCTTCTTGGGCCTCTTTGCGGGGTTTCGGGTCGACTCTCGGGTCAGGAAAAATTGAAACCCCGCGCTAAAAGAATAATAAACTATGATGTTTTTGAGCGGTAAGGTAATTAATTGTTTTTGTTGAACTAATA…	UUGCUUUAUGCCGGCUCGGUCUAUAAGGGUUCGCGAAUCCUGUAGGCCGAGGACUCUAACCUAACCAUCUUCUUGGGCCUC-UUU-GCGGGGUUUCGGGUCGACUCUCGGGUCAGGAAAAAUUGAAACCCCGCGCUAAAAGAAUAAUAAACUAUGAUGUUUUUGA---GCGGUAAGGUAAUUA	::::::::::::(((,<<<<<<<<-<<<<<<____>>>>>>>>>>>>>><<<_______>>>,,<<<______>>>)))-------<<<<<<<--<<<-<<<<<<____>>>>-->>---->>>-->>>>>>>::::::::::::::::::::::::::::::::::::::::::::::::::	DWPW01082179.1	296-873	Arthropoda	Insecta	Lepidoptera	Hesperiidae
lepidoptera	GCA_018250335.1	Astraptes_enotrus	1.7e-42		UUGCUCAGUGCCGGCUCGGUCUUUCAGGGUUCGCGAAUCCUUUAGGCCGAGGAUUCUAACCUAACCAUCUUCUAGGGCCUC-UUU-GCGGGGUUUCGGGUCGGCUUUCGAGUCAGGAAAAAUUGAAACCCCGCGCACAAAAUGAUCAAUAAAUUAAAUGGAUUUUUUGAACGGUAAGGUAAAU	::::::::::::(((,<<<<<<<<-<<<<<<____>>>>>>>>>>>>>><<<_______>>>,,<<<______>>>)))-------<<<<<<<--<<<-<<<<<<____>>>>-->>---->>>-->>>>>>>::::::::::::::::::::::::::::::::::::::::::::::::::	DWNN01017820.1	1438-2018	Arthropoda	Insecta	Lepidoptera	Hesperiidae
lepidoptera	GCA_018250695.1	Astraptes_hopfferi	1.2e-44	AAAATATTTTAGTCACTACAAAAAAAAGGTTTAAAAAAAAAGTAGAGCCTTCGATTGGGTGTGATCTCGTAGTGAGGACCGACACGATACCCTTATCGTTATTGTTTAAGTATACTGTTAGATGGCGCTCTTCCTTTTTCTGAATCACGCGAGCGCGATGTTGTTGGGAGCCTATATATAGGAGCGCCGATCAAAATTAGTTGTTTAATGCCGGCTCGGTCTATAAGGGTTCGCGAATCCTTTAGGCCGAGGACTCTAACCTAACCATCTTCTTGGGCCTCTTTGCGGGATTTCGGGTCGACTCTCGGGTCAGGAAAAATTGAAACCCCGCACAAAATGAATATGAATAAAAAATAATTATTTTTGAGCGGTAAGGTAAATTATTCTAAATTGTAGGAT…	UUGUUUAAUGCCGGCUCGGUCUAUAAGGGUUCGCGAAUCCUUUAGGCCGAGGACUCUAACCUAACCAUCUUCUUGGGCCUC-UUU-GCGGGAUUUCGGGUCGACUCUCGGGUCAGGAAAAAUUGAAACCCCGCACAAAAUGAAUAUGAAUAAAAAAUAAUUAUUUUUGAGCGGUAAGGUAAAU	::::::::::::(((,<<<<<<<<-<<<<<<____>>>>>>>>>>>>>><<<_______>>>,,<<<______>>>)))-------<<<<<<<--<<<-<<<<<<____>>>>-->>---->>>-->>>>>>>::::::::::::::::::::::::::::::::::::::::::::::::::	DWNZ01150473.1	180-760	Arthropoda	Insecta	Lepidoptera	Hesperiidae
lepidoptera	GCA_018250675.1	Astraptes_naxos	3.5e-46	TATTTTATTTACTATAAACAAAAGAACTTTGAAAAAAGTATATAGAGCCTTTGATTGAGTGTGATTTTGCAGCAAGGCCCGGGATGATACCCTTGTTGTTGTTGTTTAAGTATACTGATAGATGGCGCTCTTCCTTTTCCTGAATCACGCGAGCGTGATGTCTTTGGGAATCTATATATAGGGACGCCGATTAAAAATAGTTGCTTAGTGCCGGCTCGGTCTATAAGGGTTCGCGAATCCTTTAGGCCGAGGACTCTAACCTAACCATCTTCTTGGGCCTCTTTGCGGGATTTCGGGTCGACTTTCGGGTCAGGAAAAATTGAAACCCCGCACAAAATTAATAAATAATAATAAATTAAAATATTTTTGAGCGGTAAGGTAAGGTGAATTATTATTTTT…	UUGCUUAGUGCCGGCUCGGUCUAUAAGGGUUCGCGAAUCCUUUAGGCCGAGGACUCUAACCUAACCAUCUUCUUGGGCCUC-UUU-GCGGGAUUUCGGGUCGACUUUCGGGUCAGGAAAAAUUGAAACCCCGCACAAAAUUAAUAAAUAAUAAUAAAUUAAAA-UAUUUUUGAGCGGUAAGGU	::::::::::::(((,<<<<<<<<-<<<<<<____>>>>>>>>>>>>>><<<_______>>>,,<<<______>>>)))-------<<<<<<<--<<<-<<<<<<____>>>>-->>---->>>-->>>>>>>::::::::::::::::::::::::::::::::::::::::::::::::::	DWRC01001917.1	1561-2140	Arthropoda	Insecta	Lepidoptera	Hesperiidae
lepidoptera	GCA_018250735.1	Astraptes_talus	2.8e-36	TTTTAGTCACTACAAACAGAAAGCTTTTAAAAAGTAAAAACGTAGACCCTTTGATTAGCTGTGATCTCGCAGCGAGAACCGGGACGATACCTTTGTCGTTGTTGTTTAAGTGTACTGTTAGATGGCGCTCTTCCTTTTTCTGAATCACGCTAGCGCGATGTTTTTGGAAACCTATATATGGGGGCGCCGTTTAGAAATCGTTGCTTAGTGCCGGCTCGGTCTATAAGGGTTCGCGAACCCTTTAGGCCGAGGACTCTAACCTAACCATCTTCTTGGGCCTCTTTGCGGGATTTCGGGTCGACTCTCGGGTCAGGAAAAATTGAAAC	UUGCUUAGUGCCGGCUCGGUCUAUAAGGGUUCGCGAACCCUUUAGGCCGAGGACUCUAACCUAACCAUCUUCUUGGGCCUC-UUU-GCGGGAUUUCGGGUCGACUCUCGGGUCAGGAAAAAUUGAAAC-------------------------------------------------------	::::::::::::(((,<<<<<<<<-<<<<<<____>>>>>>>>>>>>>><<<_______>>>,,<<<______>>>)))-------<<<<<<<--<<<-<<<<<<____>>>>-->>---->>>-->>>>>>>::::::::::::::::::::::::::::::::::::::::::::::::::	DWNX01252257.1	99-624	Arthropoda	Insecta	Lepidoptera	Hesperiidae
lepidoptera	GCA_905333075.3	Atethmia_centrago	1.8e-45	TCGACATATAAAAACATAGGTATAAAAAACGGGATTATAAACTCTAAGCTTATAATTTATTGGACGTGAACGACTGGCAAACTACAGGATTAATTTCAAACAGGACAACTAGATGGCGTTGTACTTTTTATGTCGAATCCTGAATCTCGCTATAGAGATTTTTCTGTGGGAGCATATAGAGTCCGGCCCGCCCGGTTTCGTTGCTTTAAGCCGGCTCGGTCTGTAGCGGTTTGCGGACTCTATGGGCCGAGGCAACTAACCTAACCAACTTCTTGGACCTCTTTTGCGGGGTGGCGGGTCGACTTTCGAGTCAGGAAAAATTGAAACCCCGCACCAAAAGAACATGTATGATTGAACGGACGCTGATATGCAAAAGATTTTTGATAGGTAAAAATAGTA…	UUGCUUUAAGCCGGCUCGGUCUGUAGCGGUUUGCGGACUCUAUGGGCCGAGGCAACUAACCUAACCAACUUCUUGGACCUCUUUU-GCGGGGUGGCGGGUCGACUUUCGAGUCAGGAAAAAUUGAAACCCCGCACCAAAAGAACAUGUAUGA------UUGAACGGACGCUGAUAUGCAAAAG	::::::::::::(((,<<<<<<<<-<<<<<<____>>>>>>>>>>>>>><<<_______>>>,,<<<______>>>)))-------<<<<<<<--<<<-<<<<<<____>>>>-->>---->>>-->>>>>>>::::::::::::::::::::::::::::::::::::::::::::::::::	HG995377.1	21532309-21532884	Arthropoda	Insecta	Lepidoptera	Noctuidae
lepidoptera	GCA_018246375.1	Atrophaneura_alcinous	4e-42	CTCGCACATTGCCAGTGTGGTGGATAAATGGACTCTTTCCTTGTGAGAGAAGGCACCGAGTCCCAAAATAGGAAACGTTAAGAGGGGCTGTTAAAAAAATTTTCGCACCGAACGATCACTAGATGGCGTTGTGTAAAATTCATAATCACGCTTTCGAGAATGGGTTTAAATTAAATATAAAGCGCGAGGGACATACGACAGCGCTTCGTGCCGGCTCGGTTCTTAGAACTCTTCGGAGTTCGTGGGTCGAGGATGCTAACCTAACCAACTTCTCGGGCCTCTTTTGCGGGATGGCGGGTCGACTCTCGGGTCAGGAAAAATTGAAATCCCGTCCAAAAACAAGTCTTAATTCGATATCTTTGTATAGGTAATGTTTTGTAAATTAATGACGTAACTAAA…	GCGCUUCGUGCCGGCUCGGUUCUUAGAACUCUUCGGAGUUCGUGGGUCGAGGAUGCUAACCUAACCAACUUCUCGGGCCUCUUUU-GCGGGAUGGCGGGUCGACUCUCGGGUCAGGAAAAAUUGAAAUCCCGUCCAAAAACAAGUCUU--------AAUUCGAUAUCUUUGUAUAGGUAAUGU	::::::::::::(((,<<<<<<<<-<<<<<<____>>>>>>>>>>>>>><<<_______>>>,,<<<______>>>)))-------<<<<<<<--<<<-<<<<<<____>>>>-->>---->>>-->>>>>>>::::::::::::::::::::::::::::::::::::::::::::::::::	DWMX01005429.1	4503-5076	Arthropoda	Insecta	Lepidoptera	Papilionidae
lepidoptera	GCA_018248015.1	Atrophaneura_dixoni	8.8e-45	CTCGCACTTCGACTATGTGGTGGATAAATGGACTCTCTCCTTGTGAGAGAAGACATCGAGTACCAAAATTGGGAACGTTAAGAGGAACTGTTAAAAAAATATTTGCACCGAAAGTTCACTAGATGGCGATGTGTAAAATTCGTAATCACGCTTTCGAGAATGAGTTCAAATTAAATATAAAGAGCGGAGGATATTCAAAGTTGCTTTGTGCCGGCTCGGTTCTTAGAACTCTTCGGAGTTCGTGGGTCGAGGATGCTAACCTAACCAATTTCTTGGGCCTCTTTTGCGGGATAGCGGGTCGACTCTCGAGTCAAGAAAAATTGAAATCCCGTCCAAAAAACAAGTCGTCTTAGTTTGTAATTTTTGTATAGGTATAATTTTATTACACTAAACACATCA…	UUGCUUUGUGCCGGCUCGGUUCUUAGAACUCUUCGGAGUUCGUGGGUCGAGGAUGCUAACCUAACCAAUUUCUUGGGCCUCUUUU-GCGGGAUAGCGGGUCGACUCUCGAGUCAAGAAAAAUUGAAAUCCCGUCCAAAAA----ACAAGUCGUCUUAGUUUGUAAUUUUUGUAUAGGUAUAAU	::::::::::::(((,<<<<<<<<-<<<<<<____>>>>>>>>>>>>>><<<_______>>>,,<<<______>>>)))-------<<<<<<<--<<<-<<<<<<____>>>>-->>---->>>-->>>>>>>::::::::::::::::::::::::::::::::::::::::::::::::::	DWHX01006212.1	9787-10364	Arthropoda	Insecta	Lepidoptera	Papilionidae
lepidoptera	GCA_018249035.1	Atrytonopsis_hianna_hianna	2.3e-39	ATTCGATCTTATTGGAAGTTGCTCTTTAGTTGTTTGTCTAAACAAAAAGCCATCGTTTGATTACAGATGGCACTAGTACGCGCCGTGCCCATATAATTTATTATTTAAACTTGGCGCTAGATGGCGGTCTTCCGTTTTCTGCATCACGGTGATGAGATTTTTTTGTCATCCTATATAAGGGTCGGCGTCATTGTACGCATCGCTTTAGTGCCGGCTTGGTCTTTGAGGTTTGCGAACCTCTTAGGGCGAGGGTTCTAACCTAACCATCTTCTTGGGCCTCTTTTGCGGTGTTTCGGGTCGACTTTCGAGTCAGGAAAAATTGAAACACTGCACTAAAATTAAAAATCATGTTTCTTAATAATTTTTGAGGTGAAGGTATAAGGATTATCATGTCATTAA…	CGCUUUAGUGCCGGCUUGGUCUUU-GAGGUUUGCGAACCUCUUAGGGCGAGGGUUCUAACCUAACCAUCUUCUUGGGCCUCUUUU-GCGGUGUUUCGGGUCGACUUUCGAGUCAGGAAAAAUUGAAACACUGCACUAAAA--UUAAAAAUCAU---GUUUCUUAAUAAUUUUUGAGGUGAAGG	::::::::::::(((,<<<<<<<<-<<<<<<____>>>>>>>>>>>>>><<<_______>>>,,<<<______>>>)))-------<<<<<<<--<<<-<<<<<<____>>>>-->>---->>>-->>>>>>>::::::::::::::::::::::::::::::::::::::::::::::::::	DWJP01188690.1	1-419	Arthropoda	Insecta	Lepidoptera	Hesperiidae
lepidoptera	GCA_022318245.1	Augiades_crinisus	1.9e-22	CAACAAAGAAGTAGTAACGGACAAAAAAGCTTGGGTCTTTGATTGGCTATCTTCGCAGAAGGGCTTGGCACGCTGTCGCGAACAATACACTTGCCGCGCTGTTTATGTCCACCGATAGATGTCGCTCTTTCTTCGTCTGAATCACGGTGACGAGAGTCTTTACCCAGCCTATATAAGGGTCGCGGTTCTCAGCGGATAGTTGCTTCAGTGCCGGCTCGGTCTATAGAGATTCGCGAATCTCTTAGGCCGAGGACTCTAACCTAACCATCTTCTGGGGCCTCTTTTGTGAGATTTCGGGTCGAC	UGCUUCAGUGCCGGCUCGGUCUAUAGAGAUUCGCGAAUCUCUUAGGCCGAGGACUCUAACCUAACCAUCUUCU......GGGGCCUCUUUU-GUGAGAUUUCGGGUCGAC-------------------------------------------------------------------------------	::::::::::::(((,<<<<<<<<-<<<<<<____>>>>>>>>>>>>>><<<_______>>>,,<<<______~~~~~~>>>)))-------<<<<<<<--<<<-<<<<<<____>>>>-->>---->>>-->>>>>>>::::::::::::::::::::::::::::::::::::::::::::::::::	DWQY01095891.1	939-1441	Arthropoda	Insecta	Lepidoptera	Hesperiidae
lepidoptera	GCA_018248755.1	Aurina_azines	1.5e-43	GTTACACGCCGACCCTTTATCTACTCTATGGTTGTTGTTAGGTTGTATTATACAAACATGTCGATAGATGTCGCTCTTCCTTTCACTGAATCACGCTAACAGGATTTTTTAGAACGCTTACATATAGGGGACGAAAATATAAGGTTGTTGCTTAAGTGCCGGCTCGGTCTGTAGGGGTTCACGAATCCCTCAGGCCGAGGGTTCTAACCTAACCATCTTCTAGGGCCTCTTTGGCGGGATTTCGGGTCGACTTTCGGGTCAGGAAAAATTGAAATCCCGCACAAAAATAGTATCCATTAATAGTGTAGTAGTATTACCCGTTTTTTTATTGGTAAGGTAAAAAAAGTAAAAAAACTTCGCTAAACTTTGCTTTATTGGAGCTTTTTTTAGTTTCTTTTC…	UGCUUAAGUGCCGGCUCGGUCUGUAGGGGUUCACGAAUCCCUCAGGCCGAGGGUUCUAACCUAACCAUCUUCUAGGGCCUC-UUUGGCGGGAUUUCGGGUCGACUUUCGGGUCAGGAAAAAUUGAAAUCCCGCACAAAAAUAGUAUCCAUUAAUAGUGUAGUAGUAUUACCCGUUUUUUUAUU	::::::::::::(((,<<<<<<<<-<<<<<<____>>>>>>>>>>>>>><<<_______>>>,,<<<______>>>)))-------<<<<<<<--<<<-<<<<<<____>>>>-->>---->>>-->>>>>>>::::::::::::::::::::::::::::::::::::::::::::::::::	DWJD01230203.1	1-467	Arthropoda	Insecta	Lepidoptera	Hesperiidae
lepidoptera	GCA_905146925.1	Autographa_gamma	4.1e-48	CAACACAATAAAATTAAAAACATTCTTACATACGATTGTGTAATAACAAGTAGATACGTGCATAAGCTTAAAAGAGTAAGCTTTACGGTTAGTTACATGGAGGGAAACTAGATGGCGTTGTTCATTAACAAGCCGTTTCTGAATGGCGGTGTTAAGATTTTCGGCCGAGTTTATATATAGGGCCCAGCTACCTGTCACTGTTGCTTAATGCCGGCTCGGTCTGTAGTGGTTTACGGACTCTACGGGCCGAGGCAACTAACCTAACCAACTTCTTGGACCTCATTTGCGGGGTGGCGGGTCGACTCTCGAGTCAGGAAAAATTGAAACCCCGCACAAAAAACGATGATAAAAGATTTTGATAGGTAAAAAGGAACGTAATATAATTAATTAATTATGACG…	UUGCUUAAUGCCGGCUCGGUCUGUAGUGGUUUACG.........................................GACUCUACGGGCCGAGGCA...ACUAACCUAACCAACUUCUUGGACCUCAUUU-GCGGGGUGGCGGGUCGACUCUCG...........................AGUCAGGAAAAAUUGAAACCCCGCACAAAAAACGAUGAUAAA-------------AGAUUUUGAUAGGUAAAAA	::::::::::::(((,<<<<<<<<-<<<<<<____~~~~~~~~~~~~~~~~~~~~~~~~~~~~~~~~~~~~~~~~~>>>>>>>>>>>>>><<<__..._____>>>,,<<<______>>>)))-------<<<<<<<--<<<-<<<<<<____~~~~~~~~~~~~~~~~~~~~~~~~~~~>>>>-->>---->>>-->>>>>>>::::::::::::::::::::::::::::::::::::::::::::::::::	LR989856.1	4047875-4048443	Arthropoda	Insecta	Lepidoptera	Noctuidae
lepidoptera	GCA_905475315.1	Autographa_pulchrina	3.9e-48	AACACAATAAAATTAAAAACAACTTACGTACTATTGTGTAATAACAAGTAGATACGTGCATATAAGCTCAAAAGAGTAAGCTTTACGATTAGTTTCATGAAGAGGAACTAGATGGCGTTGTTCATTGACAGGCCGTTTCTGAATGGCGGTGTTAAGATTTTCGCCCGAGTTTATATATAGGGCCCAGCTACCTGTCACATTTGCTTCATGCCGGCTCGGTCTGTAGTGGTTTACGGACTCTACGGGCCGAGGCAACTAACCTAACCAACTTCTTGGACCTCATTTGCGGGGTGGCGGGTCGACTTTCGAGTCAGGAAAAATTGAAACCCCGCACTAAAAACGATGATTAAAGATTTTGATAGGTAAAAAGAAACGTAATTATGTCGTAGTCATTAACAT…	UUGCUUCAUGCCGGCUCGGUCUGUAGUGGUUUACGGACUCUACGGGCCGAGGCAACUAACCUAACCAACUUCUUGGACCUCAUUU-GCGGGGUGGCGGGUCGACUUUCGAGUCAGGAAAAAUUGAAACCCCGCACUAAAAACGAUGA-------------UUAAAGAUUUUGAUAGGUAAAAA	::::::::::::(((,<<<<<<<<-<<<<<<____>>>>>>>>>>>>>><<<_______>>>,,<<<______>>>)))-------<<<<<<<--<<<-<<<<<<____>>>>-->>---->>>-->>>>>>>::::::::::::::::::::::::::::::::::::::::::::::::::	FR997768.1	9690275-9690843	Arthropoda	Insecta	Lepidoptera	Noctuidae
lepidoptera	GCA_018251535.1	Autochton_itylus	3.2e-45	CGAATAGAGTAACCTCTTTGCTTTGGGAAGTCGGTTAAAAAAGGTTGATTCTTTGATTGCGTACGTTCTCACGGCGAGGATTCCGGAACAATACACTTGTATTGTTTGAGTATGTCGTTAGATGGCGTTGTTCCTCTTTCTGAATCACGCCGGCGAGATTTTTTTGGTAGTATATATAAAGGGTCGCCGTTTCGATTAAGTTGCTTATTGCCGGCTCGGTCTACAAGGATTCGCGAATCCTGTAGGCCGAGGACTCTAACCTAACCATCTTCTAGGGCCTCTTTGCGGGATTTCGGGTCGACTCTCGAGTCAGGAAAAATTGAAACCCCGCACAAAACGAATAATTATATAAAAAAAAAGTTTTTGGTCGGTAAGGTAAATTAAATTGTTCGAATTAAG…	UUGCUUAUUGCCGGCUCGGUCUACAAGGAUUCGCGAAUCCUGUAGGCCGAGGACUCUAA............................................CCUAACCAUCUUCUAGGGCCUC-UUU-GCGGGAUUUCGGGUCGACUCUCGAGUCAGGAAAAAUUGAAACCCCGCACAAAACGAAUAAUU----AUAUAAAAAAAAAGUUUUUGGUCGGUAAGGU	::::::::::::(((,<<<<<<<<-<<<<<<____>>>>>>>>>>>>>><<<_______~~~~~~~~~~~~~~~~~~~~~~~~~~~~~~~~~~~~~~~~~~~~>>>,,<<<______>>>)))-------<<<<<<<--<<<-<<<<<<____>>>>-->>---->>>-->>>>>>>::::::::::::::::::::::::::::::::::::::::::::::::::	DWPH01098706.1	706-1282	Arthropoda	Insecta	Lepidoptera	Hesperiidae
lepidoptera	GCA_018249355.1	Autochton_longipennis	1.5e-37	TTACAAATAAAAAAACGCTATGGAAAAACTAAAAAATGTCGACTCACTGATTGGGTGTGTTCTCGCAACGAGCAGTTCGGAACAAAACCTTTGTTGTATTATTGTTTAAATTTATTGTTAGATGGCGCTCTTCCATTTTCTGAATCACGCGGGTGAGATTTTATTGTTAACTTATATATAGGAGCGTCGGCATCATTAAATTGCTTCATGCCGGCTCGGTCTATTAGGGTTCGCGAACCCTCTAGGCTGAGGATTCTAACCTAACCATCTTCTAGGGCCTCTTTGCGGGGAATTCGGGTCGACTCTCGGGTCAGGAAAAATTGAAACCCCGCACAAAATGAATAAT	UUGCUUCAUGCCGGCUCGGUCUAUUAGGGUUCGCGAACCCUCUAGGCUGAGGAUUCUAACCUAACCAUCUUCUAGGGCCUC-UUU-GCGGGGAaUUCGGGUCGACUCUCGGGUCAGGAAAAAUUGAAACCCCGCACAAAAUGAAUAAU------------------------------------	::::::::::::(((,<<<<<<<<-<<<<<<____>>>>>>>>>>>>>><<<_______>>>,,<<<______>>>)))-------<<<<<<<.--<<<-<<<<<<____>>>>-->>---->>>-->>>>>>>::::::::::::::::::::::::::::::::::::::::::::::::::	DWKF01107013.1	1-346	Arthropoda	Insecta	Lepidoptera	Hesperiidae
lepidoptera	GCA_018249355.1	Autochton_longipennis	3.1e-37	CTTTAGTGCCGGCTCGGTCTTAAGGGTTTGCGAACCCGATAGGGCGAGGGTTCTAACCTAACCAGCTTCTTGGGCCTCTTTCGCGGAGTTTCGGGTCGACTTTCGAGTCAGGAATAATTGAAACACCGCACTAAAAGATGAACTATAATAAATTTAGATTTATTTAATTTGATTATTTTTGAGGCGAGGTTAAGATAAAGAAGAGAGATCTGTATAAGATATAATATTTATATTATTTGATGCGTAAATTATGTACCATTATTTT	UUU---AGUGCCGGCUCGGUCU-UAAGGGUUUGCGAACCCGAUAGGGCGAGGGUUCUAACCUAACCAGCUUCUUGGGCCUC-UUUCGCGGAGU.UUCGGGUCGACUUUCGAGUCAGGAAUAAUUGAAACACCGCACUAAAAGAUGAACUAUAAUAAAUUUAGAU-UUAUUUAAUUUGAUUAUUU	::::::::::::(((,<<<<<<<<-<<<<<<____>>>>>>>>>>>>>><<<_______>>>,,<<<______>>>)))-------<<<<<<<.--<<<-<<<<<<____>>>>-->>---->>>-->>>>>>>::::::::::::::::::::::::::::::::::::::::::::::::::	DWKF01407650.1	1-378	Arthropoda	Insecta	Lepidoptera	Hesperiidae
lepidoptera	GCA_018250435.1	Autochton_oryx	2.9e-46	TTTCTGATTGTCCCTACGAACAAAAAAGCTTTGAAAAAAGGTACGTTCTTTGATTGGATACGTTCTCGCAGCGAGGATTGCGGAACAATACACTCATCGTATCGTTTGAGTATGCCAGTAGATGGCGCTCTTCCTTATTCTGAAACACGCCAGCGATATTTCTTTGGGATTGTATATAAAGGACGGCTTCCAAAGTTTAATTGCTTATTGCCGGCTCGGTCTACGAGGATTCGCGAATCCTGTAGGCCGAGGACTCTAACCTAACCATCTTCTAGGGCCTCTTTGCGGGATTTCGGGTCGACTCTCGGGTCAGGAAAAATTGAAACCCCGCACAAAATGAATAATAATTATTTAAATTGTTTTTGGTCGGTAAGGTAAATGGTTTCAAATGAACAAAAT…	UUGCUUAUUGCCGGCUCGGUCUACGAGGAUUCGCGAAUCCUGUAGGCCGAGGACUCUAACCUAACCAUCUUCUAGGGCCUC-UUU-GCGGGAUUUCGGGUCGACUCUCGGGUCAGGAAAAAUUGAAACCCCGCACAAAAUGAAUAAUAAUUAUUUAAAUUGUUUUUGGUCGGUAAGGUAAAUG	::::::::::::(((,<<<<<<<<-<<<<<<____>>>>>>>>>>>>>><<<_______>>>,,<<<______>>>)))-------<<<<<<<--<<<-<<<<<<____>>>>-->>---->>>-->>>>>>>::::::::::::::::::::::::::::::::::::::::::::::::::	DWLJ01018637.1	231-811	Arthropoda	Insecta	Lepidoptera	Hesperiidae
lepidoptera	GCA_018250395.1	Autochton_potrillo_potrillo	3.9e-44	ACTTTGTTTTGGTCACTACGAACAAAAAAGCTTTGAAAAAAAGGTTGATTCTTTGCTGGATACGTTATCACAGCGAGGATTTCGGAACAATAACATTTGTGTTGTTTAAGTACGCCGTTAGATGTCGCTCTTCCTCTTGCTGAACCACGCTGGCGAGATTTTTTAAGTAGCGTATATAAAGCATCGCCGTTCGGGTCGAGTTGCTCATTGCCGGCTCGGTCTCCAAGGATTCGCGAATCCTGTAGGCCGAGGACTCTAACCTAACCATCTTCTAGGGCCTCTTTGCGGGATTTCGGGTCGACTCTCGAGTCAGGAAAAATTGAAACCCCGCACAAAATTAATAATAATAAATTGTTTTTGTTCGGTAAGGTAAATGATTAGAAATAACTATAATATATA…	UUGCUCAUUGCCGGCUCGGUCUCCAAGGAUUCGCGAAUCCUGUAGGCCGAGGACUCUAACCUAACCAUCUUCUAGGGCCUC-UUU-GCGGGAUUUCGGGUCGACUCUCGAGUCAGGAAAAAUUGAAACCCCGCACAAAAUUAAUAAUAAUAAAUU-----GUUUUUGUUCGGUAAGGUAAAUG	::::::::::::(((,<<<<<<<<-<<<<<<____>>>>>>>>>>>>>><<<_______>>>,,<<<______>>>)))-------<<<<<<<--<<<-<<<<<<____>>>>-->>---->>>-->>>>>>>::::::::::::::::::::::::::::::::::::::::::::::::::	DWNO01112499.1	418-993	Arthropoda	Insecta	Lepidoptera	Hesperiidae
lepidoptera	GCA_018251715.1	Autochton_pseudocellus	2.8e-45	GTCACTCCAAATAAAAAGCTATGGAAATAGTAAAAAATGTCGACTCTCTGATTGGGTGTGTTCTCGCAACGAGGAATTCGGAACAAAACCCTTGTTGTACATTGTTTAAGTACGCTACTAGATGGCGCTCTTTCATTTTCTGAATCACGCGGATGAGATTTTGCTGTTACCGTATATATAGGAGCGTCAGGTATAACAGATTGCTCAGTGCCGGCTCAGTCTGTAAGGGTTTGCGAATCCTTTAGGCTGAGGACTCTAACCTAACCATCTTCTAGGGCCTCTTTGCGGGGTTTCGGGTCGACTCTCGGGTCAGGAAAAATTGAAACCCCGCACAAAATGAATAATAAACAAAATTATTTTTTAATCGGTAAGGTAAATGATTCTAAATTGTAGGATATA…	UUGCUCAGUGCCGGCUCAGUCUGUAAGGGUUUGCGAAUCCUUUAGGCUGAGGACUCUAACCUAACCAUCUUCUAGGGCCUC-UUU-GCGGGGUUUCGGGUCGACUCUCGGGUCAGGAAAAAUUGAAACCCCGCACAAAAUGAAUAAUAAACAAAAUUAUUUUU--UAAUCGGUAAGGUAAAUG	::::::::::::(((,<<<<<<<<-<<<<<<____>>>>>>>>>>>>>><<<_______>>>,,<<<______>>>)))-------<<<<<<<--<<<-<<<<<<____>>>>-->>---->>>-->>>>>>>::::::::::::::::::::::::::::::::::::::::::::::::::	DWTK01019572.1	476-1054	Arthropoda	Insecta	Lepidoptera	Hesperiidae
lepidoptera	GCA_018249315.1	Autochton_zarex	6.4e-43	TCACTACAAGTAAAAAAGCTATGAAAAAAGTACAAAATGTCGACTCTGATTGGGTGTGTTCTCGCAACGAGCATTTCGGAACAAAACCCTTGCTGTACTATTGTTTAAATATACGGTTAGATGGCGCTTATCCATTTTCTGAATCACGCGGGCGAGATTTTATTGTTAACGTATATATAGGGGGCGTCAATTATTCCAAACTGCTTCATGCCGGCTCAGTCTACTAGGGTTCGCGAATCCTTTAGGCTGAGGACTCTAACCTAACCATCTTCTAGGGCCTCTTTGCGGGATTTCGGGTCGACTTTCGGGTCAGGAAAAATTGAAACCCCGCACAAAATGATTAATAAACTAAATTATTTTTGAGCGGTAAGGTAAATCAATTTAAATTTTAGGATTTAT…	CUGCUUCAUGCCGGCUCAGUCUACUAGGGUUCGCGAAUCCUUUAGGCUGAGGACUCUAA......CCUAACCAUCUUCU.......AGGGCCUC-UUU-GCGGGAUUUCGGGUCGACUUUCG.....GGUCAGGAAAAAUUGAAACCCCGCACAAAAUGAUUAAUAAACUAAAUU----AUUUUUGAGCGGUAAGGUAAAU	::::::::::::(((,<<<<<<<<-<<<<<<____>>>>>>>>>>>>>><<<_______~~~~~~>>>,,<<<______~~~~~~~>>>)))-------<<<<<<<--<<<-<<<<<<____~~~~~>>>>-->>---->>>-->>>>>>>::::::::::::::::::::::::::::::::::::::::::::::::::	DWKG01023671.1	612-1188	Arthropoda	Insecta	Lepidoptera	Hesperiidae
lepidoptera	GCA_018245255.1	Azonax_typhaon	5e-42	TACAAATTACAAACGGCTGTTAATCATTGTTTGTTACGAAAAAGCGTTGAGATTTTGGATACGTTCCCGCTGTGAGACACCAGCGGTCCATTAGTTCGTTGTTGTTTAAATACGCCGTTAGATGGCGTTATATGTTCCCTGAATCACGGTGTTAAGATTTTTTGAACAGGTTACTAAAAGGCGCTCCGTTTACCAATCATCGCTTAAGTGCCGGCTCGGTCTACATGGGTTTGCGAATTCTGTAAGTCGAGGACTCTAACCTAACCATCTTCTAGGGCCTCTTTTGCGGGGTTTCGGGTCGACTTTCGGGTCAGGAAAAATTGAAACCCCGTACAAAATGCATATTATATTTTTCTAACCCATAGTTTTTTGTGTAGGTAAGGTCAATGTTTTTAGGAA…	CGCUUAAGUGCCGGCUCGGUCUACAUGGGUUUGCGAAUUCUGUAAGUCGAGGACUCUAACCUAACCAUCUUCUAGGGCCUCUUUU-GCGGGGUUUCGGGUCGACUUUCGGGUCAGGAAAAAUUGAAACCCCGUACAAAAUGCAUAUUAUAU--UUUUCUAACCCAUAGUUUUUUGUGUAGGUA	::::::::::::(((,<<<<<<<<-<<<<<<____>>>>>>>>>>>>>><<<_______>>>,,<<<______>>>)))-------<<<<<<<--<<<-<<<<<<____>>>>-->>---->>>-->>>>>>>::::::::::::::::::::::::::::::::::::::::::::::::::	DWLM01017301.1	709-1288	Arthropoda	Insecta	Lepidoptera	Hesperiidae
lepidoptera	GCA_018237305.1	Baeotis_zonata_zonata	8.1e-29	TTTACGAATTTGCCAAGTTGAGGAATCTAACCTAACCACGGTCTTGGGCCTCTTTCGCAGGGTAGCGGGTCGACTTTCGGGTCAAGAAAAATTGAAACCCTGCCACTAAACTAACTACTCGTAGAAGCAGAACGTACTAACAAACTTAATATTAGGTAAATCAATTCCTAATAGTATGCAGTATTTTTAATACTAATATAGTTGCACGGGGTACATATTGTCCATTACTAATTAGTAGTAAGGCTGACTGAAGACAGTATCTATACATCTTTTAATTATGAAGTCTGTCTACAATTAGAGATTGAATCTAATTAAG	-----------------------------UUUACGAAUUUGCCAAGUUGAGGAAUCUAACCUAACCACGGUCUUGGGCCUC-UUUCGCAGGGUAGCGGGUCGACUUUCGGGUCAAGAAAAAUUGAAACCCUGCCACUAA--ACUAACUACUCGUAGAAGCAGAACGUACUAACAAACUUAAUA	::::::::::::(((,<<<<<<<<-<<<<<<____>>>>>>>>>>>>>><<<_______>>>,,<<<______>>>)))-------<<<<<<<--<<<-<<<<<<____>>>>-->>---->>>-->>>>>>>::::::::::::::::::::::::::::::::::::::::::::::::::	DWDK01175829.1	1-516	Arthropoda	Insecta	Lepidoptera	Riodinidae
lepidoptera	GCA_018248095.1	Baronia_brevicornis	6.7e-47	GAAGATAATATTTCAACCTGAATTATTTTACACAGCATATTTGGAAGATTACTAAAGAAGAGTAGATGAAACTTTAGTTTTTGATTCGAAAGTTTAAGAGATTATATTCAAAATATCTACTAGATGGCGCTCTACTGCAAATAATAGCGCTTTCAAGACTAAGATTGAATTATATAGTAACGATTTTAAATTCTCCGTATTTGCTTTAAGCCGGCTCGGTCCAGTGTGGTTCACGGACCATCTGGGCCGAGGAAACTAACCTAACCATCTTATAGGGCCTCTTTTGCGGGGTAGCGGGTCGACTTTCGAGTCAGGAAAAATTGAAACCCCGTACCTAAAATAAACTTAGGATAAGGACATATGATATACTATATTTTTTGAGGTAAGGTTATACTATTA…	UUGCUUUAAGCCGGCUCGGUCCAGUGUGGUUCACGGACCAUCUGGGCCGAGGAAACUAACCUAACCAUCUUAUAGGGCCUCUUUU-GCGGGGUAGCGGGUCGACUUUCGAGUCAGGAAAAAUUGAAACCCCGUACCUAAAAUAAACUUA-GGAUAAGGACAUAUGAUAUACUAUAUUUUUUGA	::::::::::::(((,<<<<<<<<-<<<<<<____>>>>>>>>>>>>>><<<_______>>>,,<<<______>>>)))-------<<<<<<<--<<<-<<<<<<____>>>>-->>---->>>-->>>>>>>::::::::::::::::::::::::::::::::::::::::::::::::::	DWHY01038691.1	2033-2613	Arthropoda	Insecta	Lepidoptera	Papilionidae
lepidoptera	GCA_018248135.1	Battus_belus	7e-42	AAACACTTTAATGATATAAGATTTATTGTCTAATCATAATTTAATTCCCTATATCTATATGAATACGTAATTTTATTTCAAAGGATTTAAGTACATTTAGTATTGTCCCAGTGCACTAGATGGCGTTAGTAGTCGATTGCATCGCGATTATGAAATGTTCTTGTCATATATGTATCATATAATATGAAAGAATTTAAAACGGGCCTCGCGCCGGCTCGGTTCGCGGAACTCCACGGAGTACGAGGGCCGAGGTTACTAACCTAACCAACTTCTTGGGCCTCTTTTGCGGGGTGGCGGGTCGACTCTCGGGTCACGAAAAATTGAAACCCTGTCCAATGAAATATTATTGACCAAATATACAAATGTACAAATATAAAGACCCTTGAGTAGGTGATACAT…	GGGCCUCGCGCCGGCUCGGUUCGCGGAACUCCACG.........GAGUACGAGGGCCGAGGUUACUAACCUAACCAACUUCUUGGGCCUCUUUU-GCGGGGUGGCGGGUCGACUCUCGGGUCACGAAAA..AUUGAAACCCUGUCCAAUGAAAUAUUA---UUGACCAAAUAUACAAAUGUACAAAUAUAAAGA	::::::::::::(((,<<<<<<<<-<<<<<<____~~~~~~~~~>>>>>>>>>>>>>><<<_______>>>,,<<<______>>>)))-------<<<<<<<--<<<-<<<<<<____>>>>-->>---..->>>-->>>>>>>::::::::::::::::::::::::::::::::::::::::::::::::::	DWIC01001882.1	454-1032	Arthropoda	Insecta	Lepidoptera	Papilionidae
lepidoptera	GCA_018248135.1	Battus_belus	3e-14	AGTTTTTTTTAAAGGTTTTATGTTTTATTAGGTAAAACATAAAAAATAGAACGATCCTCATGAAAAGTAGTTTCCTTATGAAAAGTGTTGCCATGTTTAGTAAATATTTCATTTACTGATACATCTACTTTTGATATTTTCCCTAGTCTCGTGTCGGCTCGGTTTAGAATTAAAGGGTCGAGAAAACTAATCTAACCAAATTTTTGTGACTCTGAGTAGCGTGTCGACTCATGGGTTAGGAAAACCTGAAATGCCACCAAATAAAACGCTAATAACTTTTGAATTTTTTTTCATAATTTTTTCACCGTCTGCTAAGTAAATGCATGCATGCTTTGTTGTCTCCGATGTATACAGTATACTAATCTATAATAACGGCGATGTATGATGACAATGGGTGAA…	UAGUCUCGUGUCGGCUCGGUUU-------------agaauuaaa--------GGGUCGAGAAAACUAAUCUAACCAAAUUUUUGUGACUC---U----GAGUAGCGUGUCGACUCAUGGGUUAGGAAAA..CCUGAAAUGCCA-CCAAAUAAAACGCUAAUAACUUUUGAAUUUUUUUUCAUAAUUUUUUCACC	::::::::::::(((,<<<<<<<<-<<<<<<____~~~~~~~~~>>>>>>>>>>>>>><<<_______>>>,,<<<______>>>)))-------<<<<<<<--<<<-<<<<<<____>>>>-->>---..->>>-->>>>>>>::::::::::::::::::::::::::::::::::::::::::::::::::	DWIC01175097.1	1-506	Arthropoda	Insecta	Lepidoptera	Papilionidae
lepidoptera	GCA_018248135.1	Battus_belus	1.1e-12	CGGGGTGGCGGGTCGACTCTCGGGTCACGAAAAATTGAAACCCTGTCCAATGAAATATTATTGACCAAATATACAAACGTACAAATATCGACCCTTGAGTAGGTGATACATGGTGTATCTTTTTACATCATTTACAACGATAGTAAATTATTCGAGATCCATAGCGATCTACATCTGTGTTTCATTATATATCCTCAAAGAAATATAATTAATTATTTACTTTTAAATTTAAAACTAAGTAATTCATATGCGATACACTCAGAGACGGGTTTTAAGAGTAACGAGCT	-----------------------------------.........----------------------------------------------------CGGGGUGGCGGGUCGACUCUCGGGUCACGAAAA..AUUGAAACCCUGUCCAAUGAAAUAUUA--------UUGAC-CAAAUAUACAAACGUACAAAUA	::::::::::::(((,<<<<<<<<-<<<<<<____~~~~~~~~~>>>>>>>>>>>>>><<<_______>>>,,<<<______>>>)))-------<<<<<<<--<<<-<<<<<<____>>>>-->>---..->>>-->>>>>>>::::::::::::::::::::::::::::::::::::::::::::::::::	DWIC01003518.1	7011-7497	Arthropoda	Insecta	Lepidoptera	Papilionidae
lepidoptera	GCA_018237785.1	Befrostia_lalannei	1.9e-38	CCGGCTCAGTCTTAATAGATTTACGAATCTATCAAGTTGAGGTTTCTAACCTAACCACGTTCTTGGGCCTCTTTTGCAGGGTGGCGGGTCGACTCTCGAGTCAAGAAAAATTGAAACCCTGTAAATAAACATAATTAACATATAAAGTCCACTGCAGGTCCTCACTAATAAATTAAACTAGGTAAACTCAATCTAGTTTAATTTACAATTTAGTAGTGGTGTAAAAGTAACGAAAACAAGCGTACCCG	----------CCGGCUCAGUCUUAAUAGAUUUACGAAUCUAUCAAGUUGAGGUUUCUAACCUAACCACGUUCUUGGGCCUCUUUU-GCAGGGUGGCGGGUCGACUCUCGAGUCAAGAAAAAUUGAAACCCUGUAAAUAAACAUAAUUAACAUAUAAAGUC-CACUGCAGGUCCUCACUAAUAA	::::::::::::(((,<<<<<<<<-<<<<<<____>>>>>>>>>>>>>><<<_______>>>,,<<<______>>>)))-------<<<<<<<--<<<-<<<<<<____>>>>-->>---->>>-->>>>>>>::::::::::::::::::::::::::::::::::::::::::::::::::	DVZU01263723.1	1-448	Arthropoda	Insecta	Lepidoptera	Riodinidae
lepidoptera	GCA_910589475.1	Bembecia_ichneumoniformis	8.1e-42	TATTAGGTATGTTATATTTAGAGCATATTGTCAATTTACTTAAAAAGCGTCTTCATAAATACACATTGGCAAGAAAAAAATAAGTACTCTCAGATTATTTACCAAGATCGACAACAGATGGTGCTGTCCGTACACGTTATATCGCGCTATTGCTTCGCTCGTAACCGACTGACGGTTCAAAGGCTTTAAACAGATGTTCCTTGCATTTTGCCGGCTCGCCCTATAGGGATTCTACAATGGATCTCTTAGGTCGAGGCATCTAACCTAACCATCTTCTTGGGCCTCTTTTGCGAGATAGCGGGTCGACTTACGAGTCAGGAAAAATTGAAATCTCGCGCCAAAAATCTTTTATTTTAAATATAATAATATAAATAAGCAAATATGAAAAGAAATCTCATA…	UUGCAUUUUGCCGGCUCGCCCUAUAGGGAUUcuacAAUGGAUCUCUUAGGUCGAGGCAUCUAACCUAACCAUCUUCUUGGGCCUCUUUU-GCGAGAUAGCGGGUCGACUUACGAGUCAGGAAAAAUUGAAAUCUCGCGCCAAAAAUCUUUU----AUUUUAAAUAUAAUAAUAUAAAUAAGCAAAUA	::::::::::::(((,<<<<<<<<-<<<<<<....____>>>>>>>>>>>>>><<<_______>>>,,<<<______>>>)))-------<<<<<<<--<<<-<<<<<<____>>>>-->>---->>>-->>>>>>>::::::::::::::::::::::::::::::::::::::::::::::::::	OU342526.1	13242791-13243372	Arthropoda	Insecta	Lepidoptera	Sesiidae
lepidoptera	GCA_018248175.1	Bhutanitis_pulchristriata	1.5e-43	CAGATCACTCATTAATTAAAAGCGAGCGCATGGTTATTTATTAAATTACAATTTTTTTAAAATGACTCCTGCCACAAAGCGTACTACGCTCCATTAATTTTATTATTGCAAGCAACCACTAGATGGCCATATGTGTACATCCAGATCGCGCTATTAAGAATGCATCCAAAGTCGACGTAAGGGCTGTGATACAAAAAATATTGCTTTACGCCGGCTCGGCTTTTAGAGCTCTCCGGAGTTCTCGGGTCGAGGATTCTAACCTAACCAACTTCTCGGGCCTCTTTTGCGGGGTGGCGGGTCGACTTTCGAGTCAAGAAAAATTGAAACTCCGCCCTAAAAAGTATATTAGTTTTCTGAATGTTGATAGGTAACATAACAAAACTTTACTATTCGTTGCAG…	UUGCUUUACGCCGGCUCGGCUUUUAGAGCUCUCCGGAGUUCUCGGGUCGAGGAUUCUAACCUAACCAACUUCUCGGGCCUCUUUU-GCGGGGUGGCGGGUCGACUUUCGAGUCAAGAAAAAUUGAAACUCCGCCCUAAAAAGUAU--------AUUAGUUUUCUGAAUGUUGAUAGGUAACAU	::::::::::::(((,<<<<<<<<-<<<<<<____>>>>>>>>>>>>>><<<_______>>>,,<<<______>>>)))-------<<<<<<<--<<<-<<<<<<____>>>>-->>---->>>-->>>>>>>::::::::::::::::::::::::::::::::::::::::::::::::::	DWID01108541.1	29-602	Arthropoda	Insecta	Lepidoptera	Papilionidae
lepidoptera	GCA_900239965.1	Bicyclus_anynana	5e-45	TCTTTAATTTCTGGGGTAAAACTAAAAGTATTATTTATTCTGTCTCGGAGTCCACTGTACGAAATTTCGTCAGAGGCATAAGTAGCATAAGCAAATCATTACTTTTGTTACTCATACGCTAGATGGCGTTGTGAGCTTCTTACACCGCGCTACGAGTGTTCGTTTCGGGGATACCTTGAGATGTTGAATCTTTTAAATTAATGCTTTATGCCGGCTCGGTTTACATGGGTCTACGGACTCAGTAGGCCGAGGAGTCCTAACCTAACCATTTTCTTGGGCCTCTTTCGCGGGGTAGCGGGTCGACTTTCGAGTCAGGAAAAATTGAAATCCCGCCCAACAAACATTAATATAACTAGGCTAGGACGCGACAAGGAATGACTGTCTATAATTTTAGGGTTA…	AUGCUUUAUGCCGGCUCGGUUUACAUGGGUCUACGGACUCAGUAGGCCGAGGAGuCCUAACCUAACCAUUUUCUUGGGCCUC-UUUCGCGGGGUAGCGGGUCGACUUUCGAGUCAGGAAAAAUUGAAAUCCCGCCCAACAAACAUUAAUAUAACUAGGCUAGGACG-----CGACAAGGAAUGA	::::::::::::(((,<<<<<<<<-<<<<<<____>>>>>>>>>>>>>><<<__._____>>>,,<<<______>>>)))-------<<<<<<<--<<<-<<<<<<____>>>>-->>---->>>-->>>>>>>::::::::::::::::::::::::::::::::::::::::::::::::::	OENV01000053.1	743371-743948	Arthropoda	Insecta	Lepidoptera	Nymphalidae
lepidoptera	GCA_905404145.2	Biston_betularia	1.6e-42	TATTAAAAAACAAAAAGAAAAACTTTTTTTAATGTTGCTTGAAACCATTTGCTATTAATTAATTATTGTTACAGATTCAAGTTCAATAGTTATTTAAACGCTCAATAGATGGCGCTCTAAAAGTTACTGCTATGCTGGCTGAATCGCGCAAACGTTATTTTAATTTTTGGCAGCGTTGGCGCCAGGCGATCTCTTATACATCGCTTTACGCCGGCTCGGTCTGTGATGGTTTAAGGACCGCATGGGCCGAGGATACTAACCTAACCAATTTCTTGGGCCTCTTTCGCGGAGTGGCGGGTCGACTTTCGAGTCAGGAATAATTGAAACTCCGCACCACAGAAGCATAAGGCGGCCCGTACACGGTCAATTTGATCCGCGATCAATGATCGCGATCCAAAT…	UCGCUUUACGCCGGCUCGGUCUGUGAUGGUUUAAGGACCGCAUGGGCCGAGGAUACUAACCUAACCAAUUUCUUGGGCCUC-UUUCGCGGAGUGGCGGGUCGACUUUCGAGUCAGGAAUAAUUGAAACUCCGCACCACAGAAGCAUAAGGCGGCCCGUACACGGUCAAUUUGAUCCGCGAUCA	::::::::::::(((,<<<<<<<<-<<<<<<____>>>>>>>>>>>>>><<<_______>>>,,<<<______>>>)))-------<<<<<<<--<<<-<<<<<<____>>>>-->>---->>>-->>>>>>>::::::::::::::::::::::::::::::::::::::::::::::::::	FR989869.1	10493774-10494355	Arthropoda	Insecta	Lepidoptera	Geometridae
lepidoptera	GCA_907269095.1	Blastobasis_adustella	1.1e-38	ACTGCATGCCAACTGCAAAATCGCAAATTGCTGAATAGAACTGCAGCCAAATTAGAATGCAGTTATGAGTGCAGTGCAGTACGGTACGTCTCTTTCATTTGTATTGTGTAACGTCACTAGATGGCGCTGGAAGTAAAATAGATCGCGCTATTGACGTGGTCCAACCGAAATAAGGGTACAGTTTACGTTTAGTTTAGGAGTTGCTTCGAGCCGGCTCGGTCTGTGCTGTCTGCGGACCGCATGTGGTCGAGGTAACTAACCTGACCATCTTCTTGGGCCTCTTTTGCGGGGTTGCGGGTCGACTCTCGGGTCATGAAAAATTGTAACCCCGCGCTAAAAATAATGGACGACACGCAAACAGATTGTTTTTAAGGCTAAAAATTGTTTGTGTTCCCTCCC…	UUGCUUCGAGCCGGCUCGGUCUGU-GCUGUCUGCGGACCGCAUGuGGUCGAGGUAACUAACCUGACCAUCUUCUUGGGCCUCUUUU-GCGGGGUUGCGGGUCGACUCUCGGGUCAUGAAAAAUUGUAACCCCGCGCUAAAAAUAAUGGA--CGACACGCAAACAGAUUGUUUUUAAGGCUAAAA	::::::::::::(((,<<<<<<<<-<<<<<<____>>>>>>>>>.>>>>><<<_______>>>,,<<<______>>>)))-------<<<<<<<--<<<-<<<<<<____>>>>-->>---->>>-->>>>>>>::::::::::::::::::::::::::::::::::::::::::::::::::	OU026115.1	19441203-19441782	Arthropoda	Insecta	Lepidoptera	Blastobasidae
lepidoptera	GCA_905147135.1	Blastobasis_lacticolella	1.9e-40	GAACTGCATGCCAACTGCAAAATCGCAAATTGCTGATTAGAACTGCAGCCAAATTAGAATGCAGTTATGAGTGCAGTGCAGTACGATACATGTCTTTCAGTTGCTTTGTTACGTCACTAGATGGCGCTGGAAGTAAAATAGATCGCGCTATTGACATGGGCCTACCGAAATAAGGGTACAATTGATTTTAAGTTTGGGAGTTGCTTCGAGCCGGCTCGGTCCGTGCAGTCTGCGGACCGCATGGGGTCGAGGTAACTAACCTAACCATCTTCTTGGGCCTCTTTTGCGGGGTTGCGGGTCGACTCTCGGGTCATGAAAAATTGTAACCCCGCGCAAAATATATATATGACACACCCCCATACAGATTGAAGTGTTTTTACGGCTAAAAATTGTTTGTCC…	UUGCUUCGAGCCGGCUCGGUCCGU-GCAGUCUGCGGACCGCAUgGGGUCGAGGUAACUAACCUAACCAUCUUCUUGGGCCUCUUUU-GCGGGGUUGCGGGUCGACUCUCG...........GGUCAUGAAAAAUUGUAACCCCGCGCAAAAUAUAUAUAUGACACA-CCCCCAUACAGAUUGAAGUGUUUUUACG	::::::::::::(((,<<<<<<<<-<<<<<<____>>>>>>>>.>>>>>><<<_______>>>,,<<<______>>>)))-------<<<<<<<--<<<-<<<<<<____~~~~~~~~~~~>>>>-->>---->>>-->>>>>>>::::::::::::::::::::::::::::::::::::::::::::::::::	LR990041.1	19529075-19529655	Arthropoda	Insecta	Lepidoptera	Blastobasidae
lepidoptera	GCA_905147135.1	Blastobasis_lacticolella	4.3e-10	CGCAGCGAGCTTCGAATTTTTGGCCTATATGCTCATAAAACCGTAGGCGATTGTGAGTCAGAGTCAGGGCTGAGGGGGGGGGGGGGGGGGGGGGGGGGGAAATTGCACCCATTGCCCCACCCCCCTGGGTCCTGGCCTGGCAAAAATAGCTCGCGATAATATATTCTCATAATGTCGTCATAATGTTCTCGTCAAAGTTATAGTTTCAAGTCGGTTCGGTCTGTGTAATCTGCGGACCACAGGGGTCGAGGAACCTAACCATCTTCTTGGGCCTCTTTTGCGGAGTTGCTGGTCAAAAAAATTATTATGGTCAGCCCAGGCACCCAGTTGATGTAGATGAGAGTACGATGGCGCCAAACTAAGCAGGCAGACTGTAGTAATCAACGTTTCTGGCTCGGA…	UAGUUUCAAGUCGGUUCGGUCUGU-GUAAUCUGCGGACCACAG.GGGUCGAGG-----AACCUAACCAUCUUCUUGGGCCUCUUUU-G----------------------cggaguugcug-----------------------GUCAAAAAAAUUAUUAUGGUCAGCCCAGGCACCCAGUUGAUGUAGAUGAGA	::::::::::::(((,<<<<<<<<-<<<<<<____>>>>>>>>.>>>>>><<<_______>>>,,<<<______>>>)))-------<<<<<<<--<<<-<<<<<<____~~~~~~~~~~~>>>>-->>---->>>-->>>>>>>::::::::::::::::::::::::::::::::::::::::::::::::::	LR990048.1	16286312-16286853	Arthropoda	Insecta	Lepidoptera	Blastobasidae
lepidoptera	GCA_905231865.2	Boloria_selene	9.9e-47	TATATATAATAAAAGTAAAATATTTTAATATTAAATGATTACATTGCAATAACAAACACAATGCAAAAACTAAATCCCAACTACTTCGATCGTTAAATGAATTTAATAAATTTTACAATAGATGGCGCTACTGGTATATTGAATCGCGCTATCGAAATGTATTCCTACTATCATATGGGGGTTTGAAGTACTTTATAAATTTGCTATAAGCCGGCTCGGTTTGCATGGATTTACGAATCCAGTAGGCCGAGGAAACTAACCTAACCATCTTCTTGGGCCTCTTTCGCGGGGTGGCGGGTCGACTTGCGAGTCAGGAAAAATTGAAACCCCGTCTAATAATGAGAAATATATATAAACAAATACATTTTTTGGAGAAGGTATGGAATTGAGTAATTTATG…	UUGCUAUAAGCCGGCUCGGUUUGCAUGGAUUUACGAAUCCAGUAGGCCGAGGAAACUAACCUAACCAUCUUCUUGGGCCUC-UUUCGCGGGGUGGCGGGUCGACUUGCGAGUCAGGAAAAAUUGAAACCCCGUCUAAUA--AUGAGAAAUAUAUAUAAACAAAUACAUUUUUUGGAGAAGGUA	::::::::::::(((,<<<<<<<<-<<<<<<____>>>>>>>>>>>>>><<<_______>>>,,<<<______>>>)))-------<<<<<<<--<<<-<<<<<<____>>>>-->>---->>>-->>>>>>>::::::::::::::::::::::::::::::::::::::::::::::::::	HG993146.1	6598887-6599466	Arthropoda	Insecta	Lepidoptera	Nymphalidae
lepidoptera	GCA_002197625.1	Bombyx_huttoni	5.2e-43	TTTGTTCAAAGCCAAAATCACTGAATCCTTCAATTCTTTTTATTAAAGTATGAAAATTAAGAGTTTTACAGCTTACGCTACAGCAGTTTAAACTACAGTTTGTTGGTGCTAAAGTCATCAATAGATGGCGCTGCTTCAATTTAAAACTGGCTATTGACATTTGTATCCTTTATTTGAAAAGGTTGGAATTTAGAAACAAATCGCTTCGTGCCGGCTCGGCCCTCGGGCGCCTATGGGTTCCGAAAGTCGAGGTATCTAACCTAACCAACTTCTGGGGCCTCTTTTGCGGGGTGGCGGGTCGACTTTAGAGTCAGGAAAAATTGAAACCCCGTGCAACATACTTAAAAATATTTGTACCCTTGGTACAATGCCTACTGCCTTGACGTAGCACATGGCGTA…	UCGCUUCGUGCCGGCUCGGCCCUCGGGCGCCUAUGGGUUCCGAAAGUCGAGGUAUCUAACCUAACCAACUUCUGGGGCCUCUUUU-GCGGGGUGGCGGGUCGACUUUAGAGUCAGGAAAAAUUGAAACCCCGUGCAACAUACUUAAAAAUAU-------------UUGUACCCUUGGUACAAU	::::::::::::(((,<<<<<<<<-<<<<<<____>>>>>>>>>>>>>><<<_______>>>,,<<<______>>>)))-------<<<<<<<--<<<-<<<<<<____>>>>-->>---->>>-->>>>>>>::::::::::::::::::::::::::::::::::::::::::::::::::	ASCI01223505.1	479-1047	Arthropoda	Insecta	Lepidoptera	Bombycidae
lepidoptera	GCA_003987935.1	Bombyx_mandarina	2.8e-47	TCTTTTTAGAAGACTTCGTATAAATGAAAACAAAGAAGTTCAAAATTGTAGACGTGTTTAATTTGATTAATGTTATTTGTAGGTTATGCTATAGTCTGTTGGTGTTAAAGTCATCAATAGATGGCGCTGCTTCAATTTAAAACTAGCTATTGAGATTCGCATCTTTTATTTTAGTAACTTAGAATGTACCAACAAATAAATCGCTTCATGCCGGCTCGGCCCTCGGGTGCCCATGGGCTCCGAAAGTCGAGGTATCTAACCTAACCAACTTCTAGGGCCTCTTTTGCGGGGTGGCGGGTCGACTTTAGAGTCAGGAAAAATTGAAACCCCGTGCAATATACTAAAAAAAAAGTTTGTAGTTTGTACCTTTGGTACAGTACCTTGACGCAGTACATGCCA…	UCGCUUCAUGCCGGCUCGGCCCUCGGGUGCCCAUG.............GGCUCCGAAAGUCGAGGUAUCUAACCUAACCAACUUCUAGGGCCUCUUUU-GCGGGGUGGCGGGUCGACUUUAG..............................................................................AGUCAGGAAAA.AUUGAAACCCCGUGCAAUAUACUAAAAAAAAAGUU-UGUAG---UUUGUACCUUUGGUACAGU	::::::::::::(((,<<<<<<<<-<<<<<<____~~~~~~~~~~~~~>>>>>>>>>>>>>><<<_______>>>,,<<<______>>>)))-------<<<<<<<--<<<-<<<<<<____~~~~~~~~~~~~~~~~~~~~~~~~~~~~~~~~~~~~~~~~~~~~~~~~~~~~~~~~~~~~~~~~~~~~~~~~~~~~~~>>>>-->>---.->>>-->>>>>>>::::::::::::::::::::::::::::::::::::::::::::::::::	PYSK01000065.1	88779-89356	Arthropoda	Insecta	Lepidoptera	Bombycidae
lepidoptera	GCA_014905235.2	Bombyx_mori	2.5e-47	TTTCTTTTTAGAAGACTTCGTATAAATGAAAACAAAGAAGTTCAAAATTGTAAACGTGTTTAGTTAGACTAGTGTCATTTTTAAGTTATGTTATCGTTTGTTGGTGTTAGTCATCAATAGATGGCGCTGCTTCAATTTAAAACTAGCTATTGAGATTCGCATCCTTTATTTTAGTAACTTATAATGTACCAACAAATAAATCGCTTCATGCCGGCTCGGCCCTCGGGTGCCCATGGGCTCCGAAAGTCGAGGTATCTAACCTAACCAACTTCTAGGGCCTCTTTTGCGGGGTGGCGGGTCGACTTTAGAGTCAGGAAAAATTGAAACCCCGTGCAATATACTAAAAAAAAAGTTTGTACTTTGTACCTTTGGTACAGTACCTTGACGCAGTACATGCCA…	UCGCUUCAUGCCGGCUCGGCCCUCGGGUGCCCAUGGGCUCCGAAAGUCGAGGUAUCUAACCUAACCAACUUCUAGGGCCUCUUUU-GCGGGGUGGCGGGUCGACUUUAGAGUCAGGAAAAAUUGAAACCCCGUGCAAUAUACUAAAAAAAAAGUUU----GUACUUUGUACCUUUGGUACAGU	::::::::::::(((,<<<<<<<<-<<<<<<____>>>>>>>>>>>>>><<<_______>>>,,<<<______>>>)))-------<<<<<<<--<<<-<<<<<<____>>>>-->>---->>>-->>>>>>>::::::::::::::::::::::::::::::::::::::::::::::::::	BHWX01000012.1	11451032-11451609	Arthropoda	Insecta	Lepidoptera	Bombycidae
lepidoptera	GCA_937001585.1	Brachylomia_viminalis	8.4e-45	ATATTATAAAAAACATAAGTATACAAAAACGGGATTATAAACTCTAAGCTTTTAATATATTGGACATTACGACTGGCAAACTACGGGATTAATTTCAAACAGGACAACTAGATGGCGTTGTACTTTTTATGTCGAATCCTGAATCTCGCTGTAGAGATTTTTCTGCGACAGCCTATAGGGGTCCGGCCGGCCCGATTTCATTGCTAATAGCCGGCTCGGTCTGTAGCGGTTTGCGGACTCTATGGGCCGAGGCAACTAACCTAACCAACTTCTTGGACCTCTTTTGCGGGGTGGCGGGTCGACTCTCGAGTCAGGAAAAATTGAAACCCCGCACCCAAAAAACGTAGACACAATTACGAGTATGCAATTGATTTTTGAGATAGGTAAAAAAATTCATTT…	UUGCUAAUAGCCGGCUCGGUCUGUAGCGGUUUGC.GGACUC.UAUGGGCCGAGGCA.ACUAACCUAACCAACUUCU......................................UGGACCUCUUUU-GCGGGGUGGCGGGUCGACUCUCG...........AGUCAGGAAAAAUUGAAACCCCGCACCCAAAAAACGUAGACACAAUUACGAGUAUG-----CAAUUGAUUUUUG	::::::::::::(((,<<<<<<<<-<<<<<<___._>>>>>.>>>>>>>>><<<__._____>>>,,<<<______~~~~~~~~~~~~~~~~~~~~~~~~~~~~~~~~~~~~~~>>>)))-------<<<<<<<--<<<-<<<<<<____~~~~~~~~~~~>>>>-->>---->>>-->>>>>>>::::::::::::::::::::::::::::::::::::::::::::::::::	OW443302.1	9038301-9038877	Arthropoda	Insecta	Lepidoptera	Noctuidae
lepidoptera	GCA_921882275.1	Brenthis_ino	4.5e-46	TAAAAATAAAATATTTTTTATTAACTAGTAGCATTGGAATAATAAATACGATGCAAAAGTCATATTAATTAAAACACCTAAGACTTCGATCGGCAAATGAATTTCAAAATTTTGACAATAGATGGCGCTACAGGTCATCTGAATCGCGCTATAGAAATGTATTCCTAATAACATATAGGGGTCTGAAGTACAATTTTGATTTGCTATTAGCCGGCTCGGTTTACATGGATTTACGAATCCAGTAGGCCGAGGAAACTAACCTAACCATTTTCTTGGGCCTCTTTCGCGGGGTGGCGGGCCGACTCGCGAGTCAGGAAAAATTGAAACCCCGTCTAATAATTAGAAATACATAACATCAAATAGATTTTTTTGGAGTAGGTATAGAATTGAGTAATTTAT…	UUGCUAUUAGCCGGCUCGGUUUACAUGGAUUUACGAAUCCAGUAGGCCGAGGAAACUAACCUAACCAUUUUCUUGGGCCUC-UUUCGCGGGGUGGCGGGCCGACUCGCGAGUCAGGAAAAAUUGAAACCCCGUCUAAUAAU-UAGAAAUACAUAACAUCAAAUAGAUUUUUUUGGAGUAGGUA	::::::::::::(((,<<<<<<<<-<<<<<<____>>>>>>>>>>>>>><<<_______>>>,,<<<______>>>)))-------<<<<<<<--<<<-<<<<<<____>>>>-->>---->>>-->>>>>>>::::::::::::::::::::::::::::::::::::::::::::::::::	OV170226.1	15088047-15088627	Arthropoda	Insecta	Lepidoptera	Nymphalidae
lepidoptera	GCA_018249455.1	Bungalotis_erythus	1.3e-41	ATTTGTAGTCGTTATGGACAAAAAAGCTTTGAAAAAGGTTGAGTCTTTGATTGGGTATGCTCTTGGAGTGAGGATTTCGGAACAATACATTTGTCGTACTTTGCTTAAGTATGCCGTTAGATGGCGTTCTTTCTTTCTCTGGCTCACGCGAACGAGATTTTTTAAGCAGCTTACTTAAAGGCATGGCGGTGTTTCACTATTGCTTTAGTGCCGGCTCGGTCTAGAGGGATTCACGAATCCCTTAGGCCGAGGGTTCTAACCTAACCATCTTCTAGGGCCTCTTTTGCGGGATTTCGGGCCGACTCTCGAGTCAGGAAAAATTGAAATTCCGCACAAAATGCATTAAATGATCACGAGTACTTTAGAGTACCCATATTTTTATTGGTAAGGTAAATCATC…	UGCUUUAGUGCCGGCUCGGUCUAGAGGGAUUCACGAAUCCCUUAGGCCGAGGGUUCUAACCUAACCAUCUUCUAGGGCCUCUUUU-GCGGGAUUUCGGGCCGACUCUCGAGUCAGGAAAAAUUGAAAUUCCGCACAAAAUGCAUUAAAUGAUCACGAGUACUUUAGAGUACCCAUAUUUUUAU	::::::::::::(((,<<<<<<<<-<<<<<<____>>>>>>>>>>>>>><<<_______>>>,,<<<______>>>)))-------<<<<<<<--<<<-<<<<<<____>>>>-->>---->>>-->>>>>>>::::::::::::::::::::::::::::::::::::::::::::::::::	DWKN01039624.1	1-430	Arthropoda	Insecta	Lepidoptera	Hesperiidae
lepidoptera	GCA_007844875.1	Busseola_fusca	6.9e-48	TTTAGAACACAGAGGACAAACATATAAACAATGATTTTTTAGATGCCTATATATAGATAGATAGTTGAACGACCGGCAAACTACAGGACTAATTCCAAACATGATCACAAGATGGCGTTGTCCTTTTTATATCGAATCCTGAATCTCGCTATAGAGACATTTCTGCGACGATATATAAGGGTCCGGTCGGCCCGCTTTCGTTGCATTTAGCCGGCTCGGTCTGTAGCGGTTTGCGGACTCTATGGGCCGAGGCAACTAACCTAACCAACTTCTTGGACCTCTTTAGCGGGGTGGCGGGTCGACTCTCGAGTCAGGAAAAATTGAAACCCCGCACCAAAAAACATATGTACTATTATATTATTAGATTTTTTGATAGGTTAAAATTAATACTGAGATGCG…	UUGCAUUUAGCCGGCUCGGUCUGUAGCGGUUUGCGGACUCUAUGGGCCGAGGCAACUAACCUAACCAACUUCUUGGACCUC-UUUAGCGGGGUGGCGGGUCGACUCUCGAGUCAGGAAAAAUUGAAACCCCGCACCAAAAAACAuAUGUACUAUUAUAUUAUUAGAUUUUUUGAUAGGUUAAAA	::::::::::::(((,<<<<<<<<-<<<<<<____>>>>>>>>>>>>>><<<_______>>>,,<<<______>>>)))-------<<<<<<<--<<<-<<<<<<____>>>>-->>---->>>-->>>>>>>:::::::::::.:::::::::::::::::::::::::::::::::::::::	VKGM01071460.1	664-1246	Arthropoda	Insecta	Lepidoptera	Noctuidae
lepidoptera	GCA_018249435.1	Butleria_flavomaculatus_valdivianus	3.7e-43	TTTCTGAATTACGGTGACGAGTGTCTTTAACAAGCTTACTTAAGGGGCATCGGAATTAAACACGCTGCTTTAGTGCCGGCTCGGTCTATAGGGGTTCACGAATCTCTTAGGCCGAGGGTTCTAACCTAACCATCTTCTAGGGCCTCTTTTGCGGGGATTCGGGTCGACTTTCGAGTCAGGAAAAATTGAAACCCCGTACAAAAATGATAATGGTTATTAATATTTTGTTTTTGAGGTAAGGTCAGTCATCATTTATCTGTATCTATCAATGTCATGATGATGTCACTGTTTGCTCTTTTACTAAGTGACTGCAAATGT	UGCUUUAGUGCCGGCUCGGUCUAUAGGGGUUCACGAAUCUCUUAGGCCGAGGGUUCUAACCUAACCAUCUUCUAGGGCCUCUUUU-GCGGGGAUUCGGGUCGACUUUCGAGUCAGGAAAAAUUGAAACCCCGUACAAAAAUGAUAAUGG-----UUAUUAAUAUUUUGUUUUUGAGGUAAGGU	::::::::::::(((,<<<<<<<<-<<<<<<____>>>>>>>>>>>>>><<<_______>>>,,<<<______>>>)))-------<<<<<<<--<<<-<<<<<<____>>>>-->>---->>>-->>>>>>>::::::::::::::::::::::::::::::::::::::::::::::::::	DWKP01174838.1	1-453	Arthropoda	Insecta	Lepidoptera	Hesperiidae
lepidoptera	GCA_018251655.1	Cabirus_procas	7.3e-41	GCAGATACTTTTGATATTTCAATTAAAAAATGTATTGGATCTTTGGTAAGGTGTGCTCTCGCAGCGCGATGAGCATTTTTTACACTTACACTTGTAGCGTTTTTTAAATATGCCGTTAGATGGCAGTTACTCGGTCCGCTGAATCGTGCTAACAAGATATTTTATGTAATTTACTTAAAGGGCGACATTGCTTGATTATTTGCTGTATTGCCGGCTCGGTCTACAGGGTTTCGAGAATCCCTTAGGCCGAGGAGTCTAACCTAACCATCTTCTTGGGCCTCTTTGGCGGAGTTTCGGGTCGACCTTCGGGTCAGGAAAAATTGAAACCCCGTACAAAACACGCATGGATTTTTTTAACAGGTGAGGTTGTTATATTCATTAGGAGAGAAAGAGATGTGT…	UGCUGUAUUGCCGGCUCGGUCUACAGGGUUUCGAG...AAUCCCUUAGGCCGAGGAGUCUAACCUAACCAUCUUCUUGGGCCUC-UUUGGCGGAGUUUCGGGUCGACCUUCGGGUCAGGAAAAAUUGAAACCCCGUACAAAACACGCAUGGAUUUUUUUAACAGGUGAGGUUGUUAUAUUCAUUAG	::::::::::::(((,<<<<<<<<-<<<<<<____~~~>>>>>>>>>>>>>><<<_______>>>,,<<<______>>>)))-------<<<<<<<--<<<-<<<<<<____>>>>-->>---->>>-->>>>>>>::::::::::::::::::::::::::::::::::::::::::::::::::	DWPL01083252.1	122-703	Arthropoda	Insecta	Lepidoptera	Hesperiidae
lepidoptera	GCA_018251655.1	Cabirus_procas	1.3e-14	GAATTCAACCGGAATCTATCGTTCGTCATCAACAGGTGAGCTACAACTGGACCTTCTGTTATAGCGCCTTGGTGTCCCAGGAATCTAACCTAACCATTTTCTTGAGCCTCTTTGGCTTAGTTTCGGGTCGACCTTCGGTTCAGGAAAAATTTAAACCCCGTACAAAACATGCATGGAACTTTTCAACACACCCAACTAGAATTCAACCGGAATCTATCTTTCGTCATCCACAGGTGAGCTACAACGCGGCCGGGGTGCTGGCGCACATGGCGTCCGACGGTCCCGAAGCGTGGACCGTGGAGGAACCGTCCCGTACTGCGGTTCTAGAGCGCGTGGCCATTGCGGTCGAACGCTGGGACCGGTTCGCTGAGAGGAATATCAACTATCGGTCCTTCGAGC…	UUCUGUUAUAGCGCCUUGG----------------ugu-----------CCCAGGAAUCUAACCUAACCAUUUUCUUGAGCCUC-UUUGGCUUAGUUUCGGGUCGACCUUCGGUUCAGGAAAAAUUUAAACCCCGUACAAAACAUGCAUGGAACUUUUCAACACACCC-----AACUAGAAUUCAA	::::::::::::(((,<<<<<<<<-<<<<<<____~~~>>>>>>>>>>>>>><<<_______>>>,,<<<______>>>)))-------<<<<<<<--<<<-<<<<<<____>>>>-->>---->>>-->>>>>>>::::::::::::::::::::::::::::::::::::::::::::::::::	DWPL01229830.1	6-558	Arthropoda	Insecta	Lepidoptera	Hesperiidae
lepidoptera	GCA_018251655.1	Cabirus_procas	2.7e-14	TGTTCTCAAAAGGCCATGTGTACCAAAAATTGCCAATCCGCACTTGACCACCGTGGTGAACTATGGCCTAGTCCGACAGGAGTTCGACGGTATTAGGTTGGAGATTATGTAACAATACTTGTAGAAACGACGACGATATGTGTGATCACCTTCCGTTATAGCGCCGTGGTGTCCCAGGAACCTAACCTAACCATCTTTTTGGGCCTCTTTGGCTGAGTTTCGGGTCGACCTTCGTGTCCGGAAAAATTTAAAC	UUCCGUUAUAGCGCCGUGG----------------ugu-----------CCCAGGAACCUAACCUAACCAUCUUUUUGGGCCUC-UUUGGCUGAGUUUCGGGUCGACCUUCGUGUCCGGAAAAAUUUAAAC-------------------------------------------------------	::::::::::::(((,<<<<<<<<-<<<<<<____~~~>>>>>>>>>>>>>><<<_______>>>,,<<<______>>>)))-------<<<<<<<--<<<-<<<<<<____>>>>-->>---->>>-->>>>>>>::::::::::::::::::::::::::::::::::::::::::::::::::	DWPL01362942.1	1-453	Arthropoda	Insecta	Lepidoptera	Hesperiidae
lepidoptera	GCA_020352625.1	Cactoblastis_cactorum	2.6e-35	TAAAATAAGTAAGCTTCTAAAATTGTCTCAATCAGTTTTTATTGTTTGTACAAATTATAATTAAAAATCAAGTAATTAAAATAATACAATTGATTTTAGTAGTTTTTGCATCCTTACTCTAGATGGCGTTGTTCAAAATTGAAAGACGCTATGAGAGTTTTCACTGGATATTATATGGGGTATTCAAGTGTATTAAAACGATTGTTACGACCGGCTCAGTTCATTCTAGTCTACGGACTGGATGGGGTGAGGTACCCTAACCTAACCAGCTTCTTGGACCTCTTTAGCGAGTTTCGGGTCGGCTTTCGGGCCACGAAAAATTGAAACTCGCCAATGACAATGGCAAAAAGGTGATAAAGGAACAGATTTTTGAGGTCGAGGTTAAGAAATTTTCTTGTA…	AUUGUUACGACCGGCUCAGUUCAUUCUAGUC..UACGGACUGGAUGGGGUGAGGUAcCCUAACCUAACCAGCUUCUUGGACCUCUUUA--GCGAGUUUCGGGUCGGCUUUCG..GGCCACGAAAAAUUGAAACUCGCCAAUGACAAUGGCAAAAAGGUGAUAAAGGAA-CAGAUUUUUGAGGUCGAGG	::::::::::::(((,<<<<<<<<-<<<<<<..____>>>>>>>>>>>>>><<<__._____>>>,,<<<______>>>)))-------<<<<<<<--<<<-<<<<<<____~~>>>>-->>---->>>-->>>>>>>::::::::::::::::::::::::::::::::::::::::::::::::::	JADGIL010017044.1	1243-1823	Arthropoda	Insecta	Lepidoptera	Pyralidae
lepidoptera	GCA_927399485.1	Calamotropha_paludella	1.9e-34	CCAGTGCTCAATAAATAAACCTTATAGCGTAGTAAAGACGTATTATTCTCTTGTTTTATATTAAAAAGTTTTCGTCTGATTCTATACAATGCTTTACATGTCAACGTGAACTAAAGTGATATTACGCGAATACAAATTTCTGAATCGCGCGTGCGAAATTCTTTGTGGCAAACATATAAAGGTCCAGTCCGGCAATTGAGTTTGCTTACGCCGGCTCGATTCATTGATGTCTACGGACATCTTGGGTCGAGGCACCCTAACCTAACCACCTTCTTGGACCTCTTTTGTTGGTTTCGGGTCGACTCTCGAGTCAGGATAAACTGAAACCGCATTACCATAAAACATTTTTACAATATAGCAGATATATCGGGCGGGGGCGTGTTAGAAAGAAATGATTCA…	UUUGCUUACGCCGGCUCGAUUCAU...UGAUGUC..UAC.GGACAUCUUGGGUCGAGGCAcCCUAACCUAACCACCUUCUUGGACCUCUUUU--GUUGGUUUCGGGUCGACUCUCG..........................AGUCAGGAUAAACUGAAACC----GCAUUACCAUAAAACAUUUUUACAAUAUAG-CAGAUAUAUCGGGCGGGGG	::::::::::::(((,<<<<<<<<...-<<<<<<..___._>>>>>>>>>>>>>><<<__._____>>>,,<<<______>>>)))-------<<<<<<<--<<<-<<<<<<____~~~~~~~~~~~~~~~~~~~~~~~~~~>>>>-->>---->>>-->>>>>>>::::::::::::::::::::::::::::::::::::::::::::::::::	OV656806.1	19147215-19147791	Arthropoda	Insecta	Lepidoptera	Crambidae
lepidoptera	GCA_018236665.1	Calephelis_perditalis	2.8e-39	CTGTTTTCATTTGGCTACGACGCAGTGGGCATCATATTATATTTCAATTTTGACATATTTCGTTGAGAGTTCATGTCCTGAGTGAGTAACATTCACATTCAGGTTCAACATCTTTACAACAGGTGGCGATATACGCGAAGTAGATCGCGTTAACAGTAATAAAAATTAAATTAACGTATATTCTAAAAGCATATTCGAAATCGCTTCCAGCCGGCTCAGTCTTAGTAGATTTACGAATTTACTAAGTTGAGGTTTCTAACCTAACCTCGTTCTTGGGCCTCTTTTGCAGGGTGACGGGTCGACTTTCGGGTCAAGAAAAATTGAAACCCTGTTACTATATCAATCAATCATCATAATATGACAAATGTGATATAGGGAATAGGGATGGGTCGTCGACGA…	UCGCUUCCAGCCGGCUCAGUCUUAGUAGAUUUACGAAUUUACUAAGUUGAGGUUUCUAACCUAACCUCGUUCUUGGGCCUCUUUU-GCAGGGUGACGGGUCGACUUUCGGGUCAAGAAAAAUUGAAACCCUGUUACUAUAUCAAUCAAUCAUCAUAAUAUGACAAAUGUGAUAUAGGGAAUAG	::::::::::::(((,<<<<<<<<-<<<<<<____>>>>>>>>>>>>>><<<_______>>>,,<<<______>>>)))-------<<<<<<<--<<<-<<<<<<____>>>>-->>---->>>-->>>>>>>::::::::::::::::::::::::::::::::::::::::::::::::::	DVZK01230168.1	406-987	Arthropoda	Insecta	Lepidoptera	Riodinidae
lepidoptera	GCA_018236665.1	Calephelis_perditalis	2.2e-13	GGGTGACGGGTCGACTTTCGGGTCAAGAAAAATTGAAACCCTGTCCCTATTATATATCAATAATCGAAAGTGTATTAATTTATAATACCGTATAATAGTAATAGTAATACTAATACTATTATTGAAAATGTATTAGAGCCTTTACGCCCTTTAACATGAGTCGGTAATTGGTATAGATTACATTCGGTAAGTTACGTGTCGAAACTCGAAATCTATGACACTTTTGGTCTAAAATTGTGTTACTCTCAGTTACCGATAGAATAGAGGCGCTGTTGAAAGTTTTTA	-----------------------------------------------------------------------------------------GGGUGACGGGUCGACUUUCGGGUCAAGAAAAAUUGAAACCCUGUCCCUAUUAUAUAUCAAUAAU---------CGAAAGUGUAUUAAUUUAUAA	::::::::::::(((,<<<<<<<<-<<<<<<____>>>>>>>>>>>>>><<<_______>>>,,<<<______>>>)))-------<<<<<<<--<<<-<<<<<<____>>>>-->>---->>>-->>>>>>>::::::::::::::::::::::::::::::::::::::::::::::::::	DVZK01396756.1	1-485	Arthropoda	Insecta	Lepidoptera	Riodinidae
lepidoptera	GCA_002245475.1	Calephelis_virginiensis	1.6e-37	TTGAATACGACGCAGTGGGCAACATATTTTTCAATTTTGACATATATCGTTGAGAGCTCATGTCCCGAGTGATATAGTGATATATGAATGTGACATTCACATTCAGGTTCAACATTTTTACAATAGGTGGCGACAGTCGCGAAGTAGATCGCGTTAACAGTAATAAAAATTAAATTGACATATATTCTAAAAGCTTAAAAACGCTTCCAGCCGGCTCAGTCTTAGTAGATTTACGAATTTACTAAGTTGAGGTCTCTAACCTAACCTCATTCTTGGGCCTCTTTTGCAGGGTGGCGGGTCGACTTTCGGGTCAAGAAAAATTGAAACCCTGTCATTATCAAGTATCATCCATCAAATAAAAGCAACAACACTAGTTGCAGTTCTTTCTATTTTTTTATT…	ACGCUUCCAGCCGGCUCAGUCUUAGUAGAUUUACGAAUUUACUAAGUUGAGGUCUCUAACCUAACCUCAUUCUUGGGCCUCUUUU-GCAGGGUGGCGGGUCGACUUUCGGGUCAAGAAAAAUUGAAACCCUGUCAUUAUCAAGUAUCAUCCAUCAAAUAA-AAGCAACAACACUAGUUGCAGU	::::::::::::(((,<<<<<<<<-<<<<<<____>>>>>>>>>>>>>><<<_______>>>,,<<<______>>>)))-------<<<<<<<--<<<-<<<<<<____>>>>-->>---->>>-->>>>>>>::::::::::::::::::::::::::::::::::::::::::::::::::	NJDC01002436.1	61809-62389	Arthropoda	Insecta	Lepidoptera	Riodinidae
lepidoptera	GCA_018251375.1	Calpodes_ethlius	1.5e-40	TCAGTTTGAATAGTTTTTATCGTTGTTCAAAAGAACATGTTCATTATTCGTAACTAGATGGCACTGTTGTCGCGTAGAGTCTACATACTTTGCTTTGCTGTTGTTTTACCTCAACGCCAGATGGCGCTCTTCGATTTTCTGAATCACGGTGACGAGATTTCTTGAACATATTACATAAGGGTCGTTGTCGGCTTTTAGTTTGCTTTAGTGCCGGCTCGGTCTTAGAGGTTTGCGAACCTCTTAGGGCGAGGATTCTAACCTAACCAACTTCTCGGGCCTCTTTTGCGGTGTTTCGGGTCGACTTTCGAGTCAGGAAAAATTGAAATGCCGCACAAAAATATGAACTATAACTTTAATTGTAGAGATTTTTTGTGAGGAGAGGTAAGAACTCAGTAGTAA…	UGCUUUAGUGCCGGCUCGGUCUUA-GAGGUUUGCGAACCUCUUAGGGCGAGGAUUCUAACCUAACCAACUUCUCGGGCCUCUUUU-GCGGUGUUUCGGGUCGACUUUCGAGUCAGGAAAAAUUGAAAUGCCGCACAAAAAUAUGAACUAUAACUUUAAUUGUAGAGAUUUUUUGUGAGGAGAG	::::::::::::(((,<<<<<<<<-<<<<<<____>>>>>>>>>>>>>><<<_______>>>,,<<<______>>>)))-------<<<<<<<--<<<-<<<<<<____>>>>-->>---->>>-->>>>>>>::::::::::::::::::::::::::::::::::::::::::::::::::	DWPA01084226.1	87-667	Arthropoda	Insecta	Lepidoptera	Hesperiidae
lepidoptera	GCA_018250535.1	Caltoris_sirius_fusca	5e-42		UGCUUUAGUGCCGGCUCGGUCUUUAGAAGUUUACGAACUUCUUAGGGCGAGGGUUCUAACCUAACCAUCUUCUAGGGCCUCUUUU-GCGGGGUUUCGGGUCGACUUUCGAGUCAGGAAAAAUUGAAACCUCGUACUAAAUA-CAAUUAACCUACAUAUAAU---UUAAUUUGAUUGUUUUUGA	::::::::::::(((,<<<<<<<<-<<<<<<____>>>>>>>>>>>>>><<<_______>>>,,<<<______>>>)))-------<<<<<<<--<<<-<<<<<<____>>>>-->>---->>>-->>>>>>>::::::::::::::::::::::::::::::::::::::::::::::::::	DWNT01027390.1	1162-1739	Arthropoda	Insecta	Lepidoptera	Hesperiidae
lepidoptera	GCA_001625245.1	Calycopis_cecrops	1.7e-42	CTTGATATATGAATGTGCTTTTTACTGCCTCACTATTTCATAATAATTCTGTTATGGTAAGTCATCCGACTTAATTAACTTAGAATTCATATATCAATCTGATATTCATACCCCGACAATAGATGGCGGTGTACCGAAATTAAATCGCGCTAGCGAAGTTCCGTGCTCGAATCGTAAATTCATTTGGAGTATCGGAAATCTCGCTTCGTGCCGGCTCAATCTTAATGGGTTTACGAATCCATTGAGTTGAGGTTCCTAACCTAACCAACTTCTTGGGCCTCTTTCGCAGGGTGACGGGTCGACTTTCGAGTCAGGAAAAATTGAAACCCTGTACCAAAAATGTTATAAATTAGGCAAGTAAATAGTAATACTGCCGCAAACTAACTGCAAGTTGCGACA…	UCGCUUCGUGCCGGCUCAAUCUUAAUGGGUUUACGAAUCCAUUGAGUUGAGGUUCCUAACCUAACCAACUUCUUGGGCCUC-UUUCGCAGGGUGACGGGUCGACUUUCGAGUCAGGAAAAAUUGAAACCCUGUACCAAAaAUGUUAUAAAUUAGGCAAGUAAAUAGUAAUACUGCCGCAAACUA	::::::::::::(((,<<<<<<<<-<<<<<<____>>>>>>>>>>>>>><<<_______>>>,,<<<______>>>)))-------<<<<<<<--<<<-<<<<<<____>>>>-->>---->>>-->>>>>>>::::::.::::::::::::::::::::::::::::::::::::::::::::	LUGF01005822.1	310395-310977	Arthropoda	Insecta	Lepidoptera	Lycaenidae
lepidoptera	GCA_912999815.1	Campaea_margaritaria	3.7e-47	ATCTCCTTGAACGACTTAATGTACGCCACATACAAATAGTAAAAGTGAAATAAACACAGATAGTTCAGAAGTAAATGTATAAAAAATGGTAACTTCTCAAAATGAAACTAGATGTCGCGTCGGTCGCTAGTGCTCTCGGCTGAATCGCGCAAGCGAAATGTTACGGGCAGGAGACAACGGTTCCGGCGCGAGTTTTCAAATTGCGTTTCGCCGGCTCGGTCTATAGCAGTTTGCGGACTGTATGGGCCGAGGGAGCTAACCTAACCAACTTCTTGGGCCTCTTTCGCGGAGTGGCGGGTCGACTCTCGAGTCAGGAAAAATTGAAACTCCGCACCAAAAATGAAAATAGTAGCAGAACGGAGGTTAATATTATTTAACCTTCATCTACTAAGGTAATTA…	UUGCGUUUCGCCGGCUCGGUCUAUAGCAGUUUGCGGACUGUAUGGGCCGAGGGAGCUAACCUAACCAACUUCUUGGGCCUC-UUUCGCGGAGUGGCGGGUCGACUCUCGAGUCAGGAAAAAUUGAAACUCCGCACCAAAA--AUGAAAAUAGUAGCAGAACGGAGGUUAAUAUUAUUUAACCU	::::::::::::(((,<<<<<<<<-<<<<<<____>>>>>>>>>>>>>><<<_______>>>,,<<<______>>>)))-------<<<<<<<--<<<-<<<<<<____>>>>-->>---->>>-->>>>>>>::::::::::::::::::::::::::::::::::::::::::::::::::	OU538796.1	4546767-4547346	Arthropoda	Insecta	Lepidoptera	Geometridae
lepidoptera	GCA_932526535.1	Caradrina_clavipalpis	5.4e-49	AATGTAACACCGCCTTTTTGACACAGAAAAACAACAAAAAAACCCGATCAAAAGCTCTAAGCTTCTAATTTATTGGATAAAAAAAATATTAATTTCAAACAGGACAACTAGATGGCGTTGTGCCTTTGCTATCGAATCCTGAATCGCGCTATAGAGATTTTTGTGCGGCAGCATATAAAGGTCCGACCGCTAAAGACTCGTTGCTTTTCGCCGGCTCGGTCTGTAGCGGTTTACGGACTCTATGGGCCGAGGCAACTAACCTAACCAACTTCTTGGACCTCTTTTGCGGGGTGGCGGGTCGACTTTCGAGTCAGGAAAAATTGAAACCCCGCACTAAATAATAAAAGATGCAACGAATTTTTGATAGGTAAAAAATATAGATGTACTTGAACACGTCGA…	UUGCUUUUCGCCGGC.UCGGUCUGUAGCGGUUUACGGACUCUAUGGGCCGAGGCA.ACUAACCUAAC.CAACUUCUUGGACCUCUUUU-GCGGGGUGGCGGGUCGACUUUCGAGUCAGGAAAAAUUGAAACCCCGCACUAAAUAAUAAAAGAUGCA--------ACGAAUUUUUGAUAGGUAAAAA	::::::::::::(((.,<<<<<<<<-<<<<<<____>>>>>>>>>>>>>><<<__._____>>>,,<.<<______>>>)))-------<<<<<<<--<<<-<<<<<<____>>>>-->>---->>>-->>>>>>>::::::::::::::::::::::::::::::::::::::::::::::::::	OW052097.1	11059569-11060142	Arthropoda	Insecta	Lepidoptera	Noctuidae
lepidoptera	GCA_910589575.2	Carcina_quercana	2.1e-43	AGTTCAATATAAAATAAATTAAAAAGGAAACCTGGATGTAGTGAAAGGTAAGATCACAGGTAAGAGGCAGATTTTGTAATCCTGTTGTAGAGGCAAAGTTAAAACCATTTCCACTCAACAGATGGCGCCATGCGACAAATAAAACGCGATGATGACACGTTAGCTTCGAAATAACACTAGGTTGCTGCTACACTTTCGATTTGCTTTTAGCCGGCTCGGTCTGTAGAGTTCCACGGATCTCATGGGGCGAGGTCTCTAACCTAACCAAATTCTTGGGCCTCTTTCGCGGGGTAGCGGGCCGACCCTCGGGTCAGGAAAAATTGAAACCCCGCTCAAACAAAATTACAAGATTCGACCCCAAGGGAATTATTTTTGAAAGGCTAAAAAAAAATACCATGG…	UUGCUUUUAGCCGGCUCGGUCUGUAGAGUUCCACGGAUCUCAUGGGGCGAGGUCUCUAACCUAACCAAAUUCUUGGGCCUC-UUUCGCGGGGUAGCGGGCCGACCCUCGGGUCAGGAAAAAUUGAAACCCCGCUCAAACAAAAUUACAAgauuCGACCCCAAGGGAAUUAUUUUUGAAAGGCUAAAA	::::::::::::(((,<<<<<<<<-<<<<<<____>>>>>>>>>>>>>><<<_______>>>,,<<<______>>>)))-------<<<<<<<--<<<-<<<<<<____>>>>-->>---->>>-->>>>>>>::::::::::::::::....::::::::::::::::::::::::::::::::::	OU342434.1	10473627-10474212	Arthropoda	Insecta	Lepidoptera	Depressariidae
lepidoptera	GCA_018237365.1	Caria_ino_melicerta	1.9e-40	TATAGTTTTTTTTATAAATCATAGCCTTGAATGGTTTTTTTTGTCATATCATGCTAAGGGTCTACGTACCTGAAAAAACATCGCCCAGCATTCTTTTAAAAGTTAATAATTTTTACGCTAGATGGCGATATGCAGAAAATAAATCGTGCAAACAATAGTAACAGTAAAATTAACTTAATGATTCAGAAGTTACCATACCGTTGCTTCAAGCCGGCTCAGTCTCAGTAGATTTACGAATTTACTGAGTTGAGGTCTCTAACCTAACCATAATCTTGGGCCTCTTTTACAGGGTAGCGGGTCGACTTTCGGGTCAAGAAAAATTGAAACCCTGTCACTAACATTTACTACACTACACTAACAAACTTACATTAGGTAAATAAATTCCTAATTATATTTGTT…	UUGCUUCAAGCCGGCUCAGUCUCAGUAGAUUUACGAAUUUACUGAGUUGAGGUCUCUAACCUAACCAUAAUCUUGGGCCUCUUUU-ACAGGGUAGCGGGU.CGACUUUCGGGUCAAGAAAAAUUGAAACCCUGUCACUAACAUUUACUACACUACACU---AACAAACUUACAUUAGGUAAAUA	::::::::::::(((,<<<<<<<<-<<<<<<____>>>>>>>>>>>>>><<<_______>>>,,<<<______>>>)))-------<<<<<<<--<<<-<.<<<<<____>>>>-->>---->>>-->>>>>>>::::::::::::::::::::::::::::::::::::::::::::::::::	DVZN01195812.1	178-756	Arthropoda	Insecta	Lepidoptera	Riodinidae
lepidoptera	GCA_018237365.1	Caria_ino_melicerta	1.2e-17	CTTTTTTCTCTATTGCGAATTCTGTCCGCGAGCGTTACTCTACAATTTTTTCGGAGAAACTAGGCAAGTATGTGAGCCGTGACACTTGGCACCCGATACTTTCTGCCTACCCCGTAAGGGACTTGGCGTGAAGATATGTATGTAAAATTTTAACAACAAGAAGATTAAAAAATGCACACGTAGACACAATTCATAGGTCATAGCTTCAAGCCGTTCAGTCTTAATAGATTTACGAATTTACAAAGTTGAGGCATTTAACCTAACTACAATCTTGGGCCTCTTTTGCAGGGCGCTACCTACGACTTTCGAGTTAAGAAATTGAAACCCTGTCTAGGCTAGCTGGACATAGAAATCTATGTTTTCTTCTATCTATCTATATAATGCACACTTCACTAAAAA…	UAGCUUCAAGCC-GUUCAGUCUUAAUAGAUUUACGAAUUUACAAAGUUGAGGCAUUUAACCUAACUACAAUCUUGGGCCUCUUUU-GCAGGGCGCUACCUaCGACUUUCGAGUUAAG--AAAUUGAAACCCUGUCUAGGCUAGCUGGACAUAGAAAUCUAUGUUUUCUUCUAUCUAUCUAUAUA	::::::::::::(((,<<<<<<<<-<<<<<<____>>>>>>>>>>>>>><<<_______>>>,,<<<______>>>)))-------<<<<<<<--<<<-<.<<<<<____>>>>-->>---->>>-->>>>>>>::::::::::::::::::::::::::::::::::::::::::::::::::	DVZN01149106.1	500-1079	Arthropoda	Insecta	Lepidoptera	Riodinidae
lepidoptera	GCA_014607495.2	Carposina_sasakii	4.7e-10	AATCACCATGTATAAACTAGCATCTATTTAAGTCCACAACGCATTAACACAATTAAAAATCGAGAAATAAACTGACTTTTAAAAAAAAAATTAACCGACTTCAAACTTTAACTAAAAAGCGATAAATAACGTAACTAATTTATCTACTTAATACATATTAAATATCTCAAATTATTTAAATATTTACAACTTAATACCTAATACTTTAAGCCGGCTCGGTCCAAAGTCATGCGGGCTTTAACTATTTGGCCGAAATATTTACCTAATTATCATCTTATTGGGCCTCTTTCGCGGGGTGGCGGGTCGACTTTCGAGTCAAACAAATAAATGTAATTAAGAAAACTGACCGTCACTAAATAGTAAAACCAAGAATAGTGACGAATTGCATTACCGCTGCCT…	AUACUUUAAGCCGGCUCGGUCCAAA----------gucaugcgggcuuuaacua------UUUGGCCGAAAUAuuuaCCUAA--UUAUCAUCUUAUUGGGCCUCUUU-CGCGGGGUGGCGGGUCGACUUUCGAGUCAAACAAAuaAAUGUAAUU----AAGAAAACUGACCGUCACUAAAUAGUAAAACCAAGAAUAGUGACGAAUUG	::::::::::::(((,<<<<<<<<-<<<<<<____~~~~~~~~~~~~~~~~~~~>>>>>>>>>>>>>><<<__...._____>>>,,<<<______>>>)))-------<<<<<<<--<<<-<<<<<<____>>>>-->>---..->>>-->>>>>>>::::::::::::::::::::::::::::::::::::::::::::::::::	CP053159.1	9342010-9342594	Arthropoda	Insecta	Lepidoptera	Carposinidae
lepidoptera	GCA_018250895.1	Carterocephalus_mandan	8.1e-41	GAGTTCTTTGGAGGCACCAGAAAACGGAATTTCACTGTCCCGCTGTGAAATGTTAATTTGTGCAGCTGGCAAGGGCTGCTTGATACATGTAGGATTGATGTATTGATCTAACATGATACTAGATGGCGCATTTTGTTTTCTGAATCACGCTAACGAGTGATTTCTACAAACCTACTTGGAGGACACGAAATTATTATACTTTGCTTTAGGCCGGCTCGATCTGTAGGGGTTCGCGAACCTCGTAGGTCGAGGATTCTAACCTAACCATCTTCTAGGGCCTCTTTCGCGGAGTTTCGGGTCGACTTACGAGTCAGGAAAAATTGAAACACCGCGCCCTAAAAGATGAACGTAAATTATTAACTTGAATGTTTTTG	UUGCUUUAGGCCGGCUCGAUCUGUAGGGGUUCGCGAACCUCGUAGGUCGAGGAUUCUAACCUAACCAUCUUCUAGGGCCUC-UUUCGCGGAGUUUCGGGUCGACUUACGAGUCAGGAAAAAUUGAAACACCGCGCCCUAAAAGAUGAACGUAAAUUAUUA--------ACUUGAAUGUUUUUG	::::::::::::(((,<<<<<<<<-<<<<<<____>>>>>>>>>>>>>><<<_______>>>,,<<<______>>>)))-------<<<<<<<--<<<-<<<<<<____>>>>-->>---->>>-->>>>>>>::::::::::::::::::::::::::::::::::::::::::::::::::	DWTT01093641.1	1-374	Arthropoda	Insecta	Lepidoptera	Hesperiidae
lepidoptera	GCA_018248895.1	Carystus_phorcus	7.6e-42	CATCTTCATTCTTATTAGATGTCTCCAGTTTGCATAGTTTTAATATTTAGATCACAGATGGCACTGGCATTGCGTCGAACCAAAATCATTGGTTTATCTGTTATTTTAACTTGACATTAGATGGCAGTGTTCCAATTTCTGAATCACGGTGATGAGATTTTTTGTACATCTTATATAAGTACCATCGTTTTTAAATAGTTCGCTTCAGTGCCGGCTCGGTCTTAGAGGTTTGCGAACCTATAAGGGCGAGGGCTCTAACCTAACCAACTTCTAGGGCCTCTTTTGCGGTGTTTCGGGTCGACTTTCGAGTCAGGAAAAATTGAAACGCCGCTCAAAAAGATGAATAATTATACTTGATTTGTTTTTGAGGTGAGGTAAAGAATTTAATTAACATTATTA…	CGCUUCAGUGCCGGCUCGGUCUUAG-AGGUUUGCG....AACCUAUAAGGGCGAGGGC...UCUAACCUAACCAACUUCUAGGGCCUCUUUU-GCGGUGUUUCGGGUCGACUUUCG.........AGUCAGGAAAAAUUGAAACGCCGCUCAAAAAGAUGAAUAAUUAUACUUGAUUUGUUUUUGAGGUGAGGUAAAGA	::::::::::::(((,<<<<<<<<-<<<<<<____~~~~>>>>>>>>>>>>>><<<__..._____>>>,,<<<______>>>)))-------<<<<<<<--<<<-<<<<<<____~~~~~~~~~>>>>-->>---->>>-->>>>>>>::::::::::::::::::::::::::::::::::::::::::::::::::	DWJN01033813.1	2611-3191	Arthropoda	Insecta	Lepidoptera	Hesperiidae
lepidoptera	GCA_930367265.1	Catocala_fraxini	3.7e-46	TACCCAAAAAACCCTAACACCATTATAAATGTATAACTTACAAGATATTTGACAAAAAACCCACTGGACGCGTCATTGTACCCCGTACAGTAAGCCTACGCTGCGCTAACTAGATGGCGCTTTAGCATTCGTGCCGTTTTCTGAATCGCGCTATTAAGATTCTCGCGCGGCAGTATATAAGCGCCCATCGCCCGTAACTCGATGCATTTGCCGGCTCGGTCTATAGCGGTTTGCGAACCCTATCGGCCGAGGCTACTAACCTAACCATCTTCTTGGGCCTCTTTTGCGGGGTGGCGGGTCGACTCTCGGGTCACGAAAAATTGAAACCCCGCACCAAAATAACATTATAGATGATGGAGTTTTTGATAGGTAAAATATTTTCTAACGGTTGAATTAATT…	GAUGCAUUUGCCGGCUCGGUCUAUAGCGGUUUGCGAACCCUAUCGGCCGAGGCUACUAACCUAACCAUCUUCUUGGGCCUCUUUU-GCGGGGUGGCGGGUCGACUCUCGGGUCACGAAAAAUUGAAACCCCGCACCAAAAUAACAUUAUAGAUGAUGG------AGUUUUUGAUAGGUAAAAU	::::::::::::(((,<<<<<<<<-<<<<<<____>>>>>>>>>>>>>><<<_______>>>,,<<<______>>>)))-------<<<<<<<--<<<-<<<<<<____>>>>-->>---->>>-->>>>>>>::::::::::::::::::::::::::::::::::::::::::::::::::	OV884031.1	10419857-10420432	Arthropoda	Insecta	Lepidoptera	Erebidae
lepidoptera	GCA_018250195.1	Cecropterus_albociliatus	1.6e-44	ATAAACAAATAAAAAAGCTATGGTAAAAGTAAAAAATGTGGACTCTCTGATTGGATGTATTCTCGCAACGAGGATTTCGGAACAAAACCGTTGTTGTAGTATTGTGTAAGTGTACCGTTAGATGGCGCTCTTCCATTTTCTGAATCACGCGGATGAGATTTTATTGGTATCGTATATATAGGAGCGTCGATGATGTCAGATCGCTCAGTGCCGGCTCAGTCTATAAGGGTTCGCGAACTCTGTAGGCTGAGGACTCTAACCTAACCATCTTCTAGGGCCTCTGCGGGGTTTCGGGTCGACTCTCGGGTCAGGAAAAATTGAAACCCCGCACAAAATAAATATTAAATTAAATATTTTTGATCGGGTCAGGTAATTTTATTTT	UCGCUCAGUGCCGGCUCAGUCUAUAAGGGUUCGCGAACUCUGUAGGCUGAGGACUCUAACCUAACCAUCUUCUAGGGCCUC----UGCGGGGUUUCGGGUCGACUCUCGGGUCAGGAAAAAUUGAAACCCCGCACAAAAUAAAUAUUAAAUUAAAUA---UUUUUGAUCGGGUCAGGUAAUUU	::::::::::::(((,<<<<<<<<-<<<<<<____>>>>>>>>>>>>>><<<_______>>>,,<<<______>>>)))-------<<<<<<<--<<<-<<<<<<____>>>>-->>---->>>-->>>>>>>::::::::::::::::::::::::::::::::::::::::::::::::::	DWND01108182.1	1-382	Arthropoda	Insecta	Lepidoptera	Hesperiidae
lepidoptera	GCA_018247815.1	Cecropterus_athesis	1.3e-11	TGTCGACTCTCTGATTGGGTGTGTTTTCGCAACGAGGATTTCGGAACAAAACCCTTGTCGTAGTATTGTTTATGTATATTGTTAGATGGCGCTCTTTCATTTTCTGAATCACGCGGATGAGATGTTATTGGAACCGTATATATAGGAGCGTCGGTGTTCTCAAATCGCTCAATGCCGGCTCAGTCTGTAAGGGTTTGCGAACCCTGTAGGTTGAGGACTCTAACCTAAC	UCGCUCAAUGCCGGCUCAGUCUGUAAGGGUUUGCGAACCCUGUAGGUUGAGGACUCUAACCUAAC----------------------------------------------------------------------------------------------------------------------	::::::::::::(((,<<<<<<<<-<<<<<<____>>>>>>>>>>>>>><<<_______>>>,,<<<______>>>)))-------<<<<<<<--<<<-<<<<<<____>>>>-->>---->>>-->>>>>>>::::::::::::::::::::::::::::::::::::::::::::::::::	DWGU01484099.1	1-265	Arthropoda	Insecta	Lepidoptera	Hesperiidae
lepidoptera	GCA_018251575.1	Cecropterus_bathyllus	1.1e-42	AATAAAAAGCTATGGAAAAAAGTAAAAAAAGTCGACTCTCTGATTGGGTGTGTTCTCGCAACGAGAATTTCGGAATTCGGAACAAAGCTCTTGTTGTACTGTTGTTTAAGTATGCTACTAGATGGCGCTCTTCCATTTTCTGAATCACGCGGATGAGATTTTATTGTTAACGTATATATAGGAGCGTCGGTTAAGGCAGATTGCTCAGTGCCGGCTCGGTCTTTAAGGGTTCGCGAATCCTTTAGGCTGAGGACTCTAACCTAACCATCTTCTAGGGCCTCTTTGCGGGGTTTCGGGTCGACTCTCGGGTCAGGAAAAATTGAAACCCCGCACAAAATGAATAATACAATAAATTATTTTTGATCGGTAGGGGTAAGGTAATTGTAAAATTTGGGATAT…	UUGCUCAGUGCCGGCUCGGUCUUUAAGGGUUCGCGAAUCCUUUAGGCUGAGGACUCUAACCUAACCAUCUUCUAGGGCCUC-UUU-GCGGGGUUUCGGGUCGACUCUCGGGUCAGGAAAAAUUGAAACCCCGCACAAAAUGAAUAAUACAA--------UAAAUUAUUUUUGAUCGGUAGGGG	::::::::::::(((,<<<<<<<<-<<<<<<____>>>>>>>>>>>>>><<<_______>>>,,<<<______>>>)))-------<<<<<<<--<<<-<<<<<<____>>>>-->>---->>>-->>>>>>>::::::::::::::::::::::::::::::::::::::::::::::::::	DWPF01208032.1	1-537	Arthropoda	Insecta	Lepidoptera	Hesperiidae
lepidoptera	GCA_018249335.1	Cecropterus_casica	3.1e-44	CCACTCCAAATAAAAAGCTATGGAAAAAGTAAAAAATGTCGACTCTCTGATTGGGTGTGTTCTCGCAACGAGAATTTCGGAACGAAACCCTTGTTGTACTATTGTTTAAGTATACTACTAGATGGCGCTCTTTCACTTTCTGAATCACGCGGATGAGATTTTCCTGTTAACGTATATATAGGAGCGTCGGTATTGACAGATTGCTCAGTGCCGGCTCAGTCTTTAAGGGTTTGCGAATTCTATAGGCTGAGGACTCTAACCTAACCATCTTCTAGGGCCTCTTTGCGGGGTTTCGGGTCGACTCTCGGGTCAGGAAAAATTGAAACCCCGCACAAAATGAATGATACACTAAATTATTTTTGATAGGTAAGGTTTAAATTAAATTAAATTTTAGGATAT…	UUGCUCAGUGCCGGCUCAGUCUUUAAGGGUUUGCGAAUUCUAUAGGCUGAGGACUCUAACCUAACCAUCUUCUAGGGCCUC-UUU-GCGGGGUUUCGGGUCGACUCUCGGGUCAGGAAAAAUUGAAACCCCGCACAAAAUGAAUGAUACACUA--------AAUUAUUUUUGAUAGGUAAGGU	::::::::::::(((,<<<<<<<<-<<<<<<____>>>>>>>>>>>>>><<<_______>>>,,<<<______>>>)))-------<<<<<<<--<<<-<<<<<<____>>>>-->>---->>>-->>>>>>>::::::::::::::::::::::::::::::::::::::::::::::::::	DWKJ01253752.1	11-583	Arthropoda	Insecta	Lepidoptera	Hesperiidae
lepidoptera	GCA_018251515.1	Cecropterus_confusis	4.6e-45	TGTCATTCCAAATAAAAGCTATGGAAAAAGTAAAAAATGTCGACTCTCTGATTGGATGTTTCTCGCAACGAGGATTTCGGAACAAAACCCTTGTTGTACTATTGTTTAAGTATGCTGTTAGATGGCGCTCTTTCATTTTCTGAATCACGCGGATGAGATTTTATTGTTAGCGTATATATAGGAGCGTCACGTTTAACAGATTGCTCAGTGCCGGCTCGGTCTGTAAGGGTTCGCGAATCCTTTAGGCTGAGGACTCTAACCTAACCATCTTCTAGGGCCTCTTTGCGGGGTTTCGGGTCGACTCTCGGGTCAGGAAAAATTGAAACCCCGCACAAAATGGATAATAAATAAAATTATTTTTGAATATCGGTAAGGTTAATAATTCTAAATTTTAGGGTA…	UUGCUCAGUGCCGGCUCGGUCUGUAAGGGUUCGCGAAUCCUUUAGGCUGAGGACUCUAACCUAACCAUCUUCUAGGGCCUC-UUU-GCGGGGUUUCGGGUCGACUCUCGGGUCAGGAAAAAUUGAAACCCCGCACAAAAUGGAUAAUAAAUAAAAUUAUUUUUGAAUAUCGGUAAGGUUAAUA	::::::::::::(((,<<<<<<<<-<<<<<<____>>>>>>>>>>>>>><<<_______>>>,,<<<______>>>)))-------<<<<<<<--<<<-<<<<<<____>>>>-->>---->>>-->>>>>>>::::::::::::::::::::::::::::::::::::::::::::::::::	DWTU01023637.1	2234-2814	Arthropoda	Insecta	Lepidoptera	Hesperiidae
lepidoptera	GCA_018249915.1	Cecropterus_dorantes_dorantes	6.4e-46	TCACTCCAAATAAAAAGCTATGCAAAAAGTAAAAAATGTCGACTCTCTGATTGGGTGTGTTCTCGCAACGAGAATTTCGGAACAAAACCCTTGTTGTACTATTGTTTACGTATACTGCTAGATGGCGCTGTTCCATTTTCTGAATCACGCGGATGAGATTTTCTTGTTGCCGTATATATAGGAGCGCCGATTCTATCAGATTGCTTAGTGCCGGCTCGGTCTTTGAGGGTTCGCGAACCCTTTAGGCTGAGGATTCTAACCTAACCATCTTCTAGGGCCTCTTTGCGGGGTTTCGGGTCGACTTTCGGGTCAGGAAAAATTGAAACCCCGCACAAAATGAATAATGATAAATTAATTTTTTTTTGATCGGTAAAGGTGAGGTAAATCAAAATTTTTAAA…	UUGCUUAGUGCCGGCUCGGUCUUUGAGGGUUCGCGAACCCUUUAGGCUGAGGAUUCUAACCUAACCAUCUUCUAGGGCCUC-UUU-GCGGGGUUUCGGGUCGACUUUCGGGUCAGGAAAAAUUGAAACCCCGCACAAAAUGAAUAAUGAUAAAUUA-----AUUUUUUUUUGAUCGGUAAAGG	::::::::::::(((,<<<<<<<<-<<<<<<____>>>>>>>>>>>>>><<<_______>>>,,<<<______>>>)))-------<<<<<<<--<<<-<<<<<<____>>>>-->>---->>>-->>>>>>>::::::::::::::::::::::::::::::::::::::::::::::::::	DWLI01035820.1	2009-2584	Arthropoda	Insecta	Lepidoptera	Hesperiidae
lepidoptera	GCA_018249275.1	Cecropterus_evenus	5.4e-43	TTCAGTGATTGGGTGTGTTCTCGCAACGAGGATTTCGGAACAAAACCCATGTTATACTATTGTTGAAGTATGCTGTTAGATGGCGCTCTTTCATTTTCTGAATCACGCGAATGAGATTTTACGGATTACGTATATATAGGAGCGGCGCTTTGGTCAAGTTGCTTAATGCCGGCTCGGTCTGTAAGGGTTTGCGAATCCTTTAGGCTGAGGACTCTAACCTAACCATCTTCTAGGGCCTCTTTGCGGGATTTCGGGTCGACTCTCGGGTCAGGAAAAATTGAAATCCCGCACAAAATGAATAATAAGCTAAATTATTTTTGATCGGTAAGGTAAGTGATTCTAAATTTTGTTTATTTTATGTA	UUGCUUAAUGCCGGCUCGGUCUGUAAGGGUUUGCGAAUCCUUUAGGCUGAGGACUCUAACCUAACCAUCUUCUAGGGCCUC-UUU-GCGGGAUUUCGGGUCGACUCUCGGGUCAGGAAAAAUUGAAAUCCCGCACAAAAUGAAUAAUAAGC--------UAAAUUAUUUUUGAUCGGUAAGGU	::::::::::::(((,<<<<<<<<-<<<<<<____>>>>>>>>>>>>>><<<_______>>>,,<<<______>>>)))-------<<<<<<<--<<<-<<<<<<____>>>>-->>---->>>-->>>>>>>::::::::::::::::::::::::::::::::::::::::::::::::::	DWKE01270551.1	1-531	Arthropoda	Insecta	Lepidoptera	Hesperiidae
lepidoptera	GCA_002930495.1	Cecropterus_lyciades	5.5e-44	CTCCAAATAAAAAGCTATGGAAAAAGTAAAAAAAATGTCGACTCTCTGATTGGGTGTGTTCTCGCAATGAGAATATCGGAACAAAAACCCTTTTCGCACTATTGTTTAAGTATACTACTAGATGGCGCTCTTCCATTTTCTGAATCACGCGGATAAGATTTTGTTGTTAACGTATATATAGGAGCGTCGGTGTTAACAGATTGCTCAGTGCCGGCTCGGTCTTTAAGGATTCGCGAATCCTATAGGCTGAGGACTCTAACCTAACCATCTTCTAGGGCCTCTTTGCGGGGTTTCGGGTCGACTCTCGGGTCAGGAAAAATTGAAACCCCGCACAAAATGAATGATACACTAAATTATTTTTGATTGGTAAGGTTTAAATAAAATTAAATTTTAGGATAT…	UUGCUCAGUGCCGGCUCGGUCUUUAAGGAUUCGCGAAUCCUAUAGGCUGAGGACUCUAACCUAACCAUCUUCUAGGGCCUC-UUU-GCGGGGUUUCGGGUCGACUCUCGGGUCAGGAAAAAUUGAAACCCCGCACAAAAUGAAUGAUACACUA--------AAUUAUUUUUGAUUGGUAAGGU	::::::::::::(((,<<<<<<<<-<<<<<<____>>>>>>>>>>>>>><<<_______>>>,,<<<______>>>)))-------<<<<<<<--<<<-<<<<<<____>>>>-->>---->>>-->>>>>>>::::::::::::::::::::::::::::::::::::::::::::::::::	MOOZ01002029.1	474493-475065	Arthropoda	Insecta	Lepidoptera	Hesperiidae
lepidoptera	GCA_018247785.1	Cecropterus_takuta	1.4e-44	AAAATGTCGACTCTCTGATTGGATGTATTCTCGCAACGAGGATTTCGGAACAAAACCGTTGTAGTATTGTTTAAATATATTGTTAGATGGCGCTCTTTCATTTTCTGAATCACGCGGATGGGATTTTATTGTTACCGTATATATAGGAGCGTCGGTGTTGTCAAATCGCTCAGTGCCGGCTCAGTCTACAAGGGTTCGCGAATCATGTAGGCTGAGGACTCTAACCTAACCATCTTCTAGGGCCTCTTTGCGGGGTTTCGGGTCGACTTTCGGGTCAGGAAAAATTGAAACCCCGCACAAAATGAATTATAAACTAAATAATTTTTGATCGGGTAAGGTAAGGTTAAGTTGTTAATTAAGGCTATG	UCGCUCAGUGCCGGCUCAGUCUACAAGGGUUCGCGAAUCAUGUAGGCUGAGGACUCUAACCUAACCAUCUUCUAGGGCCUC-UUU-GCGGGGUUUCGGGUCGACUUUCG..................GGUCAGGAAAAAUUGAAACCCCGCACAAAAUGAAUUAUAAACUAAAUA-------AUUUUUGAUCGGGUAAGGU	::::::::::::(((,<<<<<<<<-<<<<<<____>>>>>>>>>>>>>><<<_______>>>,,<<<______>>>)))-------<<<<<<<--<<<-<<<<<<____~~~~~~~~~~~~~~~~~~>>>>-->>---->>>-->>>>>>>::::::::::::::::::::::::::::::::::::::::::::::::::	DWGT01277902.1	1-539	Arthropoda	Insecta	Lepidoptera	Hesperiidae
lepidoptera	GCA_018249375.1	Cecropterus_tehuacana	7.8e-43	CAAACAATGAAAGCCGAGGAAAGAGTTAAAGTGGGAGTGGTTAGATATTTCTGAATGGGCTTGTGCTGATAAAGGACTATTGGAAATGTAAGGTGAACATTAGAAGATGAGAAGATTAACGTCAATAGCCTCTTTGTCGTTATCGTTTAATGGCAGTAGCCGGCTCGGTCTGTAAGGGTTTGCGAATCCTTTAGGCTGAGGACTCTAACCTAACCATCTTCTAGGGCCTCTTTGCGGGGTTTCGGGTCGACTCTCGGGTCAGGAAAAATTGAAACCCCGCACAAAATGGATAATAAACAAAATGATTTTTGAATCGGTAAGGTTAATAACTCTAAATTTTAGGATATTGATTATTATTAGATATACAGACATTGTACATTATGTGAACGAAACATATAT…	AUGGCAGUAGCCGGCUCGGUCUGUAAGGGUUUGCGAAUCCUUUAGGCUGAGGACUCUAACCUAACCAUCUUCUAGGGCCUC-UUU-GCGGGGUUUCGGGUCGACUCUCGGGUCAGGAAAAAUUGAAACCCCGCACAAAAUGGAUAAUAAACAAAAUGAU--UUUUGAAUCGGUAAGGUUAAUA	::::::::::::(((,<<<<<<<<-<<<<<<____>>>>>>>>>>>>>><<<_______>>>,,<<<______>>>)))-------<<<<<<<--<<<-<<<<<<____>>>>-->>---->>>-->>>>>>>::::::::::::::::::::::::::::::::::::::::::::::::::	DWKI01008395.1	1013-1591	Arthropoda	Insecta	Lepidoptera	Hesperiidae
lepidoptera	GCA_018249875.1	Cecropterus_toxeus	2.8e-43	CTAAACAAATAAAAAAGCTATGGAAAAAGTAAAACATGTCGACTCTCTGATTGGGTGTGTTCTCGCAACGAGGATTTCGGAACAAAACCCTTGTCGTAGTATTGTTTATGTATATTGTTAGATGGCGCTCTTTCATTTTCTGAATCACGCGGATGAGATGTTATTAGTGCCGTATATATAGGAGCGTCGGTGTTGTCAAACTGCTCAGTGCCGGCTCAGTCTGTAAGGGTTCGCGAACCCTGTAGGCTGAGGACTCTAACCTAACCATCTTCTAGGGCCTCTTTGCAGGGTTTCGGGTCGACTTTCGGGTCAGGAAAAATTGAAACCCCGCACAAAATGAATCATAAACTAAATAATTTTTGATCGGGTAAGGTAATTTTATTTTAGCATATATTTAAT…	CUGCUCAGUGCCGGCUCAGUCUGUAAGGGUUCGCGAACCCUGUAGGCUGAGGACUCUAACCUAACCAUCUUCUAGGGCCUC-UUU-GCAGGGUUUCGGGUCGACUUUCGGGUCAGGAAAAAUUGAAACCCCGCACAAAAUGAAUCAUAAACUAAAUAAU--UUUUGAUCGGGUAAGGUAAUUU	::::::::::::(((,<<<<<<<<-<<<<<<____>>>>>>>>>>>>>><<<_______>>>,,<<<______>>>)))-------<<<<<<<--<<<-<<<<<<____>>>>-->>---->>>-->>>>>>>::::::::::::::::::::::::::::::::::::::::::::::::::	DWNE01006203.1	12117-12695	Arthropoda	Insecta	Lepidoptera	Hesperiidae
lepidoptera	GCA_018245275.1	Celaenorrhinus_aurivittatus	5.9e-40	TTGCAACACAGGCCTCAAGTCAAATCAAATCAAGGAATCTTTGTTTGGTTACACTCTTGTAAAGGATATCAGGCCAACACCGTTGTTAATGATATGTGGCTGTACGAATATACCGTTAGATGGCGTTGTTCAGTTTTCTGAATCACGCTAATGAGATTTTTCTAACCAGTATATATAAGGGGACTCTGTTTCGGTATCGTTGCTTTAGTGCCGTCTCGGTCTACAGGAGTTTACGAATTCCTTAGGCCGAGGGTTCTAACCTAACCATCTTCTGGGGCCTCTTTTGCAGGATTTCGGGTCGACTCTCGAGTCAGGAAAAATTGAAACCCTGCACTAAAATAATATGGCATAGATTTATAAATCACTTCTTTTTGATAGGTAAGGTTAAATAATCATTTC…	UGCUUUAGUGCCGUCUCGGUCUACAGGAGUUUACGAAUUCCUUAGGCCGAGGGUUCUAACCUAACCAUCUUCUGGGGCCUCUUUU-GCAGGAUUUCGGGUCGACUCUCG.........AGUCAGGAAAAAUUGAAACCCUGCACUAAAAUAAUAUGGCAUAGAUUUAUAAAU-CACUUCUUUUUGAUAGGUA	::::::::::::(((,<<<<<<<<-<<<<<<____>>>>>>>>>>>>>><<<_______>>>,,<<<______>>>)))-------<<<<<<<--<<<-<<<<<<____~~~~~~~~~>>>>-->>---->>>-->>>>>>>::::::::::::::::::::::::::::::::::::::::::::::::::	DWSC01017597.1	845-1425	Arthropoda	Insecta	Lepidoptera	Hesperiidae
lepidoptera	GCA_018245275.1	Celaenorrhinus_aurivittatus	4.2e-14	ACATAAGGGGACTCCGTTTCAGCATCATTGCTTTACTGCCGTCTCGGTCTATAGGAGTCTACAAATTCATTAGGCCGAGGGTTCTAACCTAACCATCTTCTGGGGCCTCTGTGTATATGTACATAGCACTAAAAATTATTATTACTGAATAACAAATTCTTAGTCGACGTCTACATATATATGTACATCTACAAATATAAATACAAACCTTATTTATTTATTTATTATTATTTGGGAAACAAACAATGTAATTACACACAAAAAATAAATCACAACAGCAAAATCATAAATCAATAAAGTTACCACTAAACCTAATACTATCATAGATAATTAAAAGCAGACACTTATCCGAAACAATAGTAAATAATT	UGCUUUACUGCCGUCUCGGUCUAUAGGAGUCUACAAAUUCAUUAGGCCGAGGGUUCUAACCUAACCAUCUUCUGGGGCCUCU---------------------------guguauaug------------------------UACAUAGCACUAAAAAUUAUUAUUACUGAAUAACAAAUUCUUAGUCGACG	::::::::::::(((,<<<<<<<<-<<<<<<____>>>>>>>>>>>>>><<<_______>>>,,<<<______>>>)))-------<<<<<<<--<<<-<<<<<<____~~~~~~~~~>>>>-->>---->>>-->>>>>>>::::::::::::::::::::::::::::::::::::::::::::::::::	DWSC01209143.1	417-957	Arthropoda	Insecta	Lepidoptera	Hesperiidae
lepidoptera	GCA_018245215.1	Celaenorrhinus_cf._opalinus_JZ-2019	1.5e-16	AAATAATTGTATAAATACTAAGCAATGATAGTATACGTCCCATTCGATAAAAGTTACGTTTTATAAAAACACGTAAGTTAAATTTGGTTTTGTTGCGCTGTTTTATAAATACGTCGATAGATGGCGTTGCTCCTTTTTCTCAATCACGCTAACGAGATTTTTTACCAAAACTACTTAAGGGGACTGTGCTTCAAATTCGTCGTTTCATTGCCGGCTCGGTCTATAGGTATTCACGAATTCCGTAGGCCGAGGGCTCTAACCTAACCATCTTCTAGGGCCTC	CGUUUCAUUGCCGGCUCGGUCUAUAGGUAUUCACGAAUUCCGUAGGCCGAGGGCUCUAACCUAACCAUCUUCUAGGGCCUC------------------------------------------------------------------------------------------------------	::::::::::::(((,<<<<<<<<-<<<<<<____>>>>>>>>>>>>>><<<_______>>>,,<<<______>>>)))-------<<<<<<<--<<<-<<<<<<____>>>>-->>---->>>-->>>>>>>::::::::::::::::::::::::::::::::::::::::::::::::::	DWLK01086984.1	1-281	Arthropoda	Insecta	Lepidoptera	Hesperiidae
lepidoptera	GCA_905187575.1	Celastrina_argiolus	1.3e-39	CGCTAGAATGCACCTTTCAAATATTTTCTTTCGGAGGGAAATTTTAACTCTCTACATTTTTAGAATCAGCATTTTGAATGTAATTTGCTTTAGTGATCGTGGTTACTGTATTTCACCAATAGATGGCGCGGATTGTTCTTTGCATCGCGCTTGCGTTGTGTTGATATCGTTTCATTAGGTGATTATCTCTACAACCTACGCTGCTTTAAGCCGGCTCAGTCTTAACGGTTTTTCGAAACCTTTAAGTTGAGGTTCCTAACCTAACCCAACTCTTGGGCCTCTTTTGCAGGGTGGCGGGTCGACTCTCGGGTCAGGAAAAATTGAAACCCTGTACAAAATATAATAATAGGTGCATGTTTTCTGCAAGGTACACACTAAAAGCTAAAGGCTACCTTGCAG…	CUGCUUUAAGCCGGCUCAGUCUUAACGGUUUUUCGAAACCUUUAAGUUGAGGUUCCUAACCUAACCCAACUCUUGGGCCUCUUUU-GCAGGGUGGCGGGUCGACUCUCG.......................GGUCAGGAAAAAUUGAAACCCUGUACAAAAUAUAAUA--------AUAGGUGCAUGUUUUCUGCAAGGUACACA	::::::::::::(((,<<<<<<<<-<<<<<<____>>>>>>>>>>>>>><<<_______>>>,,<<<______>>>)))-------<<<<<<<--<<<-<<<<<<____~~~~~~~~~~~~~~~~~~~~~~~>>>>-->>---->>>-->>>>>>>::::::::::::::::::::::::::::::::::::::::::::::::::	LR994579.1	21498971-21499544	Arthropoda	Insecta	Lepidoptera	Lycaenidae
lepidoptera	GCA_018251135.1	Cephise_aelius	7.3e-12	GGATTTCGGGTCGACTCTCGGGTCAGGAAAAATTGAAAACCCGCTCATAATTCTATTTAGTAATATACCACTTATTTTTTTTATTGGTGAGGTATTTTAAATTTTATTGCAATTCTTTTATAAACATTCTTTTTCGCGTTCGATGTATTTCATACATTTTTGTTATATTCACATGAGTACTGAAGGTACAGTCAGCGGTAAAAATATGTGTATCTTAGTAATACATAATTAAGCATGATATTGTTCAGTGTAATTATTTCTACAATTGAAATGATGACGTTTAAATAAAGACT	-----------------------------------------------------------------------------------------GGAUUUCGGGUCGACUCUCGGGUCAGGAAAAAUUGAAAACCCGCUCAUAAUU-CUAUUUAGUAAUAUACCACUUAUUUUUUUUAUUGGUGAGGU	::::::::::::(((,<<<<<<<<-<<<<<<____>>>>>>>>>>>>>><<<_______>>>,,<<<______>>>)))-------<<<<<<<--<<<-<<<<<<____>>>>-->>---->>>-->>>>>>>::::::::::::::::::::::::::::::::::::::::::::::::::	DWOP01014722.1	1-293	Arthropoda	Insecta	Lepidoptera	Hesperiidae
lepidoptera	GCA_018250795.1	Clito_sp._Burns02	4.2e-40	TGCAATCGCAAATTTTTAACAAAAGTTACTAAAACTACTGACAGAAAGAATGCACTCATAACTTCGATCAACAAATTGAGGACTAAGCTCAAACGCTATCGTACAAACATTTGCTGTTAGATGGCGCTGTTACGTCCCTGAATCACGCTAACGAGATTTCGTAAACAGCCCAGTTAAGGGTCTGAGACGACCAATTCGATTGCTTTACTGCCGGCTCAGTCTACAGGGGTTTGCGAACCCCATAGGGTGAGGACTCTAACCTAACCATCTTCTAGGGCCTCTTTCGCGGAGTTTCGGGTCGGCCTTCGGGTCAGGAAAAATTGAAACTCCGCACACAAATTGATAATGAACACCCCTTATGTAGTACCTAAGTACGGCATTTGTTTTTGATAAGGTGAG…	UGCUUUACUGCCGGCUCAGUCUACAGGGGUUUGCGAACCCCAUAGGGUGAGGACUCUAACCUAACCAUCUUCUAGGGCCUC-UUUCGCGGAGUUUCGGGUCGGCCUUCGGGUCAGGAAAAAUUGAAACUCCGCACACAAAUUGAUA--------AUGAACACCCCUUAUGUAGUACCUAAGUA	::::::::::::(((,<<<<<<<<-<<<<<<____>>>>>>>>>>>>>><<<_______>>>,,<<<______>>>)))-------<<<<<<<--<<<-<<<<<<____>>>>-->>---->>>-->>>>>>>::::::::::::::::::::::::::::::::::::::::::::::::::	DWOF01003617.1	3033-3606	Arthropoda	Insecta	Lepidoptera	Hesperiidae
lepidoptera	GCA_905475355.2	Clostera_curtula	3.5e-44	AGTGATAATACCATACCATCGACCATTTGGTTACATCCTGTGTGTGGATATAAATGAATCTATTTTATTTTTTTATCTAATTAAGGAAACCGAATCAAATCCTACAACTAGATGGCGTTTACTCTCTTTGGACCGTATCGTGCCTCGCGCTGTAAGAATTTTTAAACAAGTGATCAAGTAGTCCGAATATAAATTGTAAATTGCCTTGTGCCGGCTCAGTCCGCAAGTGTCTCCGGACTTTGTGGGCTGAGGCATCTAACCTAACCAACTTCTTGGACCTCTTTCGCGGGATAGCGGGTCGACTTTCGAGTCAGGAAAAATTGAAATCCCGCCCATAGATAGATTAGATGAGAGAAAATTTGAATTTACTTGATTTGATATAAAAAAAAAAACGTAAGG…	UUGCCUUGUGCCGGCUCAGUCCGCAAGUGUCUCCGGACUUUGUGGGCUGAGGCAUCUAACCUAACCAACUUCUUGGACCUC-UUUCGCGGGAUAGCGGGUCGACUUUCGAGUCAGGAAAAAUUGAAAUCCCGCCCAUAG---AUAGAUUAGAUGAGAGAAAAUUUGAAUUUACUUGAUUUGAU	::::::::::::(((,<<<<<<<<-<<<<<<____>>>>>>>>>>>>>><<<_______>>>,,<<<______>>>)))-------<<<<<<<--<<<-<<<<<<____>>>>-->>---->>>-->>>>>>>::::::::::::::::::::::::::::::::::::::::::::::::::	FR997800.1	6733375-6733953	Arthropoda	Insecta	Lepidoptera	Notodontidae
lepidoptera	GCA_014851415.1	Cnaphalocrocis_medinalis	1.4e-36	AAAGAAACAGGTACCTACGTATTCCCTCCTTTGAAAAAACTTGTCCTCGTCCCTTCAATGCGGCTCCCTGGGGCGAGGGGTTGAAGTCAATAATAAAGGATACACATTCTACATTGTAAGTGTCGACGCGCTTTGAAATCCTGCATCGCGCTAGCAAAGTTTTTTTCCGCGCCGATATAAAGGCCGGGCGCGTTCGCCTCGTCGCTTATGCCGGCTCGGTTCTCCGAGGTCCGCGGACCTCGTGGGCCGAGGTGTCCTAACCTAACCACTTTCTTGGGCCTCTTTTGTTGGTTTCGGGTCGACTCTCGGGTCAGGAAAAATTGAAACCACCCATAAACTTTGACTATCTGCTGTGAATGTGGACATTTTTTCAAGATGGGAAGGCGTTAGAAATAAATT…	GUCGCUUAUGCCGGCUCGGUUCUCCGAGGUCCGCGGACCUCGUGGGCCGAGGUGuCCUAACCUAACCACUUUCUUGGGCCUCUUUU--GUUGGUUUCGGGUCGACUCUCGGGUCAGGAAAAAUUGAAACCA--CCCAUAAACUUUGACUAUC----UGCUGUGAAUGUGGACAUUUUUUCAAGA	::::::::::::(((,<<<<<<<<-<<<<<<____>>>>>>>>>>>>>><<<__._____>>>,,<<<______>>>)))-------<<<<<<<--<<<-<<<<<<____>>>>-->>---->>>-->>>>>>>::::::::::::::::::::::::::::::::::::::::::::::::::	CM026282.1	11621483-11622058	Arthropoda	Insecta	Lepidoptera	Crambidae
lepidoptera	GCA_018251115.1	Codatractus_alcaeus	8.8e-46	CAAATATTCCTTCACTATGAACAAATATCTTTAAAAAGGTAAAAAAGTTCTTTCATTGGGTACCCTTTGGTAGCGACGACTTGGGAACAATAGGTCGTACAATTTTAAGTCTGCCGATAGATGGCGCTCTTCCTTAATCTGAATCACGCTAACGAGATTTTCTAGATGGCATACTTAAGGTACGGCCGATTTTGTTATGTTGCTTCAGTGCCGGCTCGGTCTATAAGGGTTCGCGAATCCTTTAGGCCGAGGGTTCTAACCTAACCATCTTCTAGGGCCTCTTTGCGGGGTTTCGGGTCGACTTTCGGGTCAGGAAAAATTGAAACCCCGCACAAAATAAATAATAAGAAATTAAGAGTATTGACTCGATTTTTGTAAGGTAAGGTAAAGGTAATTAAT…	UGCUUCAGUGCCGGCUCGGUCUAUAAGGGUUCGCGAAUCCUUUAGGCCGAGGGUUCUAACCUAACCAUCUUCUAGGGCCUC-UUU-GCGGGGUUUCGGGUCGACUUUCGGGUCAGGAAAAAUUGAAACCCCGCACAAAAUAAAUAAUAAGAAAUUAAGAGUAUUGACUCGAUUUUUGUAAGGU	::::::::::::(((,<<<<<<<<-<<<<<<____>>>>>>>>>>>>>><<<_______>>>,,<<<______>>>)))-------<<<<<<<--<<<-<<<<<<____>>>>-->>---->>>-->>>>>>>::::::::::::::::::::::::::::::::::::::::::::::::::	DWOQ01059163.1	905-1485	Arthropoda	Insecta	Lepidoptera	Hesperiidae
lepidoptera	GCA_018249055.1	Codatractus_cyledis	6.8e-44	ACTTCGAAACAATACGTCGTACAATTTTTAAGTCTGCCGATAGATGGCGCGCTTCCTTAATCTGAAACACGGTGATGAGATTTTTTAGACCGCATACTTAAGGTACGGCCGATTTTGTTGGGTTGCTTCAGTGCCGGCTCGGTCTATAAGGGTTCGCGAATCCTTTAGGCCGAGGGTTCTAACCTAACCATCTTCTAGGGCCTCTTTGCGGAGTTTCGGGTCGACTTTCGGGTCAGGAAAAATTGAAACCCCGCACAAAATAAATAATAAGAAATTAAGAGTATAGACTCGTTTTTGTAAGGTAAGGTAATTAATTTGAAAGTTTATTCGGTGAGTTCGGTGACTATCGACTTAATTATTTCTTTACCTTTATGTTATGTGTTTAGAGTATATAAACTG…	UGCUUCAGUGCCGGCUCGGUCUAUAAGGGUUCGCGAAUCCUUUAGGCCGAGGGUUCUAACCUAACCAUCUUCUAGGGCCUC-UUU-GCGGAGUUUCGGGUCGACUUUCGGGUCAGGAAAAAUUGAAACCCCGCACAAAAUAAAUAAUAAGAAAUUAAGAGUAUAGACUCGUUUUUGUAAGGUA	::::::::::::(((,<<<<<<<<-<<<<<<____>>>>>>>>>>>>>><<<_______>>>,,<<<______>>>)))-------<<<<<<<--<<<-<<<<<<____>>>>-->>---->>>-->>>>>>>::::::::::::::::::::::::::::::::::::::::::::::::::	DWJR01048192.1	836-1416	Arthropoda	Insecta	Lepidoptera	Hesperiidae
lepidoptera	GCA_018248975.1	Codatractus_imalena	2.2e-46	GCAAACATTCCTTTACTATAAACAAATATCTTTAAAACGGTTCAAAAAGTTGTCTTTGATATGCTTTTGTAGCGACGACTTCGAAACAATACGTCGTACAATTTTTAAGTCTGCCGATAGATGGCGCGCTTCCTTAATCTGAAACGCGGTGACGAGATTTTTTAGACGGCATACTTAAGGTACGGCCGATTTTGTTGAATTGCTTCAGTGCCGGCTCGGTCTATAAGGGTTCGCGAATCCTTTAGGCCGAGGGTTCTAACCTAACCATCTTCTAGGGCCTCTTTTGCGGGGTTTCGGGTCGACTTTCGGGTCAGGAAAAATTGAAACCCCGCACAAAATAAATAATAAGAAATAAAGAGTCTAGACTCGTTTTTGTAAGGTAAGGTAAAGATTAATTTG…	UGCUUCAGUGCCGGCUCGGUCUAUAAGGGUUCGCGAAUCCUUUAGGCCGAGGGUUCUAACCUAACCAUCUUCUAGGGCCUCUUUU-GCGGGGUUUCGGGUCGACUUUCGGGUCAGGAAAAAUUGAAACCCCGCACAAAAUAAAUAAUAAGAAAUAAAGAGUCUAGACUCGUUUUUGUAAGGUA	::::::::::::(((,<<<<<<<<-<<<<<<____>>>>>>>>>>>>>><<<_______>>>,,<<<______>>>)))-------<<<<<<<--<<<-<<<<<<____>>>>-->>---->>>-->>>>>>>::::::::::::::::::::::::::::::::::::::::::::::::::	DWJS01010499.1	1708-2289	Arthropoda	Insecta	Lepidoptera	Hesperiidae
lepidoptera	GCA_018247095.1	Coeliades_ramanatek_ramanatek	2e-42	AAAATTTTAAGCCGCCCGACCAACAAAAAGTTTGCATGCTGTGATTGGGCACGTTTTTGCTGCGGGATTTTAGGACAAAAAACCAAACAAGAGGAGCATAGATCCCGCAACACGTCGTTAGATGGCGCTCCTCAACTTTTTGAATCACGATGTTGAGATTTTATGGGAGTTACTGTTAAGGGATTCGGCGCAAAGTTCGGTGCTTCGTTGCCGGCTCAGTCTTATGGATTCGCGGATCCTTTAGGCCGAGGACTCTAACCTAACCAACTTCTTGGGCCTCTTTTTGCGGAGTTTCGGGTCGACTTTCGAGTCACGAAAAATTGAAACTCCGCACAAAATGTATTTATAAAACATATGGTTTTTGATAGGTAAGGTCTATTACTGTTGCGAAATAATTTT…	UGCUUCGUUGCCGGCUCAGUCUUAU-GGAUUCGCGGAUCCUUUAGGCCGAGGACUCUAACCUAACCAACUUCUUGGGCCUCUUUUUGCGGAGUUUCGGGUCGACUUUCGAGUCACGAAAAAUUGAAACUCCGCACAAAAUGUAUUUAUAAAAC-------AUAUGGUUUUUGAUAGGUAAGGU	::::::::::::(((,<<<<<<<<-<<<<<<____>>>>>>>>>>>>>><<<_______>>>,,<<<______>>>)))-------<<<<<<<--<<<-<<<<<<____>>>>-->>---->>>-->>>>>>>::::::::::::::::::::::::::::::::::::::::::::::::::	DWEY01002949.1	224-798	Arthropoda	Insecta	Lepidoptera	Hesperiidae
lepidoptera	GCA_905220415.1	Colias_croceus	2e-41	TGTAAATATTTGTAGTTAGTAGCTTTATTATGTAGCTATAGCAGATAGCTTCATGAAGCTTTGGATTCTCTAATAAAAAAACTTATTGGTGTATAGCATAATACGTATCACTAGATGTCGCTGGGTCAGTATTCAAACATTTAAAAGCCGCTTGTGAAATGTTTTACACTCCCCTTCATAATAAAACGGGACCAGGATTTTGTGCGTTTGCCGGCTCGGTCCACTGGGATTTGCGAATGCCAGTAGGTCGAGGAATCTAACCTAACCATTTTCTTGGGCCTCTTTTGCGGGGAGGCGGGTCGACTTACGAGTCAAGAAAAATTGAAACCCCGTACAAAAAAACAAAATATAATAATTAGTAACAAATGAATAAAATAATTTTTGACGGCGAGGTAATAG…	UGUGCGUUUGCCGGCUCGGUCCACUGGGAUUUGCGAAUgCCAGUAGGUCGAGGAAUCUAA...............CCUAACCAUUUUCU....................UGGGCCUCUUUU-GCGGGGAGGCGGGUCGACUUACGAGUCAAGAAAAAUUGAAACCCCGUACAAAAAAACAAAAUAUAAUAAUUAGUAACAAAUGAAUAAAAUAAUUUUU	::::::::::::(((,<<<<<<<<-<<<<<<____>>>.>>>>>>>>>>><<<_______~~~~~~~~~~~~~~~>>>,,<<<______~~~~~~~~~~~~~~~~~~~~>>>)))-------<<<<<<<--<<<-<<<<<<____>>>>-->>---->>>-->>>>>>>::::::::::::::::::::::::::::::::::::::::::::::::::	HG991966.1	7535982-7536564	Arthropoda	Insecta	Lepidoptera	Pieridae
lepidoptera	GCA_012932125.1	Conopomorpha_cramerella	3.2e-39	GAGGGGAGTGTCAGAATACGGCTCCGAGTCAATGGCAAACTTAAACACGTTACGACACGAATAAAATATTGCCAGTGACAAAAGCTCGCCAGTATTTCATTGTTTATCGCCCCATTCTTCAAAGTAACGGCTAAATATCCTAAATGGCGCTATCGAAATATCACTCTCGGGGTATAAAAGGCGGCTGCAGAATGAACACTGCGCTCAGTGCCGGCTCGGTCGTCGTGCTGTAAACATGCAGCGCGTCGGTCGAGGTCTCTAACCTAACCAAGTTATTGGGCCTCATTCGCGGGGTGGCGGGCCGACTCTCGAGTCAAGGAAATATTGAAACCCCGTACCTTAATGTTGTAAAACCTACCAGTGCAATTCAATGTGCAATAATAGAGTAAAATAAGTTAG…	GCGCUCAGUGCCGGCUCGGUCGUC-GUGCUGuaaaCAUGCAGCGCGUCGGUCGAGGUCUCUAACCUAACCAAGUUAUUGGGCCUCAUUC-GCGGGGUGGCGGGCCGACUCUCGAGUCAAGGAAAuAUUGAAACCCCGUACCUUAAUGUUGUAAAACCUACCAGUGCAAUU-----CAAUGUGCAAUAA	::::::::::::(((,<<<<<<<<-<<<<<<....____>>>>>>>>>>>>>><<<_______>>>,,<<<______>>>)))-------<<<<<<<--<<<-<<<<<<____>>>>-->>---.->>>-->>>>>>>::::::::::::::::::::::::::::::::::::::::::::::::::	SJJU01016491.1	44-624	Arthropoda	Insecta	Lepidoptera	Gracillariidae
lepidoptera	GCA_018251435.1	Copaeodes_aurantiaca	2.7e-38	ACGGAGAAATTGTATAGGTATACATAGGTATTTAGTTGTCATCATGTTGACCCCAAACAGAATATCAGTCTGAGATCTCGGAATCGGAACCAGTTTGTTTGTTTTTTATCTTGGCGCTAGATGGCGGTATTCTTTTTTCTAACTCACGGTATCGAAAGCTTTTACGCATCTTATATAATGGTCATCAACTTTACAAACATTGCTTTAGTGCCGGCTCGTTCTTTAAGGTTTGCGAACCTCTTTGGGCGAGGGTTCTAACCTAACCAACTTCTTGGGCCTCTTTGGCGGCGTTTCGGGTCGACTTTCGAGTCAAGAAAAATTGAAACACCGCACTATGAATTATACTAATATTTAATAGGTAAATCATCATTGTTTTTGAGGTGAGGTAAGGATTTAGTT…	UGCUUUAGUGCCGGCUCGUUCUUU-AAGGUUUGCGAACCUCUUUGGGCGAGGGUUCUAACCUAACCAACUUCUUGGGCCUC-UUUGGCGGCGUUUCGGGUCGACUUUCGAGUCAAGAAAAAUUGAAACACCGCACUAUGAAUUAUACUAAUAU-UUAAUAGGUAAAUCAUCAUUGUUUUUGAG	::::::::::::(((,<<<<<<<<-<<<<<<____>>>>>>>>>>>>>><<<_______>>>,,<<<______>>>)))-------<<<<<<<--<<<-<<<<<<____>>>>-->>---->>>-->>>>>>>::::::::::::::::::::::::::::::::::::::::::::::::::	DWPC01008640.1	2454-3033	Arthropoda	Insecta	Lepidoptera	Hesperiidae
lepidoptera	GCA_905163495.2	Cosmia_trapezina	4.5e-46	CTACATGTAAAAACATTTAGGTTAAATACTACAAAAACGGAATTATAAGCTTTTAATTTATTGGTTAATAACGACTGGCAAACTACGGGATTAGTTTCAAATACGAAACTAGATGGCGTTGTACTTTTTATGTCGAATCTTGAATCTCGCTATAGAGATTTTTCTGCGGCAGCATATAAACGTCCGGCGGCCCCGTTTAGTTGCTTCTTGCCGGCTCGGTCTGTAGCAGTTTGCGGACTCTATGGGCCGAGGCAACTAACCTAACCAACTTCTTGGACCTCTTTCGCGGGGTGGCGGGTCGACTTTCGAGTCAGGAAAAATTGAAACCCCGCACCAAAAGAACATGTACGATTGGATGCTAATTTGCAATGAATTTTTGGATAGGTAAACAGTATGAAG…	UUGCUUCUUGCCGGCUCGGUCUGUAGCAGUUUGCGGACUCUAUGGGCCGAGGCAACUAACCUAACCAACUUCUUGGACCUC-UUUCGCGGGGUGGCGGGUCGACUUUCG..........AGUCAGGAAAAAUUGAAACCCCGCACCAAAAGAACAUG---UACGAUUGGAUGCUAAUUUGCAAUGAAUUUUUG	::::::::::::(((,<<<<<<<<-<<<<<<____>>>>>>>>>>>>>><<<_______>>>,,<<<______>>>)))-------<<<<<<<--<<<-<<<<<<____~~~~~~~~~~>>>>-->>---->>>-->>>>>>>::::::::::::::::::::::::::::::::::::::::::::::::::	LR991026.1	10575115-10575693	Arthropoda	Insecta	Lepidoptera	Noctuidae
lepidoptera	GCA_905163465.1	Craniophora_ligustri	2.3e-46	CACAAAAAATAAGACAAAAACACGATAATACACTTTAAAGTTGTAATTTATTAGACAAAAAAGTGGCCGGTATTGTACGCTCGCAACATTGTTTTCAACATAAGTCAACTAGATGGCGTTGATCTTTTTACGTCGATTTCTGAATCGCGCTATTGAGATTTTTTTGCGGCCATATATAAAGGCACGGTCGCCTTGCTATTTTGTTTCACACCGGCTCGGTCTGTAGCGGTTTGAGGACCGCTTGGGCCGAGGCAACTAACCTAACCATCTTCTTGGACCTCTTTAGCGGGGTGGCGGGTCGACTCTCGGGTCAGGAAAAATTGAAACCCCGCACCAAAAACAATATGATTACTCTGACGAAGATAAATTTTTGATAGGTAAAATTATTTATGAAATTAT…	UUGUUUCACACCGGCUCGGUCUGUAGCGGUUUGAGGACCGCUUGGGCCGAGGCAACUAACCUAACCAUCUUCU........UGGACCUC-UUUAGCGGGGUGGCGGGUCGACUCUCGGGUCAGGAAAAAUUGAAACCCCGCACCAAAAACAAUAUGAUUACUCUgaCGAAGAUAAAUUUUUGAUAGGUAAAAU	::::::::::::(((,<<<<<<<<-<<<<<<____>>>>>>>>>>>>>><<<_______>>>,,<<<______~~~~~~~~>>>)))-------<<<<<<<--<<<-<<<<<<____>>>>-->>---->>>-->>>>>>>:::::::::::::::::::::::..:::::::::::::::::::::::::::	LR990962.1	5340526-5341109	Arthropoda	Insecta	Lepidoptera	Noctuidae
lepidoptera	GCA_018246875.1	Creonpyge_creon_creon	3.2e-34		UCGCUUUUAGCCGGCUCGGUUUACAUGGGUUUACGAACCCAGUAGGUCGAGGUGUCUAACCUAACCAUCUUCUAGGGCCUC-UUUCGCGGGAUUUCGGGUCGACUCUCGGGUCAGGAAAAAUU------------------------------------------------------------	::::::::::::(((,<<<<<<<<-<<<<<<____>>>>>>>>>>>>>><<<_______>>>,,<<<______>>>)))-------<<<<<<<--<<<-<<<<<<____>>>>-->>---->>>-->>>>>>>::::::::::::::::::::::::::::::::::::::::::::::::::	DWFY01030221.1	2817-3338	Arthropoda	Insecta	Lepidoptera	Hesperiidae
lepidoptera	GCA_018248155.1	Cressida_cressida	1.2e-45	TGTAAAATTAGTAACACGATTTCAAGAATCGGTTCAAATTTAAAGTCCAAAGCAGGAGACTTCTTCAGAGGGCTTCAAGCCGGCTCGGTTCTTAGGACTCTTCGGAGTTCGAGGGTCGAGGATTCTAACCTAACCAACTTCTTGGGCCTCTTTTGCGGGATCGCGGGTCGACTTTCGAGTCAGGAAAAATTGAAATCCCGTACATAATAAATATTAGTTAGTATAAATACGAGTGTGGTAGGTAAATCTTTAATACTTAATACCACTGAATTTCGTACGATTCAATAAGTTATATAATACTATAAAATTTTGTAGTTACCTAGTACTCGATACAGAATATCTGATATCAAAACCTAGTTGCGTATATACCAGTTATTTTTGTTATTATTTTGAATTAAA…	GGGCUUCAAGCCGGCUCGGUUCUUAGGACUCUUCGGAGUUCGAGGGUCGAGGAUUCUAACCUAACCAACUUCUUGGGCCUCUUUU-GCGGGAUCGCGGGUCGACUUUCGAGUCAGGAAAAAUUGAAAUCCCGUACAUAAUAAAUAUUAGUUAGUAUA---AAUACGAGUGUGGUAGGUAAAUC	::::::::::::(((,<<<<<<<<-<<<<<<____>>>>>>>>>>>>>><<<_______>>>,,<<<______>>>)))-------<<<<<<<--<<<-<<<<<<____>>>>-->>---->>>-->>>>>>>::::::::::::::::::::::::::::::::::::::::::::::::::	DWIB01125692.1	501-1079	Arthropoda	Insecta	Lepidoptera	Papilionidae
lepidoptera	GCA_018248155.1	Cressida_cressida	4.7e-43	TGTAAAATTAGTAACACGATTTCAAGAATCGGTTCAAATTTAAAGTCCAAAGCAGGAGACTTCTTCAGAGGGCTTCATGCCGGCTCGGTTCTTAGGACTCTTCGGAGTTCGTGGGTCGAGGATTCTAACCTAACCAACTTCTTGGGCCTCTTTTGCGGGATCGCGGGTCGACTTTCGAGTCAGGAAAACTTGAAATCCCGTACATAATAAATATTAGTTAGTACAATACGAGTGTGGTAGGTAATACTTAATACCACTGAATTTCGTACGATTCAATAAGTGATATAATACTATAAAATTTTGTAGTTACCTAGTACTCGAAGCAGAATATCTGATATCAAAACTTAGTTGCGTATATACCAGTGATTTTTGTTATTATTTTGAATTAAAAATAGGCTA…	GGGCUUCAUGCCGGCUCGGUUCUUAGGACUCUUCGGAGUUCGUGGGUCGAGGAUUCUAACCUAACCAACUUCUUGGGCCUCUUUU-GCGGGAUCGCGGGUCGACUUUCGAGUCAGGAAAACUUGAAAUCCCGUACAUAAUAAAUAUUAGUUAGU----ACAAUACGAGUGUGGUAGGUAAUAC	::::::::::::(((,<<<<<<<<-<<<<<<____>>>>>>>>>>>>>><<<_______>>>,,<<<______>>>)))-------<<<<<<<--<<<-<<<<<<____>>>>-->>---->>>-->>>>>>>::::::::::::::::::::::::::::::::::::::::::::::::::	DWIB01138888.1	422-999	Arthropoda	Insecta	Lepidoptera	Papilionidae
lepidoptera	GCA_907269065.1	Crocallis_elinguaria	1.5e-40	TCGTACCGAAGCAAAACAATAATGAATAAATGGTCATGGTAGGAATGCGTATTTCAATTCAATTTTCGAACGTTTTCGAACGCAATGTTTAACGTCTTCAAACGAAACTAGATGTCGCTTTAAAATTTGACAGTTGACGGCTGAATCGCGCAAGCGGTTTGTTGCCGGCCGCCAGATTCGAGCCACACGGGAATCGAATCTGTGCTTCGGCCGGCTCGGTTCGTGTCAGTTTACGAACTGCATAGGCCGAGGATACTAACCTAACCAACTCCTTGGGCCTCTTTCGCGGAGTGGCGGGTCGACTCTCGGGTCAAGAAAAATTGAAACTTCGCACCTTTATTGTACCAATTGTCCCCAAATGCTACCTTTATTGTACCAATTGTCCCCAAATGCTTAGTG…	UGUGCUUCGGCCGGCUCGGUUCGUGUCAGUUUACGAACUGCAUAGGCCGAGGAUACUAACCUAACCAACUCCUUGGGCCUC-UUUCGCGGAGUGGCGGGUCGACUCUCGGGUCAAGAAAAAUUGAAACUUCGCACCUUUAUUGUACCAAUUGUCCC-CAAAUGCUACCUUUAUUGUACCAAUU	::::::::::::(((,<<<<<<<<-<<<<<<____>>>>>>>>>>>>>><<<_______>>>,,<<<______>>>)))-------<<<<<<<--<<<-<<<<<<____>>>>-->>---->>>-->>>>>>>::::::::::::::::::::::::::::::::::::::::::::::::::	OU026067.1	6388815-6389395	Arthropoda	Insecta	Lepidoptera	Geometridae
lepidoptera	GCA_018248815.1	Croniades_pieria_auraria	1.2e-43	CCACTGCCAACAGTTTTTTGTCACGAACAAAAAAAAGTTGGGTCTTTGATTGGGTACGTTCCCGCAGCAAGAATTTTGAAACAATGCACTTGTCTCGTTTTTGTTTAAATATTCCGTTAGATGGCGTTATATACATTTCTCTGAATCATGGTGACAAGATTTTTTGAACAGTTTACTTAAAAGGTTCAGACTTGGATTCGTCGCTTTACGCCGGCTCGGTTTACATGGGTTTACGAACCCAGTAGGTCGAGGTATCTAACCTAACCATCTTCTAGGGCCTCTTTTGCGGGATTTCGGGTCGACCCTCGGGTCACGAAAAATTGAAACCCTGCCCAAAAATTTGATAGTGCATTTTTTATTATAGGTAAGGTCAATAAGCAAGTTACTGGAAGGGGGGAT…	UCGCUUUACGCCGGCUCGGUUUACAUGGGUUUACGAACCCAGUAGGUCGAGGUA.UCUAACCUAACCAUCUUCUAGGGCCUCUUUU-GCGGGAUUUCGGGUCGACCCUCG.........GGUCACGAAAAAUUGAAACCCUGCCCAAAAAUUUGAUAGUGCAUUUU------UUAUUAUAGGUAAGGUCAAUA	::::::::::::(((,<<<<<<<<-<<<<<<____>>>>>>>>>>>>>><<<__._____>>>,,<<<______>>>)))-------<<<<<<<--<<<-<<<<<<____~~~~~~~~~>>>>-->>---->>>-->>>>>>>::::::::::::::::::::::::::::::::::::::::::::::::::	DWJK01020265.1	5353-5928	Arthropoda	Insecta	Lepidoptera	Hesperiidae
lepidoptera	GCA_018245415.1	Ctenoptilum_multiguttatum	3.1e-42	ACATACAACAAAAGTATTGTGAGAGTAAAACAAAAGAACAAAAAAGTGTTTAATTGCGTACGATCTCGCTACGGGAATTCCATCCATACTAATCACATTGTTGTTCAGTTTACCAGTAGATGGCGTTGTTAATTTTTCTGAATCACGCTAACGAGTGTTCGTTCCCAGCTATACTTAAGAGAGCTCCAATTCATCAACGTTGCTTCACTGCCGGCTCGGTCTAAAGGGATTCGCGGATCCGTTAGGCCGAGGGCTCTAACCTAACCATCTTCTAGGGCCTCTTTTACGGGGTTTCGGGTCGACTCTCGGGTCACGAAAAATTGAAATCCCGTACAAAACAAATTTCAATTAAGTATGTAGATTGTAGTATACATAGATGAATAGGTAT	UGCUUCACUGCCGGCUCGGUCUAAAGGGAUUCGC.GGAUCCGUUAGGCCGAGGGCUCUAACCUAACCAUCUUCUAGGGCCUCUUUU-ACGGGGUUUCGGGUCGACUCUCG......................GGUCACGAAAAAUUGAAAUCCCGUACAAAACAAAUUUCAAUUAAGUAUGUAGAUUGUAGUAUACAUAGAUGAAU	::::::::::::(((,<<<<<<<<-<<<<<<___._>>>>>>>>>>>>>><<<_______>>>,,<<<______>>>)))-------<<<<<<<--<<<-<<<<<<____~~~~~~~~~~~~~~~~~~~~~~>>>>-->>---->>>-->>>>>>>::::::::::::::::::::::::::::::::::::::::::::::::::	DWLN01097802.1	449-1030	Arthropoda	Insecta	Lepidoptera	Hesperiidae
lepidoptera	GCA_018249235.1	Cupitha_purreea	2.5e-42	ACAGCACTTCTCGTGTTACAAGGAAAGGCCATTGTTCGATTAACAAAAACTAATTACCTTTAGCTTCTACAGATGGCACTGTTAACAGCTTGTAGCACTTTAGTTTTAAGTTGCGGATAGATGGCGTTCCTTCAATATCTAAATCACGCTGATGAGATTTTTTAATCTAGTTATATACCGTGCACCGCACGTTACCTCCATGCTTTATTGCGGGCTCAGTTTTAAGAAGTTTGCGAACTTCTGAGGCTGAGGGTTCTAACCTAACCAACTTCTAGGGCCTCTTTCGTGGGGTTTCGGGTCGACTTTCGAGTCAGGAAAAATTGAAACCCCACACAAAGTAATACCAGTAGTAATAAATCACTTTAAACAAAGTTTTATTTGAGGGTGAGGTATGAAACA…	UGCUUUAUUGCGGGCUCAGUUUUAAGAAGUUUGCGAACUUCUGAGGCUGAGGGUUCUAACCUAACCAACUUCUAGGGCCUC-UUUCGUGGGGUUUCGGGUCGACUUUCGAGUCAGGAAAAAUUGAAACCCCACACAAAGUA----AUACCAGUAGUAAUAAAUCACUUUAAACAAAGUUUUAU	::::::::::::(((,<<<<<<<<-<<<<<<____>>>>>>>>>>>>>><<<_______>>>,,<<<______>>>)))-------<<<<<<<--<<<-<<<<<<____>>>>-->>---->>>-->>>>>>>::::::::::::::::::::::::::::::::::::::::::::::::::	DWKD01001674.1	3101-3678	Arthropoda	Insecta	Lepidoptera	Hesperiidae
lepidoptera	GCA_018237905.1	Curetis_bulis	1.4e-40	TATTACTTACCTTGCTCTTACTAGTTGTACGAATCATGAAATACAATTTTTAAATATTTATTCATACCTCCTTTTACAAATGATTGATATCTTTCTCAATAGTTCCTTCTTTACCGATAGATGGCGTAAAAAATATCTGAATCGCGCTATCAGAATACTTGTCCCGATACGATTAGACTGTCTAGATTTTATTTGTAGTTTTGCATTACGCCGGCTCAGTCTTAATGGATTTACGAATTTATTAAGTTGAGGTTCCTAACCTAACCAATTTCTTGGGCCTCTTTCGCAGGGTGGCGGGTCGACTCTCGGGTCACGAAAAATTGAAACCCTGTACAAAATTGTGAATTATGAAATTGCCGCTGCTGGGCGGATTTTCAACCACCACGCTCGGCAAGTGAA…	UUGCAUUACGCCGGCUCAGUCUUAAUGGAUUUACGAAUUUAUUAAGUUGAGGUUCCUAACCUAACCAAUUUCUUGGGCCUC-UUUCGCAGGGUGGCGGGUCGACUCUCGGGUCACGAAAAAUUGAAACCCUGUACAAAAUUGUGAAUUAUGAAA---------UUGCCGCUGCUGGGCGGAUU	::::::::::::(((,<<<<<<<<-<<<<<<____>>>>>>>>>>>>>><<<_______>>>,,<<<______>>>)))-------<<<<<<<--<<<-<<<<<<____>>>>-->>---->>>-->>>>>>>::::::::::::::::::::::::::::::::::::::::::::::::::	DWAC01101120.1	224-796	Arthropoda	Insecta	Lepidoptera	Lycaenidae
lepidoptera	GCA_018235945.1	Curvie_emesia	1.6e-41	AAGCGTCTAGCAAAGAAAGGGGATTGTAGTCTTTTAACAGGTCTTTTGTTGAACAAATTGTAATTCTACCTGCGTTTTTATGTGGACGCTACTCAAAAAGCTGTCATAATATTTGGGTAGATGGCGTTATCCAAATATTAAATCACGCTAACGATAATAATAGTTACAAAATATATGAAGTGTAAAATTTGAGTACAATTTGCTTCAACGCCGGCTCAGTCTTAATAGGTTTACGAACCTATTAAGTTGAGGCTTCTAACCTAACCACGTTCTTGGGCCTCTTTCGCAGGGTAGCGGGTCGACTCTCGGGTCAAGAAAAATTGAAACCCTGCATCTATACTATTATATGAAACAATTATTAAATATTACCCGTTAGGTATATCAAACCCTAAACTTTTG…	UGCUUCAACGCCGGCUCAGUCUUAAUAGGUUUACGAACCUAUUAAGUUGAGGCUUCUAACCUAACCACGUUCUUGGGCCUC-UUUCGCAGGGUAGCGGGUCGACUCUCG..........................................................................GGUCAAGAAAAAUUGAAACCCUGCAuCUAUACUAUUAUAUGAAACAAUUAUUAAAUAUUACCCGUUAGGUAUAUC	::::::::::::(((,<<<<<<<<-<<<<<<____>>>>>>>>>>>>>><<<_______>>>,,<<<______>>>)))-------<<<<<<<--<<<-<<<<<<____~~~~~~~~~~~~~~~~~~~~~~~~~~~~~~~~~~~~~~~~~~~~~~~~~~~~~~~~~~~~~~~~~~~~~~~~~~>>>>-->>---->>>-->>>>>>>:.:::::::::::::::::::::::::::::::::::::::::::::::::	DVYE01010460.1	3627-4209	Arthropoda	Insecta	Lepidoptera	Riodinidae
lepidoptera	GCA_905187585.1	Cyaniris_semiargus	2.5e-39	TCCGGCGACCGAACATTAGTTACCGCATTTATCTAAAAAGCTTGTTACAATCCTTTCTTTTGAAAATTATATCGTAACAATGACACACGCATTAAGAATTAGTTGATTAATTTCACCGATAGATGGCGGGGACAGTCTTCTGCATCGCGCTAGTGATGTGACGATGTCGATATGCATAAGGATTTTCTCTACAATGTGAATTGCTTCGTGCCGGCTCAATCTTAAAGGTTCCACGGGACCTCTAAGTTGAGGTTCCTAACCTAACCCAACTCTTGGGCCTCTTTCGCAGGGTGGCGGGTCGACTCTCGGGTCAAGAAAAATTGAAACCCTGTACAAAAATTATAATTTATATGTAGCATACCTAACTGAACCATACTAACTGCAGAAAGAGATAAATTA…	UUGCUUCGUGCCGGCUCAAUCUUAAAGGUUCCACGGGACCUCUAAGUUGAGGUUCCUAACCUAACCCAACUCUUGGGCCUC-UUUCGCAGGGUGGCGGGUCGACUCUCGGGUCAAGAAAAAUUGAAACCCUGUACAAAAAUUAUAAUU-------UAUAUGUAGCAUACCUAACUGAACCAUA	::::::::::::(((,<<<<<<<<-<<<<<<____>>>>>>>>>>>>>><<<_______>>>,,<<<______>>>)))-------<<<<<<<--<<<-<<<<<<____>>>>-->>---->>>-->>>>>>>::::::::::::::::::::::::::::::::::::::::::::::::::	LR994548.1	2980305-2980879	Arthropoda	Insecta	Lepidoptera	Lycaenidae
lepidoptera	GCA_018252175.1	Cyclargus_thomasi	4.2e-39	TCCTTACATCCGGTGATCAGTCACATCATCATACTTGGTATAACGACGAAAATAATATTTTCATTTGAAAATTTACCGTAAGATAGGTGTTAAAAGCTAGTTAACTAAGTTCACCGCTAGATGGCGGGGAATGTCTTCTGCATCGCGGTAGTGATGTGCCGATGTCGAAGCGCTTAGCGATTTGCTCTTCTTTAGTAAAACCGCTTCATGCCGGCTCAACCTTGGAGGTCCTACGGGATCTTTAAGTTGAGGTTCCTAACCTAACCCAACTCTTGGGCCTCTTTCGCAGGGTGGCGGGTCGACTCTCGGGTCAAGAAAAATTGAAACCCTGTACAAAAACACTGAATGTTACGCATAACTAAAATAAGCCTTGGCTGCCTTAGTGATAACATTAATCTG…	CCGCUUCAUGCCGGCUCAACCUUGGAGGUCCUACG...GGAUCUUUAAGUUGAGGUUCCUAA..........CCUAACCCAACUCU.........UGGGCCUC-UUUCGCAGGGUGGCGGGUCGACUCUCG.......................GGUC.AAGAAAAAUUGAAACCCUGUACAAAAACACUGAAUGUUAC-GCAUAACUAAAAUAAGCCUUGGCUGCCUU	::::::::::::(((,<<<<<<<<-<<<<<<____~~~>>>>>>>>>>>>>><<<_______~~~~~~~~~~>>>,,<<<______~~~~~~~~~>>>)))-------<<<<<<<--<<<-<<<<<<____~~~~~~~~~~~~~~~~~~~~~~~>>>>.-->>---->>>-->>>>>>>::::::::::::::::::::::::::::::::::::::::::::::::::	DWRY01007136.1	2320-2900	Arthropoda	Insecta	Lepidoptera	Lycaenidae
lepidoptera	GCA_018251175.1	Cycloglypha_thrasibulus	5.7e-38		UGCUUUAGUGCCGGCUCGGUCUACAGAGAUUUACGAAUCUCUUAGGCUGAGGGUUCUAACCUAACCAACUUCUUGGGCCUC-UUUGGCGGAGUUUCGGGCCGACUUUCGGGUCAGGAAAAAUUGAAACUCUGCACAAAAUGCAAUGUGUCCCAAG----------------------------	::::::::::::(((,<<<<<<<<-<<<<<<____>>>>>>>>>>>>>><<<_______>>>,,<<<______>>>)))-------<<<<<<<--<<<-<<<<<<____>>>>-->>---->>>-->>>>>>>::::::::::::::::::::::::::::::::::::::::::::::::::	DWTM01171210.1	134-687	Arthropoda	Insecta	Lepidoptera	Hesperiidae
lepidoptera	GCA_018251175.1	Cycloglypha_thrasibulus	6.1e-27		----------------------------------------------UUGAGGUCUCUAACCUAACCUCGUUCUUGGGCCUCUUUU-GCAGGGUGGCGGGUCGACUUUCGGGUCAAGAAAAAUUGAAACCCUGUCACUAUCAAACAUUAUCAACCAUUAAGAUCAA-----AGAAAAGCCAUUA	::::::::::::(((,<<<<<<<<-<<<<<<____>>>>>>>>>>>>>><<<_______>>>,,<<<______>>>)))-------<<<<<<<--<<<-<<<<<<____>>>>-->>---->>>-->>>>>>>::::::::::::::::::::::::::::::::::::::::::::::::::	DWTM01681450.1	1-331	Arthropoda	Insecta	Lepidoptera	Hesperiidae
lepidoptera	GCA_003425675.2	Cydia_pomonella	4.2e-34	AATTTGATCTTATTACTAATACTAATACAATTTACATTATCGCCAACATCACTACCGATATCGATGCTCTTGCATCCAGTAGATTTGAAAAACACTTAATTAGTTATTAAGTACGTCAACTAGATGTCGCTGTGCGCTCCGGTAAATGGCGCTAACAAGATTTTTCCCCGAGCCTATAAATAGGGTGCGGACCAGTTTGCGGTGATCAGTCCGGCTTGGGCCATTGGGAACTACGGACCCCTCTGGTCAAGGTTGCTAACCTAACCAATTTCTTGGGCCTCTTTCGCGGGGTGGCGGGCCGACTTTCGGGTCAGGGACAATTGAAACCCCGTCCGGCGTCCAATAATAAACGACAATGAATATATGATTTTTGGGTAGGTAGGTTAAATAATGACAATA…	GGUGAUCAGUCCGGCUUGGGCCAUUGGGAAC.....UACGGACCCC.UCUGGUCAAGGUUGCUAA........................................CCUAACCAAUUUCUUGGGCCUC-UUUCGCGGGGUGGCGGGCCGACUUUCG....GGUCAGGGACAAUUGAAACCCCGUCCGGCGUC-CAAUAAUAAACGACAAUGAAUAUAUGAUUUUUGGGUAGGUA	::::::::::::(((,<<<<<<<<-<<<<<<.....____>>>>>>.>>>>>>>><<<_______~~~~~~~~~~~~~~~~~~~~~~~~~~~~~~~~~~~~~~~~>>>,,<<<______>>>)))-------<<<<<<<--<<<-<<<<<<____~~~~>>>>-->>---->>>-->>>>>>>::::::::::::::::::::::::::::::::::::::::::::::::::	QFTL02000047.1	2801837-2802417	Arthropoda	Insecta	Lepidoptera	Tortricidae
lepidoptera	GCA_003425675.2	Cydia_pomonella	5.2e-34	GCCTTTTTCTACTGACATAGTCGTTTGACAGACAATATTTTTGTCATTTCTCTAGTAACAAATAAAAAAGAATCGTTAAAATAAACATTATTGTATTGAAAGTTTACTTAATTTGCCGTTAGATGGCGCTGTACGCTCCGCTAACTCGCGCTGGCAAGATTATTATTCAAAAGCATATAGGTCGCGCGGGACCTGGCCTATTTGCTTCGGCCGGCTCGGTTCATCCAGTATGCGTACTGGCGTGGGCCGAGGATACTAACCTAACCATCTTCTTGGGCCTCTTTCGCGGTGTGGCGGGCCGGCCTTCGGGACAGGATAACTGAAACACTGCACAAAAAATTGTGATAAGCACTTTCTCTTTGCTAATTGTTGAGGGGGGGCGGGTTTAGGGTAGGCAAC…	UUUGCUUCGGCCGGCUCGGUUCAU-CCAGUA.....UGCGUACUGGcGUGGGCCGAGGAUACUAA........................................CCUAACCAUCUUCUUGGGCCUC-UUUCGCGGUGUGGCGGGCCGGCCUUCG....GGACA-GGAUAACUGAAACACUGCACAAAAAAUUGUGAUAAGCACUUUCUCUUUGC-----UAAUUGUUGAGGG	::::::::::::(((,<<<<<<<<-<<<<<<.....____>>>>>>.>>>>>>>><<<_______~~~~~~~~~~~~~~~~~~~~~~~~~~~~~~~~~~~~~~~~>>>,,<<<______>>>)))-------<<<<<<<--<<<-<<<<<<____~~~~>>>>-->>---->>>-->>>>>>>::::::::::::::::::::::::::::::::::::::::::::::::::	QFTL02000005.1	17546267-17546842	Arthropoda	Insecta	Lepidoptera	Tortricidae
lepidoptera	GCA_910591565.1	Cydia_splendana	5.8e-38	CCAAAAAAAACACATGGCACCATACAGCGTTATCTACTTCACCCATCCATATTGTGGTTTGATCGAACAATGGTAAAGAATAATAGACAATAGTGAATGAAAGTTTACTCAATTTGCCGTTAGATGGCGCTGTACCCTCCGCTGACTCGCGCTGGCAAGATTTTTATTCCAAAGCATATAGGCCGCTCGTGCATAGTTTTTTTGCTTCGGCCGGCTCGGTTCATTCGGTATGCGTACTGACATGGGCCGAGGGTACTAACCTAACCATCTTCTTGGGCCTCTTTCGCGGTGTGGCGGGCCGGCCTTCGGGCCAGGAAAACTGAAACACTGCACCAAATAAGTTGTTATATTAATTACATTCTCTTTATTTTCTTATACAATCAATGAAAAATTGCTAGG…	UUUGCUUCGGCCGGCUCGGUUCAU-UCGGUAUGCGUACUGAcAUGGGCCGAGGGUACUAACCUAACCAUCUUCUUGGGCCUC-UUUCGCGGUGUGGCGGGCCGGCCUUCGGGCCA-GGAAAACUGAAACACUGCACCAAAUAAGUUGU---UAUAUUAAUUACAUUCUCUUUAUUUUCUUAUAC	::::::::::::(((,<<<<<<<<-<<<<<<____>>>>>>.>>>>>>>><<<_______>>>,,<<<______>>>)))-------<<<<<<<--<<<-<<<<<<____>>>>-->>---->>>-->>>>>>>::::::::::::::::::::::::::::::::::::::::::::::::::	OU342887.1	2580362-2580939	Arthropoda	Insecta	Lepidoptera	Tortricidae
lepidoptera	GCA_910591565.1	Cydia_splendana	5.6e-36	TACCACAATATAATAATTTAAAAAAATATTTAAAATCTGTTACAATATCGATGCAAGTAGATCTTGTCTCTTGCATTCAGTAGATTTGAAAAACACTTAATTACTTATCAAATTCGATACTAGATGCCGCTGTGCGCTCTGGTAAATGGCGCTTACAAGATTTTTCCCCAAGCCTATAAATAGGATGCGGACCAGTTTGCTTCGATCAGTCCGGCTTGGTCCATTGGGAGCTACGGACCCCTCTGGCCAAGGTTGCTAACCTAACCAACTTCTTGGGCCTCGTTAGCGGGGTGGCGGGCCGACTTTCGGGTCAAGAACAATTGAAACCCCGTCCAAGATAACAAATGACTGATGATTTTTGGGTAGGTAGGTTAAATAATAATAATACAGGTTGTTTGG…	UUCGAUCAGUCCGGCUUGGUCCAUUGGGAGCUACGGACCCC.UCUGGCCAAGGUUGCUAACCUAACCAACUUCUUGGGCCUCGUUA-GCGGGGUGGCGGGCCGACUUUCGGGUCAAGAACAAUUGAAACCCCGUCCAAGAUAACAAAUGAC-----UGAUGAUUUUUGGGUAGGUAGGUUAAAU	::::::::::::(((,<<<<<<<<-<<<<<<____>>>>>>.>>>>>>>><<<_______>>>,,<<<______>>>)))-------<<<<<<<--<<<-<<<<<<____>>>>-->>---->>>-->>>>>>>::::::::::::::::::::::::::::::::::::::::::::::::::	OU342876.1	22982041-22982617	Arthropoda	Insecta	Lepidoptera	Tortricidae
lepidoptera	GCA_910591565.1	Cydia_splendana	8.6e-34	ATACCACAATATAATAATTTAAAAAAATATTTTAAATCTGTTACAATATCGATGCAAGTAGATCTTGTCTCTTGCATTCAGTAGATTTGAAAACACTTAATTACTTATCAAATTCGATACTAGATGCCGCTGTGCGCTCTGGTAAATGGCGCTTACAAGATTTTTCCCCAAGCCTATAAATAGGATGCGGACCAGTTTGCTTCGATCAGTCCGGCTTGGTCCATTGGGAGCTACGGACCCCTCTGGCCAAGATTGCTAACCTAACCAACTTCTTGGGCCTCGTTAGCGGGGTGGCGGGCCGACTTTCGGGTCAAGAACAATTGAAACCCCGTCCAAGATAACAAATGACTGATGATTTTTGGGTAGGTAGGTTAAATAATAATAATACAGGTTGTTTGG…	UUCGAUCAGUCCGGCUUGGUCCAUUGGGAGCUACGGACCCC.UCUGGCCAAGAUUGCUAACCUAACCAACUUCUUGGGCCUCGUUA-GCGGGGUGGCGGGCCGACUUUCGGGUCAAGAACAAUUGAAACCCCGUCCAAGAUAACAAAUGAC-----UGAUGAUUUUUGGGUAGGUAGGUUAAAU	::::::::::::(((,<<<<<<<<-<<<<<<____>>>>>>.>>>>>>>><<<_______>>>,,<<<______>>>)))-------<<<<<<<--<<<-<<<<<<____>>>>-->>---->>>-->>>>>>>::::::::::::::::::::::::::::::::::::::::::::::::::	OU342872.1	33981959-33982535	Arthropoda	Insecta	Lepidoptera	Tortricidae
lepidoptera	GCA_018245355.1	Dalla_costala	5.7e-42	AAGTCGGGTTTTGGGCCCAGGATATTTCAAATTTATTCTTTGTCACCCCGCTGCTATGATTTGAGAACAAAACACACTATCTTGTTTACTTGTCAAGGTGTTGTTAACATACGGTACTAGATGGCGTTGTGCCCCTTTCTGAATCACGGTAACGATTGTACGCTGGAAGTTTACTTAAAGGGGCACAGTTTTTTGCTTGTTGCTTTAGTGCCGGCTCGGTCTATGGGGTTCACGAACCCTTTAGGCCGAGGGTTCTAACCTAACCATCTTCTAGGGCCTCTTTTTGCGGGGTTTCGGGTCGACTCTCGGGTCAGGAAAAATTGAAACCTCGTACAATATAAACAATGATGCTGAGTCAATTGTAAAAGTTTTTAAGGTAGGTAGGTAAGGTTAATCATT…	UGCUUUAGUGCCGGCUCGGUCUAU-GGGGUUCACGAACCCUUUAGGCCGAGGGUUCUAACCUAACCAUCUUCUAGGGCCUCUUUUUGCGGGGUUUCGGGUCGACUCUCGGGUCAGGAAAAAUUGAAACCUCGUACAAUAUAAACAAUGAU-------GCUGAGUCAAUUGUAAAAGUUUUUAA	::::::::::::(((,<<<<<<<<-<<<<<<____>>>>>>>>>>>>>><<<_______>>>,,<<<______>>>)))-------<<<<<<<--<<<-<<<<<<____>>>>-->>---->>>-->>>>>>>::::::::::::::::::::::::::::::::::::::::::::::::::	DWMR01017708.1	1136-1710	Arthropoda	Insecta	Lepidoptera	Hesperiidae
lepidoptera	GCA_018245395.1	Dalla_eburones_eburones	1.3e-40	TATTTCAATTATTCTTCCATGATCCATCTTCCGCTGCCATGCTTTGGGAACAATCAGCGAACGCAAAACACAACACAGAATAACCTTGTATGTCGAAGGTGTTGTTCTAATATGGTACTAGATGGCGTTGTACCCCTTTCTGAATCACGGTAACGACTGTACTTCGTGAGCTTACTTAAGGGGCATCGTTTTTAGCTCATTGCTTTAGTGCCGGCTCGGTCTATGGGGTTCACGAATCTCCTAGGCCGAGGGTTCTAACCTAACCATTTTCTAGGGCCTCTTTTTGCGGGGTTTCGGGTCGACTCTCGGGTCAGGAAAAATTGAAACCTCGTACAAATAACTATATATAAACAATGATGATAAGTACTGATGTAAAT	UGCUUUAGUGCCGGCUCGGUCUAU-GGGGUUCACGAAUCUCCUAGGCCGAGGGUUCUAACCUAACCAUUUUCUAGGGCCUCUUUUUGCGGGGUUUCGGGUCGACUCUCGGGUCAGGAAAAAUUGAAACCUCGUACAAAUAACUAUAUAUAAACAAUGAUGAUAAG-----UACUGAUGUAAAU	::::::::::::(((,<<<<<<<<-<<<<<<____>>>>>>>>>>>>>><<<_______>>>,,<<<______>>>)))-------<<<<<<<--<<<-<<<<<<____>>>>-->>---->>>-->>>>>>>::::::::::::::::::::::::::::::::::::::::::::::::::	DWMS01159329.1	1-377	Arthropoda	Insecta	Lepidoptera	Hesperiidae
lepidoptera	GCA_018245335.1	Dalla_quadristriga	1.7e-43	ATAAGAATGAGTTGGGTTTTGGACCCAGGATATTTCAATTATTCTTTGGCACCCCGCTGTCATGATTTGGGAACAAGACATACACCTTGTTTGTCGAGGTGTTGTTCGAATGTTATACTAGATGGCGTTGTACCCCTTTCTGAATCACGGTAACGAGTGTATTTCGTAGGATTACTTAAGGGGCACCGTTTTAGTCCCATTGCTTTGGTGCCGGCTCGGTCTATGGGGTTCACGAACCCTTTAGGCCGAGGGTTCTAACCTAACCATCTTCTAGGGCCTCTTTTTGCGGGGTTTCGGGTCGACTCTCGGGTCAGGAAAAATTGAAACCCCGTACAATATAAACAATGATACTGATGTAAATTGTATACGTTTTTGAGGTAAGGTCAATCATAATTTTTT…	UGCUUUGGUGCCGGCUCGGUCUAU-GGGGUUCACGAACCCUUUAGGCCGAGGGUUCUAACCUAACCAUCUUCUAGGGCCUCUUUUUGCGGGGUUUCGGGUCGACUCUCGGGUCAGGAAAAAUUGAAACCCCGUACAAUAUAAACAAUGAUACUGAUGUAAAUUGUAUACGUUUUUGAGGUAAG	::::::::::::(((,<<<<<<<<-<<<<<<____>>>>>>>>>>>>>><<<_______>>>,,<<<______>>>)))-------<<<<<<<--<<<-<<<<<<____>>>>-->>---->>>-->>>>>>>::::::::::::::::::::::::::::::::::::::::::::::::::	DWLO01004897.1	7820-8401	Arthropoda	Insecta	Lepidoptera	Hesperiidae
lepidoptera	GCA_018231745.1	Danaus_eresimus	6.3e-42	TATTTCACACACATTTCTTTTTAAAAAGAAATGGCGTGAATGTGGAAATGAATATAAAAATATAAGATGGGCCGTACTCTATAATCTGTAGCGGCTTTGAAGCTACAACTGCATGCGATAGATGGCGCTGTTTGATTTTAGATCGCGCTATCGAAATGTTTTTTGGAGAAGTACTTATGACTGACGCGTTTCAGTATACGTCGCTTCAAGCCGGCTCGGTCGACATGTATCTACGGATCCTGTAGGCCGAGGATACTAACCTAACCATATTCTAGGGCCTCTTTCGCGGGGTTACGGGTCGATTTGCGAATCAGGAAAAATTGAAACCCCGCACTATGATCTAATTATACGAAACAGGCGTTGCTTAACTGACTAGAAAATTTTTTTAGGTAAGGTAAA…	UCGCUUCAAGCCGGCUCGGUCGACAUGUAUCUACGGAUCCUGUAGGCCGAGGAUACUAACCUAACCAUAUUCUAGGGCCUC-UUUCGCGGGGUUACGGGUCGAUUUGCGAAUCAGGAAAAAUUGAAACCCCGCACUAUGAUCUAAUUAUACGAAACAGGCGUUGCUUAACUGACUAGAAAAUU	::::::::::::(((,<<<<<<<<-<<<<<<____>>>>>>>>>>>>>><<<_______>>>,,<<<______>>>)))-------<<<<<<<--<<<-<<<<<<____>>>>-->>---->>>-->>>>>>>::::::::::::::::::::::::::::::::::::::::::::::::::	DVQP01002108.1	8040-8621	Arthropoda	Insecta	Lepidoptera	Nymphalidae
lepidoptera	GCA_018231765.1	Danaus_erippus	2.5e-42	TTTTTTTGTTCAAATTTCCTATTGAAAAGAAATGGCGTGAATGTTTAAATGAATATAAATATATAAGATGGACCGTCCTCTATAGTTTGTAGCGGCTTTGAAGCTACAACTGTATGCAATAGATGGCGCTTTTTGATTTTAGATCGCGCTATCGAAATGTTTTTTTGAGAAGTACTTATGACTGACGCGATCCTATCTCGTCGCTTCAAGCCGGCTCGGTCGACAGGTATCTACGGATACTGTAGGCCGAGGATACTAACCTAACCATCTTCTAGGGCCTCTTTCGCGGGGTTACGGGTCGATTTGCGAATCAGGAAAAATTGAAACCCCGCACTATGATCCATTCTTTAAGACTAAACATTGGCATTGGCTAACTGACTGTAGAATAACTTTTTTGGT	UCGCUUCAAGCCGGCUCGGUCGACAGGUAUCUACGGAUACUGUAGGCCGAGGAUACUAACCUAACCAUCUUCUAGGGCCUC-UUUCGCGGGGUUACGGGUCGAUUUGCGAAUCAGGAAAAAUUGAAACCCCGCACUAUGAUCCA-----UUCUUUAAGACUAAACAUUGGCAUUGGCUAACUG	::::::::::::(((,<<<<<<<<-<<<<<<____>>>>>>>>>>>>>><<<_______>>>,,<<<______>>>)))-------<<<<<<<--<<<-<<<<<<____>>>>-->>---->>>-->>>>>>>::::::::::::::::::::::::::::::::::::::::::::::::::	DVQQ01002608.1	1-399	Arthropoda	Insecta	Lepidoptera	Nymphalidae
lepidoptera	GCA_018231785.1	Danaus_gilippus	4.5e-38	AACACAAAATTTTCCTTTTGAAAAGAAACGGCGTGAATGTGGAAATGAATATAAAAATATTGGATGGGCCGTACTCTAGTGTGTAGCGACTAGCGGCTTTGAAACTACAGCTGTGTGCGAGAGATGGCGCTGTTTGATTTTAGATCGCGCTATCGAAATGTTTTTAGAGGAGTACTTATGTCTGAAGGGTCGCTGTCACGTCGCTTCAAGCCGGCTCGGTCGACATGTATCTGCGGATACTGTAGGTCGAGGATACTAACCTAACCAAGTTCTAGGGCCTCTTTCGCGGGGTTACGGGTCGATTTACGAATCACGAAAAATTGAAACCCCGCACTATGATCCTAAATGACGAAACA	UCGCUUCAAGCCGGCUCGGUCGACAUGUAUCUGCGGAUACUGUAGGUCGAGGAUACUAACCUAACCAAGUUCUAGGGCCUC-UUUCGCGGGGUUACGGGUCGAUUUACGAAUCACGAAAAAUUGAAACCCCGCACUAUGAUCCUAAAUGACGAAACA--------------------------	::::::::::::(((,<<<<<<<<-<<<<<<____>>>>>>>>>>>>>><<<_______>>>,,<<<______>>>)))-------<<<<<<<--<<<-<<<<<<____>>>>-->>---->>>-->>>>>>>::::::::::::::::::::::::::::::::::::::::::::::::::	DVQO01039610.1	1-356	Arthropoda	Insecta	Lepidoptera	Nymphalidae
lepidoptera	GCA_916720795.1	Danaus_chrysippus	1.1e-40	ATTTTTTAACACAAAATTTTCCTTTTCAAAAGAAACGGCGTGAATGTGGAAATGAATATAAAAATATTGGATGGGCCGTACTCTGTAGTGTAGCGGCTTTGAAGCTACAACTGTATGCGATAGATGGCGCTGTTTGATTTTAGATCGCGCTATCGAAATGTTTTTAGAGGAGTACTTATGTCTGAAGAGTTTCTATCACGTCGCTTCAAGCCGGCTCGGTCGACATGTATCTACGGATACTGTAGGTCGAGGAAACTAACCTAACCAACTTCTAGGGCCTCTTTCGCGGGGTTACGGGTCGATTTACGAATCAGGAAAAATTGAAACCCCGCACTACGATCCTATATGACGAAACATTGGCATTGCCTGACTGACTATAGATATATTTTTGGTAAGGTA…	UCGCUUCAAGCCGGCUCGGUCGACAUGUAUCUACGGAUACUGUAGGUCGAGGAAACUAACCUAACCAACUUCUAGGGCCUC-UUUCGCGGGGUUACGGGUCGAUUUACGAAUCAGGAAAAAUUGAAACCCCGCACUACGAUCCUAUAUGACGAAACAUUGGCAUU--GCCUGACUGACUAUAG	::::::::::::(((,<<<<<<<<-<<<<<<____>>>>>>>>>>>>>><<<_______>>>,,<<<______>>>)))-------<<<<<<<--<<<-<<<<<<____>>>>-->>---->>>-->>>>>>>::::::::::::::::::::::::::::::::::::::::::::::::::	CAKASE010000078.1	3163807-3164386	Arthropoda	Insecta	Lepidoptera	Nymphalidae
lepidoptera	GCA_010014825.1	Danaus_melanippus	2.4e-40	TCTTTTTTACACAAATTTCCTTTTGAAAAGAAACGGCGTGAATGTGGAAATGAATATAAAAATATGAGATGGGCCGTACTCTATAGTCTGTAGGGGTTTTGAAGCTACAACTGTGTGCGATAGATGGCGCTGTTTGATTTTAGATCGCGCTATCGAAATGTTTCTAGAGAAGTACTTATGACTGACGCGTTTCTGTCCTGTCGCTTCAAGCCGGCTCGGTCGACATGTATCTACGGATACTGTAGGTCGAGGATACTAACCTAACCATCTTCTAGGGCCTCTTTCGCGGGGTTACGGGTCGATTTACGAATCAGGAAAAATTGAAACCCCGCACAATGATCCTATACGACGAAACATAGGCATGGCCCAACTGACTTATTGAATATTTTTTAGTTAAGG…	UCGCUUCAAGCCGGCUCGGUCGACAUGUAUCUACGGAUACUGUAGGUCGAGGAUACUAACCUAACCAUCUUCUAGGGCCUC-UUUCGCGGGGUUACGGGUCGAUUUACGAAUCAGGAAAAAUUGAAACCCCGCACAAUGAUCCUAUACGACGAAACAUAGGCAUGGC-CCAACUGACUUAUUG	::::::::::::(((,<<<<<<<<-<<<<<<____>>>>>>>>>>>>>><<<_______>>>,,<<<______>>>)))-------<<<<<<<--<<<-<<<<<<____>>>>-->>---->>>-->>>>>>>::::::::::::::::::::::::::::::::::::::::::::::::::	JAAAKD010000308.1	12366-12946	Arthropoda	Insecta	Lepidoptera	Nymphalidae
lepidoptera	GCA_009731565.1	Danaus_plexippus_plexippus	2e-41	TTTTTTTGTTCAAATTTCCTTTTGAAAAGAAATGGCGTGAATGTTTAAATGAATATAAAAATATAAGACGGACCGTCGTCTATAGTTTGTAGTGGCTTTGAAGCTACAACTGTGTGCAATAGATGGCGCTTTTTGATTTTAGATCGCGCTATCGAAATGTTTTTTGGAGAAGTACTTATGACTGACGCGATCCTATCTCGTCGCTACAAGCCGGCTCGGTCGACAGGTATCTACGGATACTGTAGGCCGAGGATACTAACCTAACCATCTTCTAGGGCCTCTTTCGCGGGGTTACGGGTCGATTTGCGAATCAGGAAAAATTGAAACCCCGCACTATGATCCATTCTTTAAGACGAAACATTGGCTTTGGCTATAACTGACTGTAGAATAACTTTTTTG…	UCGCUACAAGCCGGCUCGGUCGACAGGUAUCUACGGAUACUGUAGGCCGAGGAUACUAACCUAACCAUCUUCUAGGGCCUC-UUUCGCGGGGUUACGGGUCGAUUUGCGAAUCAGGAAAAAUUGAAACCCCGCACUAU-----GAUCCAUUCUUUAAGACGAAACAUUGGCUUUGGCUAUAAC	::::::::::::(((,<<<<<<<<-<<<<<<____>>>>>>>>>>>>>><<<_______>>>,,<<<______>>>)))-------<<<<<<<--<<<-<<<<<<____>>>>-->>---->>>-->>>>>>>::::::::::::::::::::::::::::::::::::::::::::::::::	CM019193.1	5948877-5949453	Arthropoda	Insecta	Lepidoptera	Nymphalidae
lepidoptera	GCA_018248255.1	Dardarina_dardaris	1.2e-18	GGGCCTCTTTTTGCGGGGTTTCGGGTCGACTTCCGGGTCAGGAAAAATTGAAACCTCGTACACAAAACAAATGAACTAAACGAAGGAACAGATTGTGATTGTGTAGGTGTAGGTGTTTTGTAGGTACTTTATTTTTGAGGTAAGGTAAGCTAAGTGGTTTGGTTTAAATACGTGTATAATGCTTAATTTGGTCTATTTTATAGATACTTGATGTACTTATTGCGTGGTTTATTTTCAAACCCAAACAAGAGTAACTAACTTAAAGTGTACGTACGAG	--------------------------------------------------------------------------GGGCCUCUUUUUGCGGGGUUUCGGGUCGACUUCCGGGUCAGGAAAAAUUGAAACCUCGUACACAAAACAAA-UGAACUAAACGAAGGAACAGAUUGUGAUUGUGUAGGU	::::::::::::(((,<<<<<<<<-<<<<<<____>>>>>>>>>>>>>><<<_______>>>,,<<<______>>>)))-------<<<<<<<--<<<-<<<<<<____>>>>-->>---->>>-->>>>>>>::::::::::::::::::::::::::::::::::::::::::::::::::	DWIF01219158.1	1-308	Arthropoda	Insecta	Lepidoptera	Hesperiidae
lepidoptera	GCA_905220455.2	Deilephila_porcellus	1.7e-44	ATGAATAGGTTTTTCGTTTTTTTCGCTTTATGATACAAAAATATTCCGCATATTATAATTAGATCTCCTTTACTCGAAAACAAAAAAAATACCAACATTAGTTCTCTATTTACCTCAACAGATGGCGCCACTACAATTCTGAATCGCGGTATAGAAATTCTCCGCGCAGAGTATAAGAGGCGCGCTCAGACCCTTATTCATTGCTTTATGCCGGCTCGGTCCGTGTGCGTCTACGGACGTCATGGGGCGAGGCAACTAACCTAACCAGCTTCTTGGGCCTCTTTCGCGGGGTGGCGGGTCGACTCTCGGGTCAGGAAAAATTGAAACCCCGCTCAAAATACTATAGCAACAGTGCAGTTTAGGCGATTGTCTCTAAACTGCTCTTTGGTCAAGAAGGGT…	UUGCUUUAUGCCGGCUCGGUCCGUGUGCGUCUACG............GACGUCAUGGGGCGAGGCAACUAACCUAACCAGCUUCUUGGGCCUC-UUUCGCGGGGUGGCGGGUCGACUCUCGGGUCAGGAAAAAUUGAAACCCCGCUCAAAAUACUAUAGCAACAGUGC---AGUUUAGGCGAUUGUCUCUAAACU	::::::::::::(((,<<<<<<<<-<<<<<<____~~~~~~~~~~~~>>>>>>>>>>>>>><<<_______>>>,,<<<______>>>)))-------<<<<<<<--<<<-<<<<<<____>>>>-->>---->>>-->>>>>>>::::::::::::::::::::::::::::::::::::::::::::::::::	LR999994.1	8239293-8239871	Arthropoda	Insecta	Lepidoptera	Sphingidae
lepidoptera	GCA_018230265.1	Delias_oraia	1.4e-36	AAAGTCTAAAGTTATTTGTAATTACTAACTCAGCCAATGAATTGTATTGATTAAAAGACAGATGGCGCTGGCTGTTTGGTAAAAGGCAGTAGCACAGTCATCATCTTACGTTATAGAACTGAGATGGTATACCAAATAATTGCTTCGGCCGGCTCGGTTACCTGGGATTTACGAATGCTAGGGCTCCGAGGCAACTAACCTAACCATCTTCTTGGGCCTCTTTTTGCGGGGTGGCGGGTCGACTTACGAGTCAAGAAAAATTGAAACCCCGTTCCCATTACAACATTGAAACGCCGAACTACATCGGTAGTTAATGATGCAAACTGTTTTTGAAGGTGAGGTAAAGATAATATATTTTTATAGTATAGTGCAACGGTTGTGTCTTTATGGTAAGAGAAA…	AUUGCUUCGGCCGGCUCGGUUACCUGGGAUUUACG..AAUGCUaGGGCUCCGAGGCA.ACUAACCUAACCAUCUUCUUGGGCCUCUUUUUGCGGGGUGGCGGGUCGACUUACG.....................AGUCAAGAAAAAUUGAAACCCCGUUCCCAUUAC-AACAUUGAAACGCCG---AACUAC-AUCGGUAGUUAAUGA	::::::::::::(((,<<<<<<<<-<<<<<<____~~>>>>>>.>>>>>>>><<<__._____>>>,,<<<______>>>)))-------<<<<<<<--<<<-<<<<<<____~~~~~~~~~~~~~~~~~~~~~>>>>-->>---->>>-->>>>>>>::::::::::::::::::::::::::::::::::::::::::::::::::	DWCF01010106.1	1-517	Arthropoda	Insecta	Lepidoptera	Pieridae
lepidoptera	GCA_010014985.1	Delias_pasithoe	3.9e-37	AATATTTATAGATGTTATACACATATGATTGGAGAATTTAAAATTGGCTCCTAGCTTTGGAAACAAAGTCAAAGTTGTTTATAAATACAAGGCAGCCATTTGAATTGTATCAGTTAAAAGAAAGATGGCGCTGACTGTTACGTAAAGGCACTAGCGCAGTGATCGTCGTACGTTATAGAACTCAGACAACTTACAATATGGTTGCTCCTGCCGGCTCGGTTACCTGGGATTTACGAATGCTAGGGCTCCGAGGTAACTAACCTAACCATCTTCTTGGGCCTCTTTGACGGGGTGGCGGGTCGACTTAAGAGTCAAGAAAAATTGAAACCCCGTACCATATACAAATATATAACGCGAACTACATTGGTAGTCTATGAAGCGATCTGTTTTTGAAGGTGA…	GUUGCUCCUGCCGGCUCGGUUACCUGGGAUUUACGAAUGCUaGGGCUCCGAGGUAACUAACCUAACCAUCUUCUUGGGCCUC-UUUGACGGGGUGGCGGGUCGACUUAAGAGUCAAGAAAAAUUGAAACCCCGUACCAUAUACAAAUAUAUAACGCGAA------CUACAUUGGUAGUCUAUGA	::::::::::::(((,<<<<<<<<-<<<<<<____>>>>>>.>>>>>>>><<<_______>>>,,<<<______>>>)))-------<<<<<<<--<<<-<<<<<<____>>>>-->>---->>>-->>>>>>>::::::::::::::::::::::::::::::::::::::::::::::::::	JAAAKR010002797.1	1266-1842	Arthropoda	Insecta	Lepidoptera	Pieridae
lepidoptera	GCA_019925095.1	Dendrolimus_kikuchii	2.2e-46	TATGATAATCATAATTTTTAGATAATATGTAGGTAGACAGAAATACCATTATACTGAAGTCAATACACAAACGATCACAATATTTTATAGTTCTCTTTATGTAAAAAAACAAAGAACTAGATGTCGCTACGCTATTTGTAAAACACGGTATAGTTGTTTAAATCATATTTCATTGTGTGCATGTTGTTTTTCAATAAACTTTGCTTATAGCCGGCTCGGTCATAAGACGTCTATGGACGCCTAAGGCCGAGGCAACTAACCTAACCAACTTCTTGGGCCTCTTTTTTCGGGGTATCAGGTCGACTCTCGGGTCAGGAAAAATTGAAACCCCGTCCAAAAAAAAAAAGGAATTACATATAGGTACATAGTAATAAATAGTAGTTAATTATACATTCATGA…	UUGCUUAUAGCCGGCUCGGUCAUAAGACGUCUAUG.GACGC.CUAAGGCCGAGGCAACUAACCUAACCAACUUCU...........UGGGCCUCUUUUUUCGGGGUAUCAGGUCGACUCUCG......................GGUCAGGAAAAAUUGAAACCCCGUCCAAAAAAAAAAAGGAAUUACAUAUAGGUACAUAGUAAUAAAUAGUAGUU	::::::::::::(((,<<<<<<<<-<<<<<<____~>>>>>.>>>>>>>>><<<_______>>>,,<<<______~~~~~~~~~~~>>>)))-------<<<<<<<--<<<-<<<<<<____~~~~~~~~~~~~~~~~~~~~~~>>>>-->>---->>>-->>>>>>>::::::::::::::::::::::::::::::::::::::::::::::::::	CM034401.1	11381063-11381645	Arthropoda	Insecta	Lepidoptera	Lasiocampidae
lepidoptera	GCA_012273795.1	Dendrolimus_punctatus	2.2e-46	TACAATAAAGAGTTATCTATCTATAATTATTAGATAATTGGTAGGTAGACAGAAATACAATTATAAGTCAATACACAAACGATCACAATATTTTATAGTTTTCTTTATGCAACAGAACTAGATGTCGCTACGCTATTTGTAAAACACGGTATAGTTGTTTAATAGTATTTCATTATGTGCATGTTGTTTTTGAACCAACTCTGCTCTTAGCCGGCTCGGTCATAAGGCGTCTATGGACGTCTAGGGTCGAGGCAACTAACCTAACCATCTTCTTGGGCCTCTTTTTTCGGGGTATCGGGTCGACTCTCGGGTCAGGAAAAATTGAAACCCCGTCCAAAAAAAAATACAGTTTACATTAGGTTAATAATGCTTATATCCATGATGATAACATTATGTAAT…	CUGCUCUUAGCCGGCUCGGUCAUAAGGCGUCUAUGGACGUCUAGGGUCGAGGCAACUAACCUAACCAUCUUCUUGGGCCUCUUUUUUCGGGGUAUCGGGUCGACUCUCGGGUCAGGAAAAAUUGAAACCCCGUCCAAAAAAAAA-----------------UACAGUUUACAUUAGGUUAAUA	::::::::::::(((,<<<<<<<<-<<<<<<____>>>>>>>>>>>>>><<<_______>>>,,<<<______>>>)))-------<<<<<<<--<<<-<<<<<<____>>>>-->>---->>>-->>>>>>>::::::::::::::::::::::::::::::::::::::::::::::::::	CM022538.1	9632163-9632728	Arthropoda	Insecta	Lepidoptera	Lasiocampidae
lepidoptera	GCA_932294365.1	Diachrysia_chrysitis	9.8e-48	TTATCACAAAATAAACCAACACAATAAAATTAAAAACATTCTAACATACGAATTATGCAATCGAGCTTTTATTGAGTAAGCTTTACGGTTAGTTCCATACAGAGGAACTAGATGGCGTTGTTCATTGACAAGCTTTTTCTGAATGGCGGTGTTAAGATTTTCGCACAAGTTAATATGTAGGACCCAGCTACCTGTTAAATTTGCTTAGAGCCGGCTCGGTCTGTAGTGGTTTACGGACTCTATGGGCCGAGGCAACTAACCTAACCAACTTCTTGGACCTCATTTGCGGGGTGGCGGGTCGACTTTCGAGTCAGGAAAAATTGAAACCCCGCACTAAAATATGATGATTAAAGATTTTGATAGGTAAAAAAACAAATGATTAATTTAAATTAATATAAA…	UUGCUUAGAGCCGGCUCGGUCUGUAGUGGUUUACGGACUCUAUGGGCCGAGGCAACUAACCUAACCAACUUCUUGGACCUCAUUU-GCGGGGUGGCGGGUCGACUUUCGAGUCAGGAAAAAUUGAAACCCCGCACUAAAAUAUGAUGAU------------UAAAGAUUUUGAUAGGUAAAAA	::::::::::::(((,<<<<<<<<-<<<<<<____>>>>>>>>>>>>>><<<_______>>>,,<<<______>>>)))-------<<<<<<<--<<<-<<<<<<____>>>>-->>---->>>-->>>>>>>::::::::::::::::::::::::::::::::::::::::::::::::::	OW028648.1	9617265-9617834	Arthropoda	Insecta	Lepidoptera	Noctuidae
lepidoptera	GCA_932274075.1	Diarsia_rubi	1.3e-43	AAAAGTGATGGTGGTAGTGGTGTGGTAGTGTGATTTTGTTTTAATTTATTGATCATAACAAAAAATACGACAGCGAAAACGGATTACGAATAGTTCAAACCAGACAACTAGATGGCGTTGTCCTTTTTGTGTCGAATCCTGAATCGCGCTATAGAGATTTTTGTGCGGCAGTATATAAGGGGCCGTCCGGCCCAAATGCTTTGCATTTCGCCGGCTCGGTCTGTAGCGGTTTGCGGACTCTATGGGCCGAGGCAACTAACCTAACCAACTTCTTGGACCTCTTTCGCGGGGTGGCGGGTCGACTTTCGAGTCAGGAAAAATTGAAACCCCGTACCAAAAGAACATGGACACTATCACACTTAATCACACTAATAATAACAACGGATTTTTGATAGGTAA…	UUGCAUUUCGCCGGCUCGGUCUGUAGCGGUUUGCGGACUCUAUGGGCCGAGGCAACUAACCUAACCAACUUCUUGGACCUC-UUUCGCGGGGUGGCGGGUCGACUUUCGAGUCAGGAAAAAUUGAAACCCCGUACCAAAAGAACAUGGACACUAUCACA-CUUAAUCACACUAAUAAUAACAA	::::::::::::(((,<<<<<<<<-<<<<<<____>>>>>>>>>>>>>><<<_______>>>,,<<<______>>>)))-------<<<<<<<--<<<-<<<<<<____>>>>-->>---->>>-->>>>>>>::::::::::::::::::::::::::::::::::::::::::::::::::	OW026416.1	14667190-14667770	Arthropoda	Insecta	Lepidoptera	Noctuidae
lepidoptera	GCA_014843785.1	Diatraea_saccharalis	3e-37	TTTATTCATTTAATTTTACCAGCAATCTGTGTAATTCGGTTTTATATAATATTATTCTTTTACAATAACATTCAGATAACATGTTTTGATGCTATTATGTCTGATTTTTTCTGGTATAGCAAGCGCGTCGTACTGGAACCTGAATCGCGCTTATAAAATTATTTTTGACAAACATATAAAGGTCATCTCATTTTCTAACCGTCGCATTTGCCGGCTCGGTTCATTGGAGTCTACGGACTCCTTGGGTCGAGGCATCCTAACCTAACCACTTTCTTGGGCCTCTTTTGTTGGTTTCGGGTCGGCTTTCGAGTCAAGAAAAACTGAAACCACGCTATAGAATATTAAAAAAAAAACCAGGGCTTGAAACCGGTTTCAAAAATACCGGTAAATAAAGGTTAA…	GUCGCAUUUGCCGGCUCGGUUCAUUGGAGUCUACGGACUCCUUGGGUCGAGGCAuCCUAACCUAACCACUUUCUUGGGCCUCUUUU-GU-UGGUUUCGGGUCGGCUUUCGAGUCAAGAAAAACUGAAACCACGCUAUAGAAUAUUAAAAAAAAAACCAG------GGCUUGAAACCGGUUUCAA	::::::::::::(((,<<<<<<<<-<<<<<<____>>>>>>>>>>>>>><<<__._____>>>,,<<<______>>>)))-------<<<<<<<--<<<-<<<<<<____>>>>-->>---->>>-->>>>>>>::::::::::::::::::::::::::::::::::::::::::::::::::	JACGTY010044360.1	1-477	Arthropoda	Insecta	Lepidoptera	Crambidae
lepidoptera	GCA_013421085.1	Dione_vanillae_vanillae	4.2e-43	CGTAATTTTATTATTTTTAAAAAACATTTATGACAATTCGCATTCTATTTTCAAAAACATAATAAAAATAAAAAAATCAACTATTATTAAATCGATTGAATTTTCTTAAATTTAACAACAGATGGCGTCACATGTATTTTGAATCACGCTAACGAAATGTTATTTTAATATCTTATACGAGAAACGATGTTTTAATAACACTGCTTTAAGCCGGCTCGGTTTACATGGATTTGCGAATCCTGTAGGGCGAGGTAACTAACCTAACCATCTTCTGGGGCCTCTTTGACGGGGTGGCGGGTCGACTTGCGAGTCACGAAAAATTGAAACCCCGTACAATAATATAAAGTTTTCTAATACATGATTTTTGTGAGGTTTACTCAATTTGACTAATGATACTAT…	CUGCUUUAAGCCGGCUCGGUUUACAUGGAUUUGCGAAUCCUGUAGGGCGAGGUAACUAACCUAACCAUCUUCUGGGGCCUC-UUUGACGGGGUGGCGGGUCGACUUGCGAGUCACGAAAAAUUGAAACCCCGUACAAUAAUAUAAAG---UUUU-CUAAUACAUGAUUUUUGUGAGGUUUACU	::::::::::::(((,<<<<<<<<-<<<<<<____>>>>>>>>>>>>>><<<_______>>>,,<<<______>>>)))-------<<<<<<<--<<<-<<<<<<____>>>>-->>---->>>-->>>>>>>::::::::::::::::::::::::::::::::::::::::::::::::::	JAATLS010014258.1	54550-55127	Arthropoda	Insecta	Lepidoptera	Nymphalidae
lepidoptera	GCA_018250115.1	Doberes_anticus	1.6e-40	GGTAGAGATAGATTTTTTTTTGGACACTGCAAACAAAAAAGCGTTGAGTCTGATTGGGTATGATTTCGCAGCGAGGATTTCTGAACAACTTGTAGCGCTGTTGTTCAAATATTCCGTTAGATGGCGTTGTTTCTGTCCGCTGAATCACGCTAACGAGATTTTTTAAGCAGCTTACATAAGGACCTCTGTCGTAGTCCGCTGTTGCTTATGCCGGCTCGGTCTACAGGGGTTCGCGAATCCCTTAGGTCGAGGTTTCTAACCTAACCATCTTCTAGGGCCTCTTTTGCGAATTTTCGGGCCGACTTTCGGGTCAGGAAAAATTGAAAGTTCGCACAACATATATTATGAAAAGAGAACCGGTTTTTTTAGGTAAGGTTGAATATTTCTTTTATCATTGTA…	GUUGCUUAUGCCGGCUCGGUCUACAGGGGUUCGCGAAUCCCUUAGGUCGAGGUUUCUAACCUAACCAUCUUCUAGGGCCUCUUUU-GCGAAUUUUCGGGCCGACUUUCGGGUCAGGAAAAAUUGAAAGUUCGCACAACAUAUAUUAUGAAAA------GAGAACCGGUUUUUUUAGGUAAGGU	::::::::::::(((,<<<<<<<<-<<<<<<____>>>>>>>>>>>>>><<<_______>>>,,<<<______>>>)))-------<<<<<<<--<<<-<<<<<<____>>>>-->>---->>>-->>>>>>>::::::::::::::::::::::::::::::::::::::::::::::::::	DWKW01002229.1	2196-2771	Arthropoda	Insecta	Lepidoptera	Hesperiidae
lepidoptera	GCA_016069955.1	Drepana_arcuata	2.5e-44	ATAAACAAAAAGTAATGTCACTCAGTTTAACTTGTGGAACAAGCCTGAGTAGGTCTGGTCTCAAACGCGACTAAAAACGTTGAAGGAAAAGAGTTACACATCGCTCACTAGATGGCATTGTACCGTCTTATCTGTTTGTTAAAACGCGCTATTGAAAGCTCCTTGCGGCCGCATTTAACCATCCCAGTGATAATTTAAATTTGCTCTGAGCCGGCTCGGTCTACAGAGGTTTACGGACCTCTTGGGCCGAGGATTCTAACCTAACCATCTTCTTGGACCTCTTTAGCGGGGGGGCGGGTCGACTCTCGAGTCAGGGAAAATTGAAACCCCGCATTAACTTAAATTATACATATAGATTTAAATTAAATAGAAAAAAAGATTTTTCTTATCTCGTTCGTA…	UUGCUCUGAGCCGGCUCGGUCUACAGAGGUUUACGGACCUCUUGGGCCGAGGAUUCUAACCUAACCAUCUUCUUGGACCUC-UUUAGCGGGGGGGCGGGUCGACUCUCGAGUCAGGGAAAAUUGAAACCCCGCAUUAACUUAAAUUAUAC-----AUAUAGAUUUAAAUUAAAUAGAAAAAAA	::::::::::::(((,<<<<<<<<-<<<<<<____>>>>>>>>>>>>>><<<_______>>>,,<<<______>>>)))-------<<<<<<<--<<<-<<<<<<____>>>>-->>---->>>-->>>>>>>::::::::::::::::::::::::::::::::::::::::::::::::::	JACCPG010009581.1	2483-3059	Arthropoda	Insecta	Lepidoptera	Drepanidae
lepidoptera	GCA_022651775.1	Drusus_annulatus	4.9e-27	ACATGTTTTAAATTTATTTGAACAGAATATAAAGGGAATTAAATCAATTTATTGTTATGTGAAATACTGCCATCTATCGCTTTGATCCAAAACTAAAATAGTCATGCAGCGCCGATCTCGGTAGCTTTTGTACTACGTTAGCGCACCCATATGGATTATTCCAGATTGAATATATAGATTAAGAATTTCATGAGAGAAGTTACCTTCGGGTCGGCTCGGTTTTAGGACTGAGGTGCCTAACCTAACCTTATTCTTGGACCTCTTTTCCGGGGTGGCGGGTCGGCTTTTGCCACGAAAAATTGAACCCCCGGCCAAAAATGCATGAACGATGAAGGCTGTAGTATGAAATATGAAACTACGAAAGAGGAGGACTTTGTTTAGGCCCTAATTACAAGAATG…	UACCUUCGGGUCGGCUCGGUUUU------------.....-------AGGACUGAGGUGCCUAACCUAACCUUAUUCUUGGACCUCUUUU-CCGGGGUGGCGGGUCGGCUUU--................................UGCCACGAA.....AA.AUUGAACCCCCGGCCAAAAAUGCAUGAACG---AUGAAGGCUGUAGUAUGAAAUAUGAAACUA	::::::::::::(((,<<<<<<<<-<<<<<<____~~~~~>>>>>>>>>>>>>><<<_______>>>,,<<<______>>>)))-------<<<<<<<--<<<-<<<<<<____~~~~~~~~~~~~~~~~~~~~~~~~~~~~~~~~>>>>-->>-.....--.->>>-->>>>>>>::::::::::::::::::::::::::::::::::::::::::::::::::	JAGWCC010000057.1	519976-520533	Arthropoda	Insecta	Trichoptera	Limnephilidae
lepidoptera	GCA_019049465.1	Dryas_iulia_moderata	7.8e-49	ATAATATAAATATTTAATTCAAAAAATCAATCGTAGGTATGCATTCCATAATTATATCAAACATGATATCTCGATTTTATACGATCGAATGGAATCATTCACTTATGAAAATCGACAATAGATGGCGTTACATGTATTTTAAATCGCGCTATTGAAATGTTCTCCTTGCATTGTATAGCAATGACGCCATCCATAAAACACTGCTTCGAGCCGGCTCGGTTTACATGGATTTACGAATCCAGTAGGCCGAGGTAACTAACCTAACCATCTTCTTGGGCCTCTTTCGCGGGGTGGCGGGTCGACTTACGAGTCAAGAAAAATTGAAACCCCGTACAAAATACATAAATATAAAAAAATAAGATTTTTGAGGGGAAAGGTTAAAATTTCAATTTACTCATA…	CUGCUUCGAGCCGGCUCGGUUUACAUGGAUUUACGAAUCCAGUAGGCCGAGGUAACUAAC...CUAACCAUCUUCUUGGGCCUC-UUUCGCGGGGUGGCGGGUCGACUUACG...................AGUCAAGAAAAAUUGAAACCCCGUACAAAAUACAUAAAUAUAAAAA----AAUAAGAUUUUUGAGGGGAAAGGU	::::::::::::(((,<<<<<<<<-<<<<<<____>>>>>>>>>>>>>><<<_______>...>>,,<<<______>>>)))-------<<<<<<<--<<<-<<<<<<____~~~~~~~~~~~~~~~~~~~>>>>-->>---->>>-->>>>>>>::::::::::::::::::::::::::::::::::::::::::::::::::	CM032421.1	6589145-6589722	Arthropoda	Insecta	Lepidoptera	Nymphalidae
lepidoptera	GCA_917490735.1	Dryobotodes_eremita	1.5e-44	ATATACTAAAAAAACATAGGTATACAAAAACGGGATTATAAACTCTAAGCTTTTAATTTATTGAACATAACGACTGGCTACTACGGGATTAATTTCAAACACGACAACTAGATGGCGTTGTGCTTTTTATGTCGAATTCTGAATCTCGCTATAGAGATTTTTCTGCGACAGCCTATAAGGGTCCGGTCGGCCCGATTTCATTGCTAATAGCCGGCTCGGTCTGTAGCGGTTTGCGGACTCTATGGGCCGAGGCAACTAACCTAACCAACTTCTTGGACCTCTTTTGCGGGGTGGCGGGTCGACTCTCGAGTCAGGAAAAATTGAAACCCCGCACCAAAAGAACATGGACACGATTACGAGTATGCAGTGGATTTTTGATAGGTAAAAAATTAATGTGAA…	UUGCUAAUAGCCGGCUCGGUCUGUAGCGGUUUGCGGACUCUAUGGGCCGAGGCAACUAACCUAACCAACUUCUUGGACCUCUUUU-GCGGGGUGGCGGGUCGACUCUCGAGUCAGGAAAAAUUGAAACCCCGCACCAAAAGAACAUGGACACGAUUACGAGUAU-----GCAGUGGAUUUUUG	::::::::::::(((,<<<<<<<<-<<<<<<____>>>>>>>>>>>>>><<<_______>>>,,<<<______>>>)))-------<<<<<<<--<<<-<<<<<<____>>>>-->>---->>>-->>>>>>>::::::::::::::::::::::::::::::::::::::::::::::::::	OU823249.1	15623906-15624482	Arthropoda	Insecta	Lepidoptera	Noctuidae
lepidoptera	GCA_018247115.1	Duroca_duroca_duroca	2.1e-42	ATTAAATAGCTTTTGTTTAAAAGAATAGGTATTATTATAGTAAATGTTGATTACAGATCGCATTGTTGTCGCGCTGATGCCGACGCATTTTCTTTCGTTGTTGTTTAAACGTGACGCTAGATGGCGGTCTTCCATTTTCTGAATCGCGGTGATGAGATTTTTTGTGCGTCCTGTATAAGGGTCGGCTTTTATGCAATCTTTGCTTTAGTGCCGGCTCGGTCTCAGGGGTTTGCGAACCTCTTAGGGCGAGGGTTCTAACCTAACCAGCTTCTTGGGCCTCTTTTGCGGTGTTTCGGGTCGACTTTCGAGTCAGGAAAAATTGAAACACCGCACAAAAAGATGAACTATAACAAAATTAGATATGATTGTTTTTGGAGCGAGGTAAGACTAAGAAATAAG…	UGCUUUAGUGCCGGCUCGGUCUCA-GGGGUUUGCGAACCUCUUAGGGCGAGGGUUCUAACCUAACCAGCUUCUUGGGCCUCUUUU-GCGGUGUUUCGGGUCGACUUUCGAGUCAGGAAAAAUUGAAACACCGCACAAAAAGAUGAACUAUAACAAAAUUAGAUAUGAUUGUUUUUGGAGCGAG	::::::::::::(((,<<<<<<<<-<<<<<<____>>>>>>>>>>>>>><<<_______>>>,,<<<______>>>)))-------<<<<<<<--<<<-<<<<<<____>>>>-->>---->>>-->>>>>>>::::::::::::::::::::::::::::::::::::::::::::::::::	DWES01035693.1	401-981	Arthropoda	Insecta	Lepidoptera	Hesperiidae
lepidoptera	GCA_018249995.1	Dyscophellus_porcius	1.2e-41	TTCAGTCGTTACGAATAAGAACAGGTTTGAAAATGTTGAGTCTATAATTGGCGTATGCTCTCGGAGCCAGGATTTCGGAACAATGGCATGGCGTTCTAATGTTTAAATATGCCGTTAGATGGCGTTTATTCTTTTTGTGAAACACGCGAACAAGATTTTTTCAACTGGCTTATATAGAGTGGACTCGGCTATGTTGAAGTTGCTTAAGTGCCGGCTCTGTCTACAGGGATTCGCGAATCCCTTAGGCCGAGGGTTCTAACCTAACCATTTTCTAGGGCCTCTTTTGTGGGATTTCGGGTCGACTCTCGAGTCAGGAAAAATTGAAATCCCGCACACTAATAATATGAAAAATTAAGACGCGTTTTACAGGTAAGGTAACAAAATAATGTTAAACTAAGC…	UGCUUAAGUGCCGGCUCUGUCUACAGGGAUUCGCGAAUCCCUUAGGCCGAGGGUUCUAACCUAACCAUUUUCUAGGGCCUCUUUU-GUGGGAUUUCGGGUCGACUCUCGAGUCAGGAAAAAUUGAAAUCCCGCACACUAAUAAUAUGAAAAAUUA------AGACGCGUUUUACAGGUAAGGU	::::::::::::(((,<<<<<<<<-<<<<<<____>>>>>>>>>>>>>><<<_______>>>,,<<<______>>>)))-------<<<<<<<--<<<-<<<<<<____>>>>-->>---->>>-->>>>>>>::::::::::::::::::::::::::::::::::::::::::::::::::	DWKQ01016460.1	1146-1721	Arthropoda	Insecta	Lepidoptera	Hesperiidae
lepidoptera	GCA_018249015.1	Eantis_tosta	3.9e-42	CTGTATACATTTGTAGGCACAAGAAACAAAAAAGCGTTGGGTTCTTGATTGGTTATGCCCTCGCCGCGAGGATTTCGGAACAATACATACATCGCTTAGTTGTTGAAATATGCCGTAAGATGGCGTTGTTCCGGTCCTCTGAATCACGTTAACGAGATTATTTGAGTAGCTTATATAAGGGTCGCCGTTGTTTCACTTGTCGCTTTAGTGCCGGCTCGGTCTACAGGGGTTCACGAATCCCTTAGGCCGAGGGTTCTAACCTAACCAACTTCTTGGGCCTCTTTTGCGGAGTTTCGGGCCGACTTTCGAGTCAGGAAAAATTGAAACACCGCACAAAATACATTATGGAACCCGCTTTTTTAAATGGTAAGGTCAGTCGTTTTAGCTTTAGAAGATAGT…	CGCUUUAGUGCCGGCUCGGUCUACAGGGGUUCACGAAUCCCUUAGGCCGAGGGUUCUAACCUAACCAACUUCUUGGGCCUCUUUU-GCGGAGUUUCGGGCCGACUUUCGAGUCAGGAAAAAUUGAAACACCGCACAAAAUACAUUA---------UGGAACCCGCUUUUUUAAAUGGUAAGGU	::::::::::::(((,<<<<<<<<-<<<<<<____>>>>>>>>>>>>>><<<_______>>>,,<<<______>>>)))-------<<<<<<<--<<<-<<<<<<____>>>>-->>---->>>-->>>>>>>::::::::::::::::::::::::::::::::::::::::::::::::::	DWJL01009721.1	107-679	Arthropoda	Insecta	Lepidoptera	Hesperiidae
lepidoptera	GCA_018250995.1	Ebrietas_anacreon	3.3e-40	GTACTTCGACCGTATTTTTTGTTCACAGCAAAATGTGTCGAGATTTTGAATGGGGACGAGACAACAGCGAAGACATCAGAACAATACCTGCATCTGTTGTTTAAGTTTGCCGCAAGATGGCGGTTTTTCCGTCTTTTGGCAATCACGCTAACAAGGTATTTAAGGGGCCGTATATAAGGTCGCGCGTTTCTCGTATCTGTTGCTAATGTGCCGGCTCGGTCTACAGAGATTCACGAATGTCTTAGGCCGAGGATTCTAACCTAACCAACTTCTTGGGCCTCTTTTGCGGAGTTTCGGGCCGACTTTCGGGTCAGGAAAAATTGAAATTCCGCACCAAAAGTAATGTGTCAGTTAATTGCTCAGCTCAGGGTCAACTGCTTTTTTTAAGGTAG	UGCUAAUGUGCCGGCUCGGUCUACAGAGAUUCACGAAUGUCUUAGGCCGAGGAUUCUAACCUAACCAACUUCUUGGGCCUCUUUU-GCGGAGUUUCGGGCCGACUUUCGGGUCAGGAAAAAUUGAAAUUCCGCACCAAAAGUA------AUGUGUCAGUUAAUUGCUCAGCUCAGGGUCAACU	::::::::::::(((,<<<<<<<<-<<<<<<____>>>>>>>>>>>>>><<<_______>>>,,<<<______>>>)))-------<<<<<<<--<<<-<<<<<<____>>>>-->>---->>>-->>>>>>>::::::::::::::::::::::::::::::::::::::::::::::::::	DWOK01148400.1	300-875	Arthropoda	Insecta	Lepidoptera	Hesperiidae
lepidoptera	GCA_018252075.1	Eburuncus_unifasciata	2.5e-41	CTACAGATACTTTTTAGTCACATGGGACAAAAAATGGTTGGGTCTTGGATTGGGTATGCTTTCTTACAGAGGATTACGGAACAATACTTGTAGGGCTTGTTGTTAAAATATGCCGTTAGATGGTGCTCTTCCTGTCCTCTGAATCACGTTAACAAGATCTTTTAAATAGTTTACTTAAGGAGCCGCGATATGAGTACCTTCGCTTTACTGCCGGCTCGGTCTACAGGGGTTTACGGATCCCTTAGGCCGAGGGTTCTAACCTAACCATCTTCTAGGGCCTCTTTCACGGAGTTTCGGGTCGACTTTCGAGTCAAGAAAAATTGAAACACCGTACAAAATAATGTAATGTAACCGATTTTTTAAGGTAAGGTCATTGTTGATTATAGTTTGAGCTGTCTA…	CGCUUUACUGCCGGCUCGGUCUACAGGGGUUUACGGAUCCCUUAGGCCGAGGGUUCUAACCUAACCAUCUUCUAGGGCCUC-UUUCACGGAGUUUCGGGUCGACUUUCGAGUCAAGAAAAAUUGAAACACCGUACAAAAUAAUGUAA-----------UGUAACCGAUUUUUUAAGGUAAGGU	::::::::::::(((,<<<<<<<<-<<<<<<____>>>>>>>>>>>>>><<<_______>>>,,<<<______>>>)))-------<<<<<<<--<<<-<<<<<<____>>>>-->>---->>>-->>>>>>>::::::::::::::::::::::::::::::::::::::::::::::::::	DWPY01001936.1	1309-1879	Arthropoda	Insecta	Lepidoptera	Hesperiidae
lepidoptera	GCA_932527185.1	Ecliptopera_silaceata	5e-39	AACTATGCACAACACCGACGTGAATCAAGCTACTGAGTGATTATAGTGATTTTTTGGGATATCATTTACTAAGAAGAGTAAGAGTAGTACAAAGTTCAAAAAACCAAAACTAGATGTCGCTGCAAATTATGGACGACTTCTGAATCGCGCTATCGTTGCGTTTTGCATGGAGTACAGATAGTCTCAAGAAGCTTATAAGATCGCGTCTCGCCGGCTCGGTCAATAAAGTTCTGATATGATCTTTAAGGGCCGAGGCTACTAACCTAACCAACTTCTTGGGCCTCTTTGCAGAGTGGCGGGTCGGCTTTCGAGCCAGGAAAAATTGAAACTCTGCACAACAAAAACAAAACAAGTAGGGGCAGCCAGCGTTAACTTACAGTCCGCATTGATGATCAATAT…	UCGCGUCUCGCCGGCUCGGUCAAU-AAAGUUcugaUAUGAUCUUUAAGGGCCGAGGCUACUAACCUAACCAACUUCUUGGGCCUC-UUU-GCAGAGUGGCGGGUCGGCUUUCGAGCCAGGAAAAAUUGAAACUCUGCACAACAAAAACAAAACAAGUAGGGGC-----AGCCAGCGUUAACUUACAG	::::::::::::(((,<<<<<<<<-<<<<<<....____>>>>>>>>>>>>>><<<_______>>>,,<<<______>>>)))-------<<<<<<<--<<<-<<<<<<____>>>>-->>---->>>-->>>>>>>::::::::::::::::::::::::::::::::::::::::::::::::::	OW052197.1	7825840-7826418	Arthropoda	Insecta	Lepidoptera	Geometridae
lepidoptera	GCA_018251055.1	Ectomis_asine	2.9e-34	TTTTTTTTGTGACTACGAATAAAAAACGTTATAAAAACTTTAGGGTCCTTATTCGGCTATGCTCTTGCAGCGGAGAGCTCGGAACTGGACTTTGGTAGTAATTTTTAAACACGCCACTAGATGGCGTTTATCCTATTTCTGAAACACGGTGACGAGATTTCTTACACAGGGTATATATACGGACGCCGCTCAGCCATCGTTGCTTTAGTGCCGGCTCGGTCTTTAGAGATTTACGAATCTCGTAGGTCGAGGGTTCTAACCTAACCAGCTTCTAGGGCCTCTTTGGCGGGGTTTCGGGTCGACTCTCGGGTCAGGAAAAATTGAAACT	UGCUUUAGUGCCGGCUCGGUCUUUAGAGAUUUACGAAUCUCGUAGGUCGAGGGUUCUAACCUAACCAGCUUCUAGGGCCUC-UUUGGCGGGGUUUCGGGUCGACUCUCGGGUCAGGAAAAAUUGAAACU------------------------------------------------------	::::::::::::(((,<<<<<<<<-<<<<<<____>>>>>>>>>>>>>><<<_______>>>,,<<<______>>>)))-------<<<<<<<--<<<-<<<<<<____>>>>-->>---->>>-->>>>>>>::::::::::::::::::::::::::::::::::::::::::::::::::	DWOO01074509.1	1-328	Arthropoda	Insecta	Lepidoptera	Hesperiidae
lepidoptera	GCA_018248775.1	Ectomis_labriaris	2.4e-44	GTATTTTTCTGTCAGTGTGATTAAAAAAGGTTAGAAAACTTTTGGGCCCTGATTGGGTATGCTTTCGCAGCGGTGAATTCGGAACAATACTTTTGTAGTACTTTTTAAGCTCGTCGCTAGATGGCGGTTATTCATTTTCTGACACACGGTGACGAGATTTTTTCCGTAGGGTATATAAGGGGACGCCGCTTTGAAACGAATGCTTTAGTGCCGGCTCGGTCTTTAGAGATTTACGAATCTCGTAGGTCGAGGGTTCTAACCTAACCATCTTCTAGGGCCTCTTTGGCGGGGTTTCGGGTCGACTCTCGGGTCAGGAAAAATTGAAACCCCGCTCAAAATAAATGGATGAATAATAATTGGTTTTTGATCGGTAAGGTAAGGTAATTAATGTAACAGAGA	UGCUUUAGUGCCGGCUCGGUCUUUAGAGAUUUACGAAUCUCGUAGGUCGAGGGUUCUAACCUAACCAUCUUCUAGGGCCUC-UUUGGCGGGGUUUCGGGUCGACUCUCGGGUCAGGAAAAAUUGAAACCCCGCUCAAAAUAAAUGGAUGAAUAAUA-----AUUGGUUUUUGAUCGGUAAGGU	::::::::::::(((,<<<<<<<<-<<<<<<____>>>>>>>>>>>>>><<<_______>>>,,<<<______>>>)))-------<<<<<<<--<<<-<<<<<<____>>>>-->>---->>>-->>>>>>>::::::::::::::::::::::::::::::::::::::::::::::::::	DWJF01174530.1	1-399	Arthropoda	Insecta	Lepidoptera	Hesperiidae
lepidoptera	GCA_018248795.1	Ectomis_octomaculata	6.2e-43	AGTACAAAAGGTTTAAAAAACTTTGAGTTCCTTGATTGAGTATGGGCCGTGGTATGGATATGCTCTCGCAGCGAAGAGACGGAACAGTATTTTTGTAGTACTTTTTGAACATGTCGCTAGATGGCGTTTATCCTATTTCTGAAACACGGTGATGAGATTTCTTACACAGGGTATATAAATGGTCGCCGCTTCGTCACACGTGCTTTAGTGCCGGCTCGGTCTTTAGAGATTTACGAATCGCTTAGGTCGAGGGTTCTAACCTAACCATCTTCTAGGGCCTCTTTTGCGGGGTTTCGGGTCGACTCTCGGGTCAGGAAAAATTGAAACTCCGCACAAAATAATCAATATGAATAGCAACTGATTTTTGATTGGTAAGGTATATAATGTAAAAAGGGATTG…	UGCUUUAGUGCCGGCUCGGUCUUUAGAGAUUUACGAAUCGCUUAGGUCGAGGGUUCUAACCUAACCAUCUUCUAGGGCCUCUUUU-GCGGGGUUUCGGGUCGACUCUCGGGUCAGGAAAAAUUGAAACUCCGCACAAAAUAAUCAAUAUGAAUAG---CA-ACUGAUUUUUGAUUGGUAAGGU	::::::::::::(((,<<<<<<<<-<<<<<<____>>>>>>>>>>>>>><<<_______>>>,,<<<______>>>)))-------<<<<<<<--<<<-<<<<<<____>>>>-->>---->>>-->>>>>>>::::::::::::::::::::::::::::::::::::::::::::::::::	DWJG01047475.1	1691-2268	Arthropoda	Insecta	Lepidoptera	Hesperiidae
lepidoptera	GCA_018248455.1	Ectomis_pervivax	1e-41	ATCTTTTATTCACTGGGAATAAAAAAGTTTAGAAAAACTGTTGGGTCCTTGATTGGGTATGCTCTCGCAGCGGAGAATTCGGAACAGTACTTTTGTAGTACTTTTTAAACACGTCGCTAGATGGCGTTTATCCCTTTTCTGAAACACGGTGACGAGATTTCTTACACAGGATATATAAATGGACGGCGCTTTGTTACGCGTGCTTTAGTGCCGGCTCGGTCTTTAGAGATTTACGAATCGCTTAGGTCGAGGGTTCTAACCTAACCATCTTCTAGGGCCTCTTTTGCGGGGTTTCGGGTCGACTCTCGGGTCAGGAAAAATTGAAACCACGCACAAAATAAATAGATGAATAACAACTGGTTTTTGATTGGTAAGGTAATTCATGTAAAAGGGTATAAT…	UGCUUUAGUGCCGGCUCGGUCUUUAGAGAUUUACGAAUCGCUUAGGUCGAGGGUUCUAACCUAACCAUCUUCUAGGGCCUCUUUU-GCGGGGUUUCGGGUCGACUCUCGGGUCAGGAAAAAUUGAAACCACGCACAAAAUAAAUAGAUGAAUAAC-----AACUGGUUUUUGAUUGGUAAGGU	::::::::::::(((,<<<<<<<<-<<<<<<____>>>>>>>>>>>>>><<<_______>>>,,<<<______>>>)))-------<<<<<<<--<<<-<<<<<<____>>>>-->>---->>>-->>>>>>>::::::::::::::::::::::::::::::::::::::::::::::::::	DWIQ01107583.1	1-506	Arthropoda	Insecta	Lepidoptera	Hesperiidae
lepidoptera	GCA_017562165.1	Ectropis_grisescens	1.4e-40	GATACATGGATAATGAACACCCAATCAAACTAAATATCTGTATTCATCTTCAAACATCAAATCCTCTTTTTTGCCGCCAAGACCCATTAAAAGTCTAAATAAATTACACTAGATGGCGCTCTTAAAATAAAGTTGTTGGCTGACTCGCACAACTGTTTCGTAACGTCGAACAATGAGACTGCGCAGCGATTTTGTCTAAGCTGCGATCTGCCGGCTCGGTTCACTACGGTTTGCGAACCGTATGGGCCGAGGACACTAACCTAACCAACTTCTTGGACCTCTTTCGCAGAGTGGCGGGTCGACTTTCGGGTCAGGAACAATTGAAACTCTGCACACAAATATGCTATGAACTATGGGATCCTAAAATAGATTCCTAATTTACGAAAGAGTAGGTTAAGA…	CUGCGAUCUGCCGGCUCGGUUCACUACGGUUUGCGAACCGUAUGGGCCGAGGACACUAACCUAACCAACUUCUUGGACCUC-UUUCGCAGAGUGGCGGGUCGACUUUCGGGUCAGGAACAAUUGAAACUCUGCACACAAAUAUGCUAUGAACUAUGGGA------UCCUAAAAUAGAUUCCUA	::::::::::::(((,<<<<<<<<-<<<<<<____>>>>>>>>>>>>>><<<_______>>>,,<<<______>>>)))-------<<<<<<<--<<<-<<<<<<____>>>>-->>---->>>-->>>>>>>::::::::::::::::::::::::::::::::::::::::::::::::::	CM029778.1	18162014-18162589	Arthropoda	Insecta	Lepidoptera	Geometridae
lepidoptera	GCA_914767945.1	Eilema_depressum	1.2e-42	AAATATAGTTAGATAGTGATAAGGTAAGGACCACCACATTCTAGGGACAGCTTACAAAAGGTAGGGTCCAGTCAAATTGACGGAGCAAACACTAAATGGGAATAAAATAAACTTGCACTACGACAACTAGATGGCGTTTCTGAAACGCGCTAGTGAGATCTTTTTGCGACAGTATATAAGGCAGGTCAACTTGGAACATGTTGCTTCATGCCGGCTCGGTCTTTGGTGGTTCAACAACATGAACCCCATTGGTCGAGGCGACTAACCTAACCATCTTATTGGGCCTCTTTTGCGGGGTGGCGGGTCGACTCTCGAGTCAGGAAAAATTGAAACCCCGCGCAAATGTCATACGGAGACCGGTTTTGTTTTATAGGTAATTTCTCGGTAAAACAAATCCCC…	UUGCUUCAUGCCGGCUCGGUCUUUGGUGGUUcaacaaCAUGAACCCCAUUGGUCGAGGCGACUAACCUAACCAUCUUAUUGGGCCUCUUUU-GCGGGGUGGCGGGUCGACUCUCGAGUCAGGAAAAAUUGAAACCCCGCGCAAAUGUCAUACGGA--------GACCGGUUUUGUUUUAUAGGUAAUUU	::::::::::::(((,<<<<<<<<-<<<<<<......____>>>>>>>>>>>>>><<<_______>>>,,<<<______>>>)))-------<<<<<<<--<<<-<<<<<<____>>>>-->>---->>>-->>>>>>>::::::::::::::::::::::::::::::::::::::::::::::::::	OU612034.1	16354262-16354841	Arthropoda	Insecta	Lepidoptera	Erebidae
lepidoptera	GCA_914829495.1	Eilema_sororculum	9.6e-44	CAAATTAGCTAGATAGCGACAAGGTAGGAACCACCACAAACTAGGGACAGCTTACCATAAGGTGAGGTCAAATCGACAGAACCAACACTAAAATTATGTCAATACAACAAACTTCCGGTACGGTAACTAGATGGCGTTTCTGAATCACGCTAGTAAGATTTTTTCGCGACAGTATATAAGGCCGGTCAACTTGCAACATGTCGCTTCATGCCGGCTCGGTCTTTGGCGGTTCACACACGAACCCCATGGGCCGAGGCGACTAACCTAACCATCTTATTGGGCCTCTTTTGCGGGGTGGCGGGTCGACTTTCGGGTCAGGGAAAATTGAAACCCCGCGCAAATGACGTGATACAAAGGACGGTTTTGTTAATTAGGTAATATGTAATTTTCCAATCACCC…	UCGCUUCAUGCCGGCUCGGUCUUUGGCGGUUcacaCACGAACCCCAUGGGCCGAGGCGACUAACCUAACCAUCUUAUUGGGCCUCUUUU-GCGGGGUGGCGGGUCGACUUUCGGGUCAGGGAAAAUUGAAACCCCGCGCAAAUGACGUGAUACAAAGGACGGU-----UUUGUUAAUUAGGUAAUAU	::::::::::::(((,<<<<<<<<-<<<<<<....____>>>>>>>>>>>>>><<<_______>>>,,<<<______>>>)))-------<<<<<<<--<<<-<<<<<<____>>>>-->>---->>>-->>>>>>>::::::::::::::::::::::::::::::::::::::::::::::::::	OU618554.1	481060-481640	Arthropoda	Insecta	Lepidoptera	Erebidae
lepidoptera	GCA_018245175.1	Elbella_theseus	1e-44	CCCACTGCCAACATTTTTTTGTCACGAACAAAAAAAGTTGGGTCTTTGATTTGGTACGTTCCCGCAGCAAGAATTTTGGAACAATGCACTTGTCTCGTTGTTGTTTAAATATGCCGTTAGATGGCGTTATATACACTTTTCTAAATCACGGTGACAAGATTTTTTAAACAGTTTACTTAAGGGGTCCAGAGTTGTATTCGTTGCTTTATGCCGGCTCGGTTTACATGGGTTTACGAACCCAGTAGGTCGAGGTGTCTAACCTAACCATCTTCTAGGGCCTCTTTCGCGGGATTTCGGGTCGACTCTCGAGTCAGGAAAAATTGAAACCCCGCCCAAAAAATTGGAAACTGCATTTTTTTATAGGTAAGGTCAATGAGATAATTACTGGAGGAAAGAAGT…	UUGCUUUAUGCCGGCUCGGUUUACAUGGGUUUACGAACCCAGUAGGUCGAGGUGUCUAACCUAACCAUCUUCUAGGGCCUC-UUUCGCGGGAUUUCGGGUCGACUCUCGAGUCAGGAAAAAUUGAAACCCCGCCCAAAAAAUUGGAA-A-----------CUGCAUUUUUUUAUAGGUAAGGU	::::::::::::(((,<<<<<<<<-<<<<<<____>>>>>>>>>>>>>><<<_______>>>,,<<<______>>>)))-------<<<<<<<--<<<-<<<<<<____>>>>-->>---->>>-->>>>>>>::::::::::::::::::::::::::::::::::::::::::::::::::	DWMO01011700.1	1-531	Arthropoda	Insecta	Lepidoptera	Hesperiidae
lepidoptera	GCA_015832385.1	Elymnias_hypermnestra	1.8e-39	ACAAAAACACAAATGTTTCCTCTTTATAATATTAGTTAAGACAAATCCAAAGCTGTTTGTTTCGTCAACCCCTAAAATATGTAACGCTTTCAATTCTACTTATATTCTAGAGGCTTATACTAGATGGCGCTTTGCATTTTTACATCACGCTATTGGAAGTCGTTCCGAGATTAACTTAAGGAGTTAGGAAACAATGGTGATTGCTACAAGCCGGCTCGGTTTGCCTGTTTCTACGGATCATGTAGGCCGAGGCATCTAACCTAACCATCTTCTAGGGCCTCTTTCGCGGGATAGCGGGTCGACTTTCGAGTCACGAAAAATTGAAATCCCGTACAAAGTACACCATAAACACGACGACCCTGATTAGTTTTTGTAAGGTTAAGTTATCTTATACATCTC…	UUGCUACAAGCCGGCUCGGUUUGCCUGUUUCUACGGAUCAUGUAGGCCGAGGCAUCUAACCUAACCAUCUUCUAGGGCCUC-UUUCGCGGGAUAGCGGGUCGACUUUCGAGUCACGAAAAAUUGAAAUCCCGUACAAAGUACACCAUAAACACGACGAccCUGAUUAGUUUUUGUAAGGUUAAGU	::::::::::::(((,<<<<<<<<-<<<<<<____>>>>>>>>>>>>>><<<_______>>>,,<<<______>>>)))-------<<<<<<<--<<<-<<<<<<____>>>>-->>---->>>-->>>>>>>:::::::::::::::::::::::::..:::::::::::::::::::::::::	JACTOM010000703.1	5592-6175	Arthropoda	Insecta	Lepidoptera	Nymphalidae
lepidoptera	GCA_018236905.1	Emesis_aerigera	6.9e-17	CTTTCGGTGCGGTTTTGAAAACAATATTACGATCCTCGTCATCCGAAGCCCTTAGCTTGGTAAAATCTACCTGCGATTTAACCAAAACACAAGTCAAGAATATTCAAAACTTATGTGTAGATGGCGTTACTCGGGAATTAAATCGCGCTATCAATAAAAAAAGTAAGGAACAACTTTTAGTGTAGTAACTTTCTACTATTCGCTTTCAAGCCGGCTCAGTCTTGGCAGGTTTACGAACCTGTTAAGTTGAGGTTTCTAACCTAACCACGTTCTGGGGCCTCTTTTG	CGCUUUCAAGCCGGCUCAGUCUUGGCAGGUUUACGAACCUGUUAAGUUGAGGUUUCUAACCUAACCACGUUCUGGGGCCUCUUUU-G------------------------------------------------------------------------------------------------	::::::::::::(((,<<<<<<<<-<<<<<<____>>>>>>>>>>>>>><<<_______>>>,,<<<______>>>)))-------<<<<<<<--<<<-<<<<<<____>>>>-->>---->>>-->>>>>>>::::::::::::::::::::::::::::::::::::::::::::::::::	DWDD01087300.1	1-286	Arthropoda	Insecta	Lepidoptera	Riodinidae
lepidoptera	GCA_018236165.1	Emesis_angularis	1.6e-20	AGAAGTAACAGTTAAAAGATGTAAATCTTGAAGACAAGGGATCGTTAATGGTTAACTTTGTAAATCTACCTGGGTTGTGACAAAAACATTAGTTAAAAAATATCCAAAACTTTTGTATAGATGGCGTTATGCTCGAATTAAATCGCGGTATCACTTACATTAGTAAGGAATAACTTATAGCTTAGCATGTTAACATTAAGTGCTTTCAAGCCGGCTCAATCTTATTAGGTTTACGGACCTATTAAGTTGAGGTTTCTAACCTAACCACGTTCTTGGGCCTCTTTTGCAGGGTAGC	UGCUUUCAAGCCGGCUCAAUCUUAUUAGGUUUACGGACCUAUUAAGUUGAGGUUUCUAACCUAACCACGUUCUUGGGCCUCUUUU-GCAGGGUAGC---------------------------------------------------------------------------------------	::::::::::::(((,<<<<<<<<-<<<<<<____>>>>>>>>>>>>>><<<_______>>>,,<<<______>>>)))-------<<<<<<<--<<<-<<<<<<____>>>>-->>---->>>-->>>>>>>::::::::::::::::::::::::::::::::::::::::::::::::::	DVYO010172819.1	1-295	Arthropoda	Insecta	Lepidoptera	Riodinidae
lepidoptera	GCA_018236165.1	Emesis_angularis	1.6e-14	CTTTTGCAGGGTAGCGGGTCGACTCTCGGGTCAAGAAAAATTGAAACCCTGTCATTAACCATGCCATGCCATTACTAACAACTACTAATTTAGGTAAATGTTAAACCTAATGTAGTTGTCGGTTGATGAATAATGGCAAAAAATTGAGATGAATAAATATATGTTGAATAATTTTATTTTTGAAGTTACTTCGACTGAGAGTTAATTTTGCATGCCCACCGCATTACTTTTTACACTTACGGTTCTTTAACGTTTATAGAATATCGCTAGCGAAATTGTCACTAGCCCAATTTGAAGTTA	--------------------------------------------------------------------------------C-UUUUGCAGGGUAGCGGGUCGACUCUCGGGUCAAGAAAAAUUGAAACCCUGUCAUUAACCAU--GCCAUGCCAUUACUAACAACUACUAAUUUAGGUAAAUG	::::::::::::(((,<<<<<<<<-<<<<<<____>>>>>>>>>>>>>><<<_______>>>,,<<<______>>>)))-------<<<<<<<--<<<-<<<<<<____>>>>-->>---->>>-->>>>>>>::::::::::::::::::::::::::::::::::::::::::::::::::	DVYO010569972.1	1-300	Arthropoda	Insecta	Lepidoptera	Riodinidae
lepidoptera	GCA_018236405.1	Emesis_brimo	2.1e-40	TCTCTTAAAAAGCATTAGAAAAATATGCGGAATTTGAAAACAATATAGGAATCGCTAAGGGTTTAGTAAAACTACCTGCGTGTTAACGTACTCATTAAAAATATTTTACACTTTTGTGTAGATGGCGTTGTGCAGAAATAAATCGCGCTATCAATGAAAATAGCGAGGAATAACTAGTAGCTTAGAATTTTATCGTTTACTGCTTTCAAGCCGGCTCAGTCTTAACAGGTTTACGGACCCGTTAAGTTGAGGTTTCTAACCTAACCACGTTCTTGGGCCTCTTTCGCAGGGTAGCGGGTCGGCTTTCGGGTCAAGAAAAATTGAAACCCTGTCACAAAACTAACAAAATCATATATAAGCCCTCACTATCATCAGCTTACTGTAATATCTTATAATAAT…	UGCUUUCAAGCCGGCUCAGUCUUAACAGGUU.......UACG..GACCCG...UUAAGUUGAGGUUUCUAA....CCUAACCACGUUCU...........UGGGCCUC-UUUCGCAGGGUAGCGGGUCGGCUUUCG...............................GGUCAAGAAAAAUUGAAACCCUGUCACAAAACUAACAAAAUCAUAUAUAAGCCCUCACUAUCAUCAGCUUACUG	::::::::::::(((,<<<<<<<<-<<<<<<.......____..>>>>>>...>>>>>>>><<<_______~~~~>>>,,<<<______~~~~~~~~~~~>>>)))-------<<<<<<<--<<<-<<<<<<____~~~~~~~~~~~~~~~~~~~~~~~~~~~~~~~>>>>-->>---->>>-->>>>>>>::::::::::::::::::::::::::::::::::::::::::::::::::	DVYV01213116.1	93-674	Arthropoda	Insecta	Lepidoptera	Riodinidae
lepidoptera	GCA_018236685.1	Emesis_castigata	2.9e-37	GGTATAGATGGCGTTATGTAGGAATTAAATCGCGCTAACTATAATAATACTAACGAATAACTTGAAGTACAATATTTGATTAACTAATGCTTACAAGCCGGCTCAGTCTTAACATGTTTACGAACTTATTAAGTTGAGGCTTCTAACCTAACCATCTTCTAGGGCCTCTTTCGCAGGGTAGCGGGTCGACTCTCGAGTCAAGAAAAATTGAAACCCTGTCACTAAGTGATCTCAAAAGCCCCATCGCCGACAATTGCTTAATTAGGTTAATAATCCCCTACATTTTGGCTTTGTTGATGCTGATGGCTAAAATGAATTATGTAAAAACCATAGGAAAAAAATTTTCATTGTGTAATGCAATGTGCCTGCACATTTTTTTAATGTAATAGCTTATAGGAT…	UGCUUACAAGCCGGCUCAGUCUUAACAUGUUUACGAACUUA.UUAAGUUGAGGCU.UCUAACCUAACCAUCUUCUAGGGCCUC-UUUCGCAGGGUAGCGGGUCGACUCUCG.........................AGUCAAGAAAAAUUGAAACCCUGUCACUAAGUGAUCUCAAAagCCCCAUCGCCGACaAUUGCUUAAUUAGGUUAAUA	::::::::::::(((,<<<<<<<<-<<<<<<____>>>>>>.>>>>>>>><<<__._____>>>,,<<<______>>>)))-------<<<<<<<--<<<-<<<<<<____~~~~~~~~~~~~~~~~~~~~~~~~~>>>>-->>---->>>-->>>>>>>:::::::::::::::::..:::::::::::::.::::::::::::::::::::	DVZE010330881.1	1-472	Arthropoda	Insecta	Lepidoptera	Riodinidae
lepidoptera	GCA_018237445.1	Emesis_condigna	3.4e-37	TCTTAACTTTAACTCTCAGCAGACAATTGGCAGGAGTATAGTTTACGAGGTTTGTATTTACATTTTATTGCGTTTTGACATGGACACAAGTTAAAAATATTTTAAGTTTTGGTATAGATGGCGTTATGTAGGAATTAAATCGCGCTAACTTTAATAATACTAACGAATAACTTGAAGTATAATATTTGATTAACTAATGCTTACAAGCCGGCTCAGTCTTAACATGTTTACGAACTTATTAAGTTGAGGCTTCTAACCTAACCATCTTCTAGGGCCTCTTTCGCAGGGTAGCGGGTCGACTCTCGAGTCAAGAAAAATTGAAACCCTGTCACTAAGTGATCTCAAAAGCCCCATCGCCGACAATTGCTTAATTAGGTTAATAATCCCCTACATTTTGGC…	UGCUUACAAGCCGGCUCAGUCUUAACAUGUUUACG.........AACUUA.UUAAGUUGAGGCU.UCUAACCUAACCAUCUUCUAGGGCCUC-UUUCGCAGGGUAGCGGGUCGACUCUCG........................AGUCAAGAAAAAUUGAAACCCUGUCACUAAGUGAUCUCAAAagCCCCAUCGCCGACaAUUGCUUAAUUAGGUUAAUA	::::::::::::(((,<<<<<<<<-<<<<<<____~~~~~~~~~>>>>>>.>>>>>>>><<<__._____>>>,,<<<______>>>)))-------<<<<<<<--<<<-<<<<<<____~~~~~~~~~~~~~~~~~~~~~~~~>>>>-->>---->>>-->>>>>>>:::::::::::::::::..:::::::::::::.::::::::::::::::::::	DWDG010455061.1	1-582	Arthropoda	Insecta	Lepidoptera	Riodinidae
lepidoptera	GCA_018237205.1	Emesis_cypria	2.4e-34	ATATCCAAAACTTTTGGGTAGATGGCGTTATGCTCGAAATAAATCGCGCTATGACTTACAATAGTAAGGAATAAGTTATAGCTTAACATGTTTTAACGAAGTGCTTTCAAGCCGGCTCAGTCTTAACAGATTTACGAATCTGTTAAGTTGATGATTCTAACCTAACCACGTTCTTGGGCCACTTTTACAGGGTAGCGGGTCGACTCTCGGGTCAAGAAAAATTGAAACCCTGTCATTAACATATTAT	UGCUUUCAAGCCGGCUCAGUCUUAACAGAUUUACGAAUCUGUUAAGUUGAUGAUUCUAACCUAACCACGUUCUUGGGCCACUUUU-ACAGGGUAGCGGGUCGACUCUCGGGUCAAGAAAAAUUGAAACCCUGUCAUUAACAUAUUAU------------------------------------	::::::::::::(((,<<<<<<<<-<<<<<<____>>>>>>>>>>>>>><<<_______>>>,,<<<______>>>)))-------<<<<<<<--<<<-<<<<<<____>>>>-->>---->>>-->>>>>>>::::::::::::::::::::::::::::::::::::::::::::::::::	DWSW011000035.1	1-447	Arthropoda	Insecta	Lepidoptera	Riodinidae
lepidoptera	GCA_018237745.1	Emesis_diogenia	1.9e-13	TCTTTTTGGGGAGTCAGTCGAAAAGATGTGAATCACAATTCACAAGGGTCTCGTTAAGTACTAAATCTACCTGCGTTTTAACATGGACACAAGTCAAAAAATATTTAAACTTTTGCATAGATGGCGTTATGCAGGAATTAAATCGCGCTAGCAATATTAATATTATCGAATAACTTTTAGTTTAGTATTATAATGTATAATGCTTTCAAGCCGGCTCAGTCTTAGCATGTTTACGAACATGTTAAGTTGAGGTTTCTAACCTAACCATTTTCTGGG	UGCUUUCAAGCCGGCUCAGUCUUAGCAUGUUUACGAACAUGUUAAGUUGAGGUUUCUAACCUAACCAUUUUCUGGG-----------------------------------------------------------------------------------------------------------	::::::::::::(((,<<<<<<<<-<<<<<<____>>>>>>>>>>>>>><<<_______>>>,,<<<______>>>)))-------<<<<<<<--<<<-<<<<<<____>>>>-->>---->>>-->>>>>>>::::::::::::::::::::::::::::::::::::::::::::::::::	DWSY010198757.1	1-276	Arthropoda	Insecta	Lepidoptera	Riodinidae
lepidoptera	GCA_018237125.1	Emesis_eurydice	1.9e-40	AGAATTAAATCGCGCTAACTATGACAATACTAACGAATAACTTGAAGTATAGTATTTGATAAAATTATGCCTGCAAGCCGGCTCAGTCTTAACATGTTCACGAACTTGTTAAGTTGAGGCTTCTAACCTAACCATCTTCTAGGGCCTCTTTCGCAGGGTAGCGGGTCGACTCTCGAGTCAAGAAAAATTGAAACCCTGTCACTAAATAATCTCAAAAGCCCATCGCCGACAATTGCTTAATTAGGTTAATAATCCCCTACATTTTGGCTTTGTTGATGCTGATGGCTAAAATGAATTAT	UGCCUGCAAGCCGGCUCAGUCUUAACAUGUUCACG.........AACUUG.UUAAGUUGAGGCU.UCUAACCUAACCAUCUUCUAGGGCCUC-UUUCGCAGGGUAGCGGGUCGACUCUCG......AGUCAAGAAAAAUUGAAACCCUGUCaCUAAAUAAUCUCAAAAGCCCAUCGCCGACAAUUgCUUAAUUAGGUUAAUA	::::::::::::(((,<<<<<<<<-<<<<<<____~~~~~~~~~>>>>>>.>>>>>>>><<<__._____>>>,,<<<______>>>)))-------<<<<<<<--<<<-<<<<<<____~~~~~~>>>>-->>---->>>-->>>>>>>:.:::::::::::::::::::::::::::::::::.::::::::::::::::	DVZH010848523.1	1-432	Arthropoda	Insecta	Lepidoptera	Riodinidae
lepidoptera	GCA_018237105.1	Emesis_fastidiosa	3.2e-38	TCCTGCCAATTGTCTGCTGAGAGTTAAAGAAAAGATGCCGATCTTGAATACAAAGGCTTACTAAATCTACCTGCGTTTTGACATGGACACAAGTTAAAAATATTTAAAGTTTTGGTATAGATGGCGTTATGTAGGAATTAAATCGCGCTAACTATAATAATACTAACAAATAACTTGAAGTATAATATTTGATTTACATATGCTTACAAGCCGGCTCAGTCTTAACAAGTTTACGAACTCGTTAAGTTGAGGCTTCTAACCTAACCATCTTCTAGGGCCTCTTTCGCAGGGTAGCGGGTCGACTCTCGAGTCAAGAAAAATTGAAACCCTGTCACTAAATGATCTCCAAAGCCCCATCGCCGACAAATGCTTAATTAGGTAAATAATCCCCTACAATAT…	UGCUUACAAGCCGGCUCAGUCUUAACAAGUUUACGAACUCG.UUAAGUUGAGGCU.UCUAACCUAACCAUCUUCUAGGGCCUC-UUUCGCAGGGUAGCGGGUCGACUCUCG.........................AGUCAAGAAAAAUUGAAACCCUGUCACUAAAUGauCUCCAAAGCCCCAUCGCCGACAAAUGCUUAAUUAGGUAAAU	::::::::::::(((,<<<<<<<<-<<<<<<____>>>>>>.>>>>>>>><<<__._____>>>,,<<<______>>>)))-------<<<<<<<--<<<-<<<<<<____~~~~~~~~~~~~~~~~~~~~~~~~~>>>>-->>---->>>-->>>>>>>:::::::::..:::::::::::::::::::::::::::::::::::::::::	DWUG010061906.1	205-788	Arthropoda	Insecta	Lepidoptera	Riodinidae
lepidoptera	GCA_018237045.1	Emesis_furor	9.4e-40	CTGACGTAAACGCCATTAAAACTTTAAGTCTTTCTGTAGATGGCGCTGAACAGAAACTAAATCGCGCTAGCGATAACAATAGTAACGAAGAACTAATAAAATAGTATTTTAGATATATATGCTTTCAAGCCGGCTCAATCTTAGCAGGTTTACGAACTTGTTAAGTTGAGGTTTCTAACCTAACCTCGTTCTTGGGCCTCTTTTGCAGGGTAGCGGGTCGGCTCTCGAGTCAAGAAAAATTGAAACCCTGTTCTTTAACTTATTAATTATGGCGTCGTTACTAACAAGTATTCAATTAGGTTTATAACAACCTTACTTACGTTAGTTAATATGGCTAATGTGTAAAATATGCTTGTGCGCTTATAACTATTAAACTACCAAATGAAGAACATTGCAAAA…	UGCUUUCAAGCCGGCUCAAUCUUAGCAGGUUUACGAACUUGUUAAGUUGAGGUUUCUAACCUAACCUCGUUCUUGGGCCUCUUUU-GCAGGGUAGCGGGUCGGCUCUCGAGUCAAGAAAAAUUGAAACCCUGUUCUUUAACUUAUUAA-------UUAUGGCGUCGUUACUAACAAGUAUUCA	::::::::::::(((,<<<<<<<<-<<<<<<____>>>>>>>>>>>>>><<<_______>>>,,<<<______>>>)))-------<<<<<<<--<<<-<<<<<<____>>>>-->>---->>>-->>>>>>>::::::::::::::::::::::::::::::::::::::::::::::::::	DWUJ010347102.1	1-573	Arthropoda	Insecta	Lepidoptera	Riodinidae
lepidoptera	GCA_018236565.1	Emesis_glaucescens	1.7e-37	CTCGTTAATGGCTTACTTAATTTACCTGCGTTTTGACATGGACACAAGTTAAAAATATTTAAAGTTTTGGTATAGATGGCGTTATATAAGAATTAAATCGCGCTAACTATAATAATACTAACGAATAACTTGAAGTATAGTATTCAATAAACTACCGCTTACAAGCCGGCTCAGTCTTAACATGTTTACGAACTTGTTAAGTTGAGGCTTCTAACCTAACCATCTTCTAGGGCCTCTTTCGCAGGGTAGCGGGTCGACTCTCGAGTCAAGAAAAATTGAAACCCTATGACTAAATGATTTCAGAAGCTACCGCCGACAATTGCTTAATTAGGTTAATAATCCCCCTAATTTAGTTTTTGTTGCTGCTGATAGCTAAAATGAATTGTGTAAAAACCATAG…	CGCUUACAAGCCGGCUCAGUCUUAACAUGUUUACGAACUUGUUAAGUUGAGGCUUCUAACCUAACCAUCUUCUAGGGCCUC-UUUCGCAGGGUAGCGGGUCGACUCUCGAGUCAAGAAAAAUUGAAACCCUAUGACUAAAuGAUUUCAGAAGCUACCGCCGACAAUUGCUUAAUUAGGUUAAUA	::::::::::::(((,<<<<<<<<-<<<<<<____>>>>>>>>>>>>>><<<_______>>>,,<<<______>>>)))-------<<<<<<<--<<<-<<<<<<____>>>>-->>---->>>-->>>>>>>:::::::.:::::::::::::::::::::::::::::::::::::::::::	DVZC010195901.1	101-683	Arthropoda	Insecta	Lepidoptera	Riodinidae
lepidoptera	GCA_018237145.1	Emesis_heteroclita	9.8e-11	CTCCTCTTGGGGAGTCGGTCGAAAAGATGCGAGTCACAATTCACAAGGGTCTCGTTAAGTACTAAATCTACCTGCGTTTTAACATGGGCACAAGTCAAAAAATATTTAAACTTTTGCATAGATGGCGGTATTCAGGAATAAATCGCGCTAGCAATATTAATATTAACGAATAACTTTTAGTTTAGTATTATAATATAAAATGCTTCCAAGCCGGCTCAGTCTTATCATGTTTACGAACATGTTAAGTTGAGGTTTCTAACCTAACCAAC	UGCUUCCAAGCCGGCUCAGUCUUAUCAUGUUUACGAACAUGUUAAGUUGAGGUUUCUAACCUAACCAAC------------------------------------------------------------------------------------------------------------------	::::::::::::(((,<<<<<<<<-<<<<<<____>>>>>>>>>>>>>><<<_______>>>,,<<<______>>>)))-------<<<<<<<--<<<-<<<<<<____>>>>-->>---->>>-->>>>>>>::::::::::::::::::::::::::::::::::::::::::::::::::	DWUH010666288.1	83-551	Arthropoda	Insecta	Lepidoptera	Riodinidae
lepidoptera	GCA_018236145.1	Emesis_heterochroa	7.2e-41	GATCGATAATGAGTTAAGGTCTTGGTAAATCTACCTGTGTTGTGACAAAAACATTAGTCAAAAAATATCCAAAGCTTTTGTGTAGATGGCGTTATGCTCGAATTAAATCGCGCTATCACTTACAATGGTAAGGAATAACTTATAGCTTAGCATGTTAAAATTAAGTGCTTTCAAGCCGGCTCAGTCTTAATAGGTTTACGAACCTGTTAAGTTGAGGTTTCTAACCTAACCACGTTCTAGGGCCTCTTTTGCAGGGTAGCGGGTCGACTCTCGGGTCAAGAAAAATTGAAACCCTGTCGCTAACATATAAAAGCCATTACTAACAGTTACTTACTTAGGTAAATGTACGCCTAATGTAATTATCGGTTGAAGAATAATGGCAAAAAAATAGAGATGAAT…	UGCUUUCAAGCCGGCUCAGUCUUAAUAGGUUUACGAACCUGUUAAGUUGAGGUUUCUAACCUAACCACGUUCUAGGGCCUCUUUU-GCAGGGUAGCGGGUCGACUCUCGGGUCAAGAAAAAUUGAAACCCUGUCGCUAAC--AUAUAAAAGCCAUUACUAACAGUUACUUACUUAGGUAAAUG	::::::::::::(((,<<<<<<<<-<<<<<<____>>>>>>>>>>>>>><<<_______>>>,,<<<______>>>)))-------<<<<<<<--<<<-<<<<<<____>>>>-->>---->>>-->>>>>>>::::::::::::::::::::::::::::::::::::::::::::::::::	DVYP01504223.1	1-545	Arthropoda	Insecta	Lepidoptera	Riodinidae
lepidoptera	GCA_018237265.1	Emesis_lacrines	1.7e-39	AACGTAGACCATTTCAAAAAACCCTCATTGTGCGGACTCTTAGAACAAGATAGCGATAGTTAAGGGCTCAGTAAATCTACCTGCGTTTTGACATGTATGCAAGTCCATATAGTCGTATAGATGGCGTTTTGTGGGAATTAAATCGCGCTACCGGTATAAATAGTAAGGATTAACTTATAGTATAGTATCTTTAAAACAATCGCTTTCAAGCCGGCTCAGTCTTAGCAAGTTTGCGAACTTGTTAAGTTGAGGTTTCTAACCTAACCACGTTCTTGGGCCTCTTTTAGGGCAGGGTAGCGGGTCGACCTTCGGGTCAAGAAAAATTGAAACCCTGTCATTAAGCAATAAGAATAACATTTAAATCGTTACTTACTATGCAGGTACTAAATTAGGTAAATT…	CGCUUUCAAGCCGGCUCAGUCUUAGCAAGUUUGCGAACUUGUUAAGUUGAGGUUUCUAACCUAACCACGUUCUUGGGCCUCUUUUAggGCAGGGUAGCGGGUCGACCUUCGGGUCAAGAAAAAUUGAAACCCUGUCAUUAAGCAAUAAGAAUAACAUUUA--AAUCGUUACUUACUAUGCAGGUA	::::::::::::(((,<<<<<<<<-<<<<<<____>>>>>>>>>>>>>><<<_______>>>,,<<<______>>>)))-------..<<<<<<<--<<<-<<<<<<____>>>>-->>---->>>-->>>>>>>::::::::::::::::::::::::::::::::::::::::::::::::::	DWSZ010285940.1	1-473	Arthropoda	Insecta	Lepidoptera	Riodinidae
lepidoptera	GCA_018236545.1	Emesis_liodes	5.8e-27	GCTTCTAACCTAACCTTTTTCTAGGGCCTCTTTCGCAGGGTAGCGGGTCGACTCTCGAGTCAAGAAAAATTGAAACCCTGTCACTAAATGATCTCAAGCCATCACCGACAATTGCTTAATTAGGTTAATAAATCCCCAACATATTGTTTTTGTTAAAGCTGATGGCTAAAATGATTTATGTATAAAACAAAAGGATATAAATTTTCATAGTGTAACGCAATGTACCTGCACATTTTTTTAATGTAATAGCGTATAGGATAA	---------------------------------------------------GCUUCUAACCUAACCUUUUUCUAGGGCCUC-UUUCGCAGGGUAGCGGGUCGACUCUCGAGUCAAGAAAAAUUGAAACCCUGUCACUAAAUGAUCUCAAGCCAUCACCGACAAUU-GCUUAAUUAGGUUAAUA	::::::::::::(((,<<<<<<<<-<<<<<<____>>>>>>>>>>>>>><<<_______>>>,,<<<______>>>)))-------<<<<<<<--<<<-<<<<<<____>>>>-->>---->>>-->>>>>>>::::::::::::::::::::::::::::::::::::::::::::::::::	DVZA010944136.1	1-461	Arthropoda	Insecta	Lepidoptera	Riodinidae
lepidoptera	GCA_018236525.1	Emesis_lucinda	6.5e-39	TCTGCTGAGAGTTAAAGAAAAATTGCCGATCTTGAATACAAAGCACTTGTTAAAGGTTTACTAAATCTACCTGCGTTTTGACATGGACACAAGTTAAAAATATTTAAAGTTTTAGTATAGATGGCGTTATGTAGGAATTAAATCGCGCTAACTATAATAATACTAACAAATAACTTGAAGTATAATATTTTATTAACTTATGCTTACAAGCCGGCTCAGTCTTAACATGTTTACGAACATGTTAAGTTGAGGCTCCTAACCTAACCATTTTCTAGGGCCTCTTTCGCAGGGTAGCGGGTCGACTCTCGGGTCAAGAAAAATTGAAACCCTGTCACTAAATGATCTCAAAAGCCCCATCGCCGACAATTGCTTAATTAGGTTAATAATCCCCTATATTTT…	UGCUUACAAGCCGGCUCAGUCUUAACAUGUUUACGAACAUGUUAAGUUGAGGCUCCUAACCUAACCAUUUUCUAGGGCCUC-UUUCGCAGGGUAGCGGGUCGACUCUCGGGUCAAGAAAAAUUGAAACCCUGUCACUAAAUGAUCUCAAAagCCCCAUCGCCGACaAUUGCUUAAUUAGGUUAAUA	::::::::::::(((,<<<<<<<<-<<<<<<____>>>>>>>>>>>>>><<<_______>>>,,<<<______>>>)))-------<<<<<<<--<<<-<<<<<<____>>>>-->>---->>>-->>>>>>>:::::::::::::::::..:::::::::::::.::::::::::::::::::::	DVZD010077795.1	558-1142	Arthropoda	Insecta	Lepidoptera	Riodinidae
lepidoptera	GCA_018236185.1	Emesis_melancholica	1e-24	AGTAACAGTTAAAAGATGTGAATCTTAAAGACAAGGGATCGTAAATGGTTAAGGTTTTGGTAAATCTACCTGGGTTGTGACAAAAGCATTTGTCAAAAAATATCCAAAACTTTTGTGTAGATGGCGTTATGTTCGAATTGAATCGCGCTATCACTTACAATAGTAAGGAATAATTTATAGTTTAACATGTTAAACCTACATGCTTTCAAGCTGGCTCGGTCTTAATAGGTTTACGAACCTATTAAGTTGAGGTTTCTAACCTAACCACGTTCTTGGGCCTCTTTTGCAGGGTGGCGGGCCGACTCTCG	UGCUUUCAAGCUGGCUCGGUCUUAAUAGGUUUACGAACCUAUUAAGUUGAGGUUUCUAACCUAACCACGUUCUUGGGCCUCUUUU-GCAGGGUGGCGGGCCGACUCUCG.............--------------------------------------------------------------------------	::::::::::::(((,<<<<<<<<-<<<<<<____>>>>>>>>>>>>>><<<_______>>>,,<<<______>>>)))-------<<<<<<<--<<<-<<<<<<____~~~~~~~~~~~~~>>>>-->>---->>>-->>>>>>>::::::::::::::::::::::::::::::::::::::::::::::::::	DVYN010021104.1	1-308	Arthropoda	Insecta	Lepidoptera	Riodinidae
lepidoptera	GCA_018237285.1	Emesis_neemias	2e-40	GACGTTAAACATGTTAAGTTTAAAACAAAACAAAATAACAACCTCTTGTTGCGGACTTTGAAACAAGGCTCGCAAATCTACCTGCGTTTTATGTTAAAAATATTCAAAGCTTACATATAGATGGCGTTATGCTGGAATTAAATCGCGCTATTAATAAAAATAGCAAGGAATAACTTGTAGTATAGTATATTAAAGCTAATTGCTTTCGAGCCGGCTCAGTCTTTACGGGTTTACGAACCTGTTAAGTTGAGGTTTCTAACCTAACCACATTCTAGGGCCTCTTTTGCAGGGTAGCGGGTCGACTTTCGGGTCAAGAAAAATTGAAACCCTGTCACTAATAATAACTTTAAGGCCATTACTAAAACACTTTGTTAGGTATATGAAATCCTAATAATGATG…	UGCUUUCGAGCCGGCUCAGUCUUUACGGGUUUACGAACCUGUUAAGUUGAGGUUUCUAACCUAACCACAUUCUAGGGCCUCUUUU-GCAGGGUAGCGGGUCGACUUUCGGGUCAAGAAAAAUUGAAACCCUGUCACUAAUAAUAACUUUAAGGCCAUUACUAAAACACUUUGUUAGGUAUAUG	::::::::::::(((,<<<<<<<<-<<<<<<____>>>>>>>>>>>>>><<<_______>>>,,<<<______>>>)))-------<<<<<<<--<<<-<<<<<<____>>>>-->>---->>>-->>>>>>>::::::::::::::::::::::::::::::::::::::::::::::::::	DWCA010084311.1	146-727	Arthropoda	Insecta	Lepidoptera	Riodinidae
lepidoptera	GCA_018237225.1	Emesis_ocypore	3.8e-42	TTAGTCAAACATATCCAAAACTTTTGTGTAGATGGCGTTATGCTCGAATTAAATCGCGCTATCACTTACAATAGTAAGGAATGACTTATAGGTTAACATGTTACAGCCTAATGCTTACAAGCCGGCTCGGTCTTATTAGGTTTACGAACCTATTAAGTTGAGGTTTCTAACCTAACCATTTTCTTGGGCCTCTTTTGCAGGGTAGCGGGTCGACTCTCGGGTCAAGAAAAATTGAAACCCTGTTACTAACATATAAAAGCCATTACTAACAGCAATAAAATTAGGTATATGAACACCTAATGCAGTCGGTTATTGAATAATGGCAAAAAATAGAGATGAATAAATATATGCCATTGAATACACCACACCACACGTAAACTATTGAATGTCACGTAATTT…	UGCUUACAAGCCGGCUCGGUCUUAUUAGGUUUACGAACCUAUUAAGUUGAGGUUUCUAACCUAACCAUUUUCUUGGGCCUCUUUU-GCAGGGUAGCGGGUCGACUCUCGGGUCAAGAAAAAUUGAAACCCUGUUACUAAC--AUAUAAAAGCCAUUACUAACAGCAAUAAAAUUAGGUAUAUG	::::::::::::(((,<<<<<<<<-<<<<<<____>>>>>>>>>>>>>><<<_______>>>,,<<<______>>>)))-------<<<<<<<--<<<-<<<<<<____>>>>-->>---->>>-->>>>>>>::::::::::::::::::::::::::::::::::::::::::::::::::	DWSV010446698.1	1-491	Arthropoda	Insecta	Lepidoptera	Riodinidae
lepidoptera	GCA_018236125.1	Emesis_orichalceus	9.2e-38	AACATGCATATGGCAAGTACAAAATAACAACCTCTTGTAGCGGACTTTGAAACAAGGCTCACAAATCTACCTGCGTTTTAACATGGACGCAAGTTAAAAACATTCAAAAGTTACGTATAGATGGCGTTACGCGGGATTTAAATCGCGCTATTAATAAAAATAGCAAGGAATAACTTGTAGTGTAGTATATTTAAACTAATTGCTTTCGAGCCGGCTCAGTCTTAATAGGTTTACGAACCTGTTAAGTTGAGGATTCTAACCTAACCACGTTCTTGGGCCTCTTTTGCAGGGTAGCGGGTCGACTCTCGGGTCAAGAAAAATTGAAACCCTG	UGCUUUCGAGCCGGCUCAGUCUUAAUAGGUUUACGAACCUGUUAAGUUGAGGAUUCUAACCUAACCACGUUCUUGGGCCUCUUUU-GCAGGGUAGCGGGUCGACUCUCGGGUCAAGAAAAAUUGAAACCCUG---------------------------------------------------	::::::::::::(((,<<<<<<<<-<<<<<<____>>>>>>>>>>>>>><<<_______>>>,,<<<______>>>)))-------<<<<<<<--<<<-<<<<<<____>>>>-->>---->>>-->>>>>>>::::::::::::::::::::::::::::::::::::::::::::::::::	DVYL01163722.1	1-331	Arthropoda	Insecta	Lepidoptera	Riodinidae
lepidoptera	GCA_018236305.1	Emesis_phyciodoides	4e-31	GTAAAAGTTAAAAGATGTTTATCTTGAAAACAAGGGATCTATAACAGTTAAGGTCTTCTTAGTAAATCTACCTGCGTTGTGTCAAAGGCATAAGAAAAAGTATTCAACACTTTGTGTAGATGGCGTTATGCGGGAATTGAATCGCGCTAACAATAATATCAGTAAGGAATAACATGTAGTTTAGAACTGTCTTCATCAGCTGCTACCAAGCCGGCTCAGTCTTAACAGGTTTACGAACCTGTTAAGTTGAGGTTTCTAACCTAACCACGTTCTTGGGCCTCTTTTGCAGGGTAGCGGGTCGACTCTCGGGTCAAGAAAAA	UGCUACCAAGCCGGCUCAGUCUUAACAGGUUUACGAACCUGUUAAGUUGAGGUUUCUAACCUAACCACGUUCUUGGGCCUCUUUU-GCAGGGUAGCGGGUCGACUCUCGGGUCAAGAAAAA--------------------------------------------------------------	::::::::::::(((,<<<<<<<<-<<<<<<____>>>>>>>>>>>>>><<<_______>>>,,<<<______>>>)))-------<<<<<<<--<<<-<<<<<<____>>>>-->>---->>>-->>>>>>>::::::::::::::::::::::::::::::::::::::::::::::::::	DVYU01353175.1	301-820	Arthropoda	Insecta	Lepidoptera	Riodinidae
lepidoptera	GCA_018237025.1	Emesis_russula	2.6e-10	GTAAAATAGCAAAAAAGATACGAACCTTAAAAATTTTGGGGATTGTGAAGAGCTTAGTAAATCTACCTGCGTTCTAACGTAAACGCTATTCGAACTTTAAAACTTTTTGTAGATGGCGTTGTGCAGAAACTAAATCGCGCTAGCGATAACAATAGTAACGAAGAACTAATAAAAAAGTATTTTATTTAAATATGCTTCCAAGCCGGCTCAATCTTAGCAGGTTTACGAACCTGTTAAGTTGAGGTTTCTAACCTAACCTCG	UGCUUCCAAGCCGGCUCAAUCUUAGCAGGUUUACGAACCUGUUAAGUUGAGGUUUCUAACCUAACCUCG------------------------------------------------------------------------------------------------------------------	::::::::::::(((,<<<<<<<<-<<<<<<____>>>>>>>>>>>>>><<<_______>>>,,<<<______>>>)))-------<<<<<<<--<<<-<<<<<<____>>>>-->>---->>>-->>>>>>>::::::::::::::::::::::::::::::::::::::::::::::::::	DWUF010910225.1	1-461	Arthropoda	Insecta	Lepidoptera	Riodinidae
lepidoptera	GCA_018236605.1	Emesis_saturata	2.2e-40	AGTAACAGTTAAAAGATGTGAATCTTGAGAACAAGGGATCGTTAATAATTAAGGTCTTGGTAAATCTACCTGCGTTGTGACAAAAACTTGAGTCAAAAAATATCCAAAACTTTTGTGTAGATGGCGTTATGCTCGAATTAAATCGCGCTATCACTTACAATAATCAGGAATGACTTATAGCTTAACATGTTTAATCTAAATGCTTCCAAGCCGGCTCGGTCTTACCAGGTTTACGAACCTGTTAAGTTGAGGTTTCTAACCTAACCACGTTCTTGGGCCTCTTTTGCAGGGTAGCGGGTCGACTTTCGGGTCAAGAAAAATTGAAACCCTGTCACTAACATAATAATAAAAGCCATTACTAACAGCTACTAATTTAG	UGCUUCCAAGCCGGCUCGGUCUUACCAGGUUUACGAACCUGUUAAGUUGAGGUUUCUAACCUAACCACGUUCUUGGGCCUCUUUU-GCAGGGUAGCGGGUCGACUUUCGGGUCAAGAAAAAUUGAAACCCUGUCACUAA-CAUAAUAAUA---------AAAGCCAUUACUAACAGCUACUAA	::::::::::::(((,<<<<<<<<-<<<<<<____>>>>>>>>>>>>>><<<_______>>>,,<<<______>>>)))-------<<<<<<<--<<<-<<<<<<____>>>>-->>---->>>-->>>>>>>::::::::::::::::::::::::::::::::::::::::::::::::::	DVYR010291078.1	156-727	Arthropoda	Insecta	Lepidoptera	Riodinidae
lepidoptera	GCA_018236225.1	Emesis_tegula	1.9e-42	ACTTATTTTATGTATTTTTGATAGGATAAATAGGCAGCAGATACCTCTTGGGCTAACTCTTACGTATATTTGCGTTGTGACAAAAACACTAGTAAAACATTATTCAAAACTTTTGTGTAGATGGCGTTGTGATCGAATTAAATCGCGCTATCACTTACAATAGTAAGGAATAACTTATAGCTTAACATGTTCAAACTTAATGCTTTCAAGCCGGCTCGGTCTTAACAGGTTTACGAACCTGTTAAGTTGAGGTTTCTAACCTAACCACGTTCTTGGGCCTCTTTTGCAGGGTGGCGGGTCGACTCTCGGGTCAAGAAAAATTGAAACCCTGTCACTAACATAATATAAAAGCCATTACTAACAGCTACTAATTTAGGTTAGGTTAGGTTAGGTTAGGTT…	UGCUUUCAAGCCGGCUCGGUCUUAACAGGUUUACGAACCUGUUAAGUUGAGGUUUCUAACCUAACCACGUUCUUGGGCCUCUUUU-GCAGGGUGGCGGGUCGACUCUCGGGUCAAGAAAAAUUGAAACCCUGuCACUAACAUAAUAUAAAAGCCAUUACUAACAGCUACUAAUUUAGGUUAGGU	::::::::::::(((,<<<<<<<<-<<<<<<____>>>>>>>>>>>>>><<<_______>>>,,<<<______>>>)))-------<<<<<<<--<<<-<<<<<<____>>>>-->>---->>>-->>>>>>.>::::::::::::::::::::::::::::::::::::::::::::::::::	DVYS01155121.1	878-1460	Arthropoda	Insecta	Lepidoptera	Riodinidae
lepidoptera	GCA_018236425.1	Emesis_temesa_emesina	1.5e-36	GGCTCAGTCTTATTAGGTTTAAGGACCTATTAAGTTGAGGTTACTAACCTAACCACATTCTTGGGCCTCTTTCGCAGGGTAGCGGGTCGACTTTCGGGTCAAGAAAAATTGAAACCCTGTCACAAAATTAACATAATCGTAAAATGTAAAAAAGCTATATCACTAACTGTTGCTTAATTAGGTTAATATATCCCTAACGCTATGTAATCAATGGGTGATGTGGCCAGTGAAAAAACAAATTATAAATAGAACCTCAACCTCCAAACCGGAATACGACAGCGACGAGCATTGACGCTATTGCGGCATATATATAGTATAAATAAAGTTAAAATAAAATAATATTAAAAATAAAGCTGTTTTAGTCGCTAT	------------GGCUCAGUCUUAUUAGGUUUAAGGACCUAUUAAGUUGAGGUUACUAACCUAACCACAUUCUUGGGCCUC-UUUCGCAGGGUAGCGGGUCGACUUUCGGGUCAAGAAAAAUUGAAACCCUGUCACAAAAUUAACAUAAUCGUAAAAU-GUAAAAAAGCUAUAUCACUAACUG	::::::::::::(((,<<<<<<<<-<<<<<<____>>>>>>>>>>>>>><<<_______>>>,,<<<______>>>)))-------<<<<<<<--<<<-<<<<<<____>>>>-->>---->>>-->>>>>>>::::::::::::::::::::::::::::::::::::::::::::::::::	DVYY01301034.1	1-369	Arthropoda	Insecta	Lepidoptera	Riodinidae
lepidoptera	GCA_018236205.1	Emesis_tenedia	5.7e-42	AGTAACAGTTAAAAGATGTGAATCTTGAAAACAAGGGATCGGTAATGATTAAGGTCTTGGTAAATCTACCTGCGTTGTGACAAAAACATGAGTCAAAAAACATCCAAAACTTTTGTGTAGATGGCGTTATGCTCGAATTAAATCGCGCTATCACTTACAATAGTGAGGACTGACTTATAGCTTAACATGTTTAAACCAAGTGCTTCCAAGCCGGCTCGGTCTTAACAGGTTTACGAACTTGTTAAGTTGAGGTTTCTAACCTAACCACGTTCTTGGGCCTCTTTTGCAGGGTAGCGGGTCGACCCTCGGGTCAAGAAAAATTGAAACCCTGTCACTAACTTATTATAAAAGCCATTACTAACAGCTACTAATTTAGGTATATGTAAGCCTAATGTG	UGCUUCCAAGCCGGCUCGGUCUUAACAGGUUUACGAACUUGUUAAGUUGAGGUUUCUAACCUAACCACGUUCUUGGGCCUCUUUU-GCAGGGUAGCGGGUCGACCCUCGGGUCAAGAAAAAUUGAAACCCUGuCACUAACUUAUUAUAAAAGCCAUUACUAACAGCUACUAAUUUAGGUAUAUG	::::::::::::(((,<<<<<<<<-<<<<<<____>>>>>>>>>>>>>><<<_______>>>,,<<<______>>>)))-------<<<<<<<--<<<-<<<<<<____>>>>-->>---->>>-->>>>>>.>::::::::::::::::::::::::::::::::::::::::::::::::::	DVYQ01337880.1	1-396	Arthropoda	Insecta	Lepidoptera	Riodinidae
lepidoptera	GCA_916618145.1	Emmelina_monodactyla	1.6e-46	AAAGTGAGATATCATTTTACATTTCTCGACCGCAGAGTGCCTCGGACCCCATCCTGTCCCTATCAACGTAAAAAACTTTCTTAAAAAAAGCGTTGACTTTAGTTGCGCTTAAAGCTACCAGATGGCAGTGACGTAAAATTAAATCGCGCTATAAACATTTGCGCTCATTTTATGTTAAGCTGTAGAATATTTGATATCGATGCTTGTTAGCCGGCTCATCTTACAATGGTTCACGGACCGTTTAGGGTGAGGTATCTAACCTAACCATATTCTTGGGCCTCTTTTGCGGAGTAGCGGGTCGATCTTCGGATCAAGAAAAATTGAAACTCCGCACAATAAATCAAAAAAATTTTGCAATAGGTAAAGGAAGAAATGATGATATTGATAGATAGCTATAAC…	UGCUUGUUAGCCGGCUCAUCUUACAA...UGGUU.CACGGACCGUUUAGGGUGAGGUAUCUAACCUAACCAUAUUCUUGGGCCUCUUUU-GCGGAGUAGCGGGUCGAUCUUCG........GAUCAAGAAAAAUUGAAACUCCGCACAAUAAAUCAAAAAAAUUUUGCAAUAGGUAAAGGAAGAAAUGAUGAUAU	::::::::::::(((,<<<<<<<<-<...<<<<<.____>>>>>>>>>>>>>><<<_______>>>,,<<<______>>>)))-------<<<<<<<--<<<-<<<<<<____~~~~~~~~>>>>-->>---->>>-->>>>>>>::::::::::::::::::::::::::::::::::::::::::::::::::	OU745300.1	5426471-5427052	Arthropoda	Insecta	Lepidoptera	Pterophoridae
lepidoptera	GCA_905163395.2	Endotricha_flammealis	1.8e-35	AAATATATTTATAAATTCAAGAAAATATAAACAAATAATAGTTCATAAATAGGACATTGAATTTTTAAACATAATATTGATCAATGTTTTTACCAATTTCGTTTCCGAACAACGTTCATAGATGGCGCGCATTCGTTTCTGAATCGCGCTATTAAAGATTTTACGACGACCCTTAAGTAGTTTTGGGTAACAAAACTCTTTGTGTTTTCACCGGCTCGGTTCTACCTGGTCTACGGACCTGATGGGCTGAGGAATCCTAACCTAACCACCTTATTGGGCCTCTTTTGCGTGTTTCGGGTCGACTTACGGGTCATGAAAAATTGAAACTTCGCCCCATAAACCAAAAAAAAAACTGCTTAGGCGAGAATTGGACAAAGTCCGTAATAGGTAAGGCAAAAT…	UGUGUUUUCACCGGCUCGGUUCUACCUGGUCUACGGACCUG.AUGGGCUGAGGAAuCCUAACCUAACCACCUUAU...UGGGCCUCUUUU-GCG-UGUUUCGGGUCGACUUACG.....................................................GGUCAUGAAAAAUUGAAACUUCGCCCCAUAAACCAAAAAAAAAACU----GCUUAGGCGAGAAUUGGACAAAGU	::::::::::::(((,<<<<<<<<-<<<<<<____>>>>>>.>>>>>>>><<<__._____>>>,,<<<______~~~>>>)))-------<<<<<<<--<<<-<<<<<<____~~~~~~~~~~~~~~~~~~~~~~~~~~~~~~~~~~~~~~~~~~~~~~~~~~~~~>>>>-->>---->>>-->>>>>>>::::::::::::::::::::::::::::::::::::::::::::::::::	LR990865.1	10081062-10081639	Arthropoda	Insecta	Lepidoptera	Pyralidae
lepidoptera	GCA_905163395.2	Endotricha_flammealis	1.4e-31	TTAATACTCTTTCACAATAATTTCACAATAGCACAGTCCCTGCTCCTGAATAAATAATCGTAGCAAATTCTCTGTTACTCACACAAAATTCCAATTTTTGAGGAGTTCTAAAGTGTTGCGAAATCAATACATTTAAGCAGCACATTTTGAGCCATTTGTAAATTCAAATTCTCAACCTTTTTTTGTTTGTTGATGATTGAGGTGTTATCACCGGCTCGGTTCTACCTGGTCTACGGACCTGATGGGCTGAGGAATCCTAACCTAACCACCTTATTGGGCCTCTTTTGCTTGTTTCGGGTCGACTTACGGGTCATGAAAAATTGAAACTTCGCCCCATAAACCAAAAACAAAACTGCTTAGGCGAGAATTGGACATAGTCCGTAATAGGTAAGGCAAATG…	GGUGUUAUCACCGGCUCGGUUCUACCUGGUCUACGGACCUG.AUGGGCUGAGGAAuCCUAACCUAACCACCUUAU...UGGGCCUCUUUU-GCU-UGUUUCGGGUCGACUUACG.....................................................GGUCAUGAAAAAUUGAAACUUCGCCCCAUAAACCAAAAACAAAACU----GCUUAGGCGAGAAUUGGACAUAGU	::::::::::::(((,<<<<<<<<-<<<<<<____>>>>>>.>>>>>>>><<<__._____>>>,,<<<______~~~>>>)))-------<<<<<<<--<<<-<<<<<<____~~~~~~~~~~~~~~~~~~~~~~~~~~~~~~~~~~~~~~~~~~~~~~~~~~~~~>>>>-->>---->>>-->>>>>>>::::::::::::::::::::::::::::::::::::::::::::::::::	LR990880.1	7403280-7403857	Arthropoda	Insecta	Lepidoptera	Pyralidae
lepidoptera	GCA_905220475.2	Ennomos_fuscantarius	1.8e-41	CAAAGTATCTACCTATCTACCTATTTCTGCATTTCAAAATTCTTTTAGTCTGTAAAGTGAAAATATCTTTTTATCGATCGCTTAATAAAGAGCTTCTCAAAATGAAACTAGATGTCGCTTCAAAACTAACTGTGGTTGGCTGAATCACGCAAACGCTATTTTGTAGCCGGCCAAGTTAACCAACCGACGACAGAAGTATAGTGCGTTCAGCCGGCTCGGTCTTCGCAGTTTACGGACTGTATTGGGTCGAGGATACTAACCTAACCAATTTCTTGGGCCTCTTTTGCGGAGTGGCGGGTCGACTCTCGAGTCAGGAAAAATTGAAACTCCGCACCAAAGTGATGAACAGACAGACAGAGGTTAATAAGTTTTAATTTCTCGACAAATAAATAATCTGGA…	GUGCGUUCAGCCGGCUCGGUCUU-CGCAGUUUACGGACUGUAuUGGGUCGAGGAUACUAACCUAACCAAUUUCUUGGGCCUCUUUU-GCGGAGUGGCGGGUCGACUCUCGAGUCAGGAAAAAUUGAAACUCCGCACCAAAGUGAUGAACA--------GACAGACAGAGGUUAAUAAGUUUUAA	::::::::::::(((,<<<<<<<<-<<<<<<____>>>>>>>.>>>>>>><<<_______>>>,,<<<______>>>)))-------<<<<<<<--<<<-<<<<<<____>>>>-->>---->>>-->>>>>>>::::::::::::::::::::::::::::::::::::::::::::::::::	HG992030.1	11053616-11054189	Arthropoda	Insecta	Lepidoptera	Geometridae
lepidoptera	GCA_910589525.1	Ennomos_quercinarius	1e-40	GTCTACCAGACAACTTCGGAGCATGTCTGTGCAGTGATGCCCTGCCAGCAATTGCGGGAATAGACAACTTATTGGACCGTTTGATAAAATAGCTTCTTGAAATGAAACTAGATGTCGGGCCAAAATGACCTGTGGTTGGCTGAATCACGCAAACGCTTTTTCGTAGCCGGCCAAGTTAACCAACCGACGAGGGAAGCAAATTGCGTTCAGCCGGCTCGGTCTTAGCAGTTTACGGACTGTATGGGTCGAGGATACTAACCTAACCAATTTCTTGGGCCTCTTTCGCGGAGTGGCGGGTCGACTCTCGAGTCAGGAAAAATTGAAACCCCGCCCCAAAATTAACTGGGAAAATTATTGCCGAGGACGAAGGTTAAGTTAAATTTTAATCTCTCAATACAT…	UUGCGUUCAGCCGGCUCGGUCU-UAGCAGUUUACGGACUGUAUGGGUCGAGGAUACUAACCUAACCAAUUUCU.UGGGCCUC-UUUCGCGGAGUGGCGGGUCGACUCUCG.....AGUCAGGAAAAAUUGAAACCCCGCCCCAAAAUUAACUGGGAAAAUUAUUGCCGAGGACGAAGGUUAAGUUAAAU	::::::::::::(((,<<<<<<<<-<<<<<<____>>>>>>>>>>>>>><<<_______>>>,,<<<______.>>>)))-------<<<<<<<--<<<-<<<<<<____~~~~~>>>>-->>---->>>-->>>>>>>::::::::::::::::::::::::::::::::::::::::::::::::::	OU342493.1	13020940-13021520	Arthropoda	Insecta	Lepidoptera	Geometridae
lepidoptera	GCA_018250415.1	Entheus_sp._Burns01	8.2e-39	CCGGCTCGGTCTATAGAGGTTCGCGGATCTCTTAGGCCGAGGATTCTAACCTAACCATCTTCTAGGGCCTCTTTTGCGAGATTTCGGGTCGACTTTCGAGTCAGGAAAAATTGAAATCTCGCCCTAAAAGTTGATTATAAAACTACTGTTTCTGAGGTAAGGTCATGTAAATGTAAGAATTTCGATTGTTCATTTAGTTACGTTGGTCATTGTTTGTTATTTCAAAGAATTATAATCGTACTTATTTATGTACAAATACAATTTCTATCAAAAAAGTATATTATATTTATTAAATAATAATAACTATCAAGTTGCCTCCGTCACAATTTTGATTAAACAATAATAATAATAAGGAATTATTAT	----------CCGGCUCGGUCUAUAGAGGUUCGCG...........GAUCUCUUAGGCCGAGGAU.UCUAACCUAACCAUCUUCUAGGGCCUCUUUU-GCGAGAUUUCGGGUCGACUUUCG................AGUCAGGAAAAAUUGAAAUCUCGCCCUAAAAGUUGAUUAUA---------AAACUACUGUUUCUGAGGUAAGGU	::::::::::::(((,<<<<<<<<-<<<<<<____~~~~~~~~~~~>>>>>>>>>>>>>><<<__._____>>>,,<<<______>>>)))-------<<<<<<<--<<<-<<<<<<____~~~~~~~~~~~~~~~~>>>>-->>---->>>-->>>>>>>::::::::::::::::::::::::::::::::::::::::::::::::::	DWNL01192613.1	1-363	Arthropoda	Insecta	Lepidoptera	Hesperiidae
lepidoptera	GCA_018252055.1	Epargyreus_spanna	3.5e-43		CUGCUCAGUGCCGGCUCGGUCUUU-AGGGUUCACGAAUCCUUUAGGCCGAGGACUCUAACCUAACCAUCUUCUAGGGCCUC-UUU-GCGGGGUUUCGGGUCGACUCUCGGGUCAGGAAAAAUUGAAACCCCGCACAAAAUUAAAAAGGAAUAAAAUAAAUUAUUUUUGAACGGUAAGGUAAAC	::::::::::::(((,<<<<<<<<-<<<<<<____>>>>>>>>>>>>>><<<_______>>>,,<<<______>>>)))-------<<<<<<<--<<<-<<<<<<____>>>>-->>---->>>-->>>>>>>::::::::::::::::::::::::::::::::::::::::::::::::::	DWPX01049564.1	74-653	Arthropoda	Insecta	Lepidoptera	Hesperiidae
lepidoptera	GCA_018467065.1	Ephestia_elutella	3.9e-39	ATATTTTGATGTAATTGTTTTAGGGCTTTAAAAGTTAGGGACTTATTTGAATACACAATCCTTTTTTACCTGCTGTTTTTTTAAATAATCGGTACCATGTCATGCTTTTGCCTTTGCCCCAAGATGGCGCTGTTCAAAATTAAAACGCGCTATGAAGATTTCCATAGGCCACTACATAGGCCCTCTAGTTCGAGACTCAATTTGTCTATACCGGCTCAGTTCATCTCAGTCTACGGACTAGATGGGCTGAGGTATCCTAACCTAACCATCTTCTTGGGCCTCTTTTGCGAGTTTCGGGTCGGCTTTAGGGCCACGAAAAATTGAAACTTCGCCTATAAATCAATGGTAAAGAAATTGGGGGTGTGATTTTTGAGGGCGAGGTTAAGTTTAGAACTTAGA…	UUUGUCUAUACCGGCUCAGUUCAUCUCAGUCUACGGACUAGAUGGGCUGAGGUAuCCUAACCUAACCAUCUUCUUGGGCCUCUUUU--GCGAGUUUCGGGUCGGCUUUAGGGCCACGAAAAAUUGAAACuUCGCCUAUAAAUCAAUGGUAAAGAAAUUGGGGGUGUGAUUUUUGAGGGCGAGGUU	::::::::::::(((,<<<<<<<<-<<<<<<____>>>>>>>>>>>>>><<<__._____>>>,,<<<______>>>)))-------<<<<<<<--<<<-<<<<<<____>>>>-->>---->>>-->>.>>>>>::::::::::::::::::::::::::::::::::::::::::::::::::	CM031593.1	7414335-7414917	Arthropoda	Insecta	Lepidoptera	Pyralidae
lepidoptera	GCA_921024065.1	Ephestia_kuehniella	1e-34	AAATTTAATATACAGCTTGAAACAAAAAAAAATATTATTTTTATCTAAGCGAAATTCACGAGGTCAAACAAAAGCTAGTTTGAATAAAAATGTCTATCTCATGCTTTCATATTTATAATCTAGATGGCGCTGTTCAAAATTGAAACGCGCTATGAAGATTTTTACGGGCCACTACATAGGGTTTGTCAGTTTGATTACATAATGTCTATACCGGCTCAGTTCACCCCAGTCTACGGACTGGATGGGCTGAGGTAACCTAACCTAACCATCTTCTTGGACCTCTTTCGCGGGTTTCGGGTCGGCTTTAGGGCCACGAAAAATTGAAACTTCGCCTCCAATCACTATGGTAAAAAGAAGGCAAATGGAAGGGTGTTTTTGAGGGCGAGGTTTGAACTATTT…	AAUGUCUAUACCGGCUCAGUUCACCCCAGUCUACGGACUGGAUGGGCUGAGGUAaCCUAACCUAACCAUCUUCUUGGACCUC-UUUCGCG-GGUUUCGGGUCGGCUUUAGGGCCACGAAAAAUUGAAACUUCGCCUCCAAUCACUAUGGUAAAAAGAAGGCAAAU------GGAAGGGUGUUUU	::::::::::::(((,<<<<<<<<-<<<<<<____>>>>>>>>>>>>>><<<__._____>>>,,<<<______>>>)))-------<<<<<<<--<<<-<<<<<<____>>>>-->>---->>>-->>>>>>>::::::::::::::::::::::::::::::::::::::::::::::::::	CAKLCC010021441.1	2345-2920	Arthropoda	Insecta	Lepidoptera	Pyralidae
lepidoptera	GCA_932294315.1	Epinotia_nisella	3.8e-37	TGATCGTGTAGGTTTTTAACAGTCAACAAGACCTCTCGGCACAGTGCTGCCCGCTGGTGACATAATGAATTCTGGAAACCCTTATTGAAAGCAAGTAATACACGTTTCTTACACGGTCGCCAGATGACACTGTGCGCTCAGTTGAATGGCGCTAACAAGATTTTTGGTCGCGACCATAAAAAGGGTACGAACAAGTTTGAATTGTTCAGTCCGGCTTGGTCCACTGGGGTCTGCGGACCCCATCGGTCAAGGCTGCTAACCTAACCAATTTCTTGGGCCTCTTTAGCGGGATAGCGGGCCGACTTTCGGGTCAGGAAAACTGAAACCCCGCCAAAAAAAACGAACAGTGACGATTAGAATTACTGTGTAGGCTAGGTAGGTTAAATAATATGAAAAAAA…	AUUGUUCAGUCCGGCUUGGUCCACUGGGGUC......UGCG.....GACCC..CAUCGGUCAAGGCU.GCUAA..............CCUAACCAAUUUCU..............UGGGCCUC-UUUAGCGGGAUAGCGGGCCGACUUUCG..GGUCA-GGAAAACUGAAACCCCGCCAAAAAAAACGAACAGUGAcGAUUAGAAUUACUGUGUAGGCUAGGUAGGUU	::::::::::::(((,<<<<<<<<-<<<<<<......____~~~~~>>>>>..>>>>>>>>><<<__._____~~~~~~~~~~~~~~>>>,,<<<______~~~~~~~~~~~~~~>>>)))-------<<<<<<<--<<<-<<<<<<____~~>>>>-->>---->>>-->>>>>>>:::::::::::::::::::.:::::::::::::::::::::::::::::::	OW028674.1	8274163-8274744	Arthropoda	Insecta	Lepidoptera	Tortricidae
lepidoptera	GCA_932294315.1	Epinotia_nisella	1.6e-27	GCGACCTTTACCAGCTCGCTCGGACGTAGTATTATTATTACCACAGCTTGTCCCGAGTATCTTAGGTCCATGGCAAGTCGTGGCAAATTGCTAGTGTGGAATGCTTACTCAATTAGACATTAGATGGCGCTGTACGGCCGGCTGAAACGCGCTGACAAGATTTTTATTCAAATGCATATATCATTTGCGTGCGGCTTGCCAATGTTTCGGCCGGCATGATTCTTGCAGTATGCGTACTGACATGGGTCATGGTTACCTAACCTAACCCTTCTCTTGGGCCTCTTTCGCGGTGTAGCGGGCCGGCCTTCGGGCCATGAATAACTGAAACACCGCACAACTACTCATTATTAAACGCGCGAGCGAAGCGAACAAAGTGCTCTGTTTCAGCTTGGGCAAAAA…	AAUGUUUCGGCCGGCAUGAUUCUUG-CAGUA......UGCG.....UACUGac-AUGGGUCAUGGUUaCCUAA..............CCUAACCCUUCUCU..............UGGGCCUC-UUUCGCGGUGUAGCGGGCCGGCCUUCG..GGCCAUGAAUAACUGAAACACCGCACAACUACUCA-UUAUUAA.ACGCGCGAGCGAAGCGAACAAAGUGCUCUGU	::::::::::::(((,<<<<<<<<-<<<<<<......____~~~~~>>>>>..>>>>>>>>><<<__._____~~~~~~~~~~~~~~>>>,,<<<______~~~~~~~~~~~~~~>>>)))-------<<<<<<<--<<<-<<<<<<____~~>>>>-->>---->>>-->>>>>>>:::::::::::::::::::.:::::::::::::::::::::::::::::::	OW028697.1	11497068-11497649	Arthropoda	Insecta	Lepidoptera	Tortricidae
lepidoptera	GCA_018250095.1	Eracon_sarahburnsae	9.3e-39	TATGCCCTCACAGTTAGGATATCAGAACAATACATTTGTCCTGTTGGTATTTAAATATCCCGTTAGATGGCGCTTATTCTATCCTCTGAATCACGCTAGCGAGATTTTTTGAGAAGCTTACTTAAGGGGCCGCTGTTAGTTTGATTTTCGCTTTAATGCCGGCTCGGTCTAACGGGGTTCGCGAATCCCTTAGGCCAAGGCTTCTAACCTAACCATCTTCTAGGGCCTCTTTTGCGGAGTTTCGGGCCGACTTTCGAGTCAGGAAAAATTGAAACGCCGCGCACAATATAGGTTATGGAAATCACTATTTTGTAGTAAGGTAAGGTCAGTCTTTTTCTTGTATTTTTAGGAGGACCATTCTAACTTAATAAATTTATTTGTACGAATATGATATTTAAT…	CGCUUUAAUGCCGGCUCGGUCUAACGGGGUUCGCGAAUCCCUUAGGCCAAGGCUUCUAACCUAACCAUCUUCUAGGGCCUCUUUU-GCGGAGUUUCGGGCCGACUUUCGAGUCAGGAAAAAUUGAAACGCCGCGCACAAUAUAGGUUAUGGAAAUCACU-----AUUUUGUAGUAAGGUAAGG	::::::::::::(((,<<<<<<<<-<<<<<<____>>>>>>>>>>>>>><<<_______>>>,,<<<______>>>)))-------<<<<<<<--<<<-<<<<<<____>>>>-->>---->>>-->>>>>>>::::::::::::::::::::::::::::::::::::::::::::::::::	DWKT01159008.1	1-525	Arthropoda	Insecta	Lepidoptera	Hesperiidae
lepidoptera	GCA_905404285.1	Erannis_defoliaria	1.6e-41	AATGTGAAGGTTGAAAACAGCAATTTTGAAACCATTAAAATAAACCTCAATATAAAACAACTAACAAATAGATTAAATTCCAACTAAATAGTTATTAGAAATTATACTAGATGGCGCTCTAACAAATATTAGTGTTGGCTGAATCGCGCAAACGGTATTAAATGTCTGGGTAGGAATAGCATTCGGTCATTTGTTCAATGGTGCGTTTCGCCGGCTCGGTCTGTGACGGTCTGTGGACCGCATGGGCCGAGGGTACTAACCTAACCAATTTCTTGGGCCTCTTTCGCGGAGGGGCGGGTCGACTTTCGAGTCAGGAATAATTGAAACTCCGCACCAAAAAATCATGATTATTAAATGACTCCCGCTTAAGGCAAGGAGGTTAAGAGTTACAAATAAGTA…	GUGCGUUUCGCCGGCUCGGUCUGUGACGGUCUGUGGACCGCAUGGGCCGAGGGUACUAACCUAACCAAUUUCUUGGGCCUC-UUUCGCGGAGGGGCGGGUCGACUUUCGAGUCAGGAAUAAUUGAAACUCCGCACCAAAAAAUCAUGAUUAUUAAAUG-----ACUCCCGCUUAAGGCAAGGA	::::::::::::(((,<<<<<<<<-<<<<<<____>>>>>>>>>>>>>><<<_______>>>,,<<<______>>>)))-------<<<<<<<--<<<-<<<<<<____>>>>-->>---->>>-->>>>>>>::::::::::::::::::::::::::::::::::::::::::::::::::	FR990073.1	13437964-13438540	Arthropoda	Insecta	Lepidoptera	Geometridae
lepidoptera	GCA_923060345.1	Erebia_aethiops	4.9e-41	AAAGTATTCTGTGCTAACTAATAATCCTAATATGCATATGTTGTCTTATTTTTACTAATATTAGTTAGTTCAGCTATATCATTCGCAAGTAATTGCCCGAGCAGTAGAGTGTTTACTACTAGATGGCGTTGTTCTCAGTTAAATCGCGCGATCATTGTCTGTCTAACGTATGCCTTAACGGGTGGCAGTATTTCGTAACACTGCTATAAGCCGGCTCGGTCTGCATGATCTTCGGATTCTGTAGGCCGAGGAAACTAACCTAACCATCTTCTTGGGCCTCTTTCGCGGGATAGCGGGTCGACTCTCGAGTCAGGAAAAATTGAAATCCCGTACAACTAATTACATAACTAATTGGCACTGGTGACTGGACTACTCTAAAAGTTGGGAGTTTCCTGGTTT…	CUGCUAUAAGCCGGCUCGGUCUGC-AUGAUCUUCGGAUUCUGUAGGCCGAGGAAACUAACCUAACCAUCUUCUUGGGCCUC-UUUCGCGGGAUAGCGGGUCGACUCUCGAGUCAGGAAAAAUUGAAAUCCCGUACAACUA-AUUACAUAACUAAUUGGCACUGGUGACUGGACUACUCUAAAA	::::::::::::(((,<<<<<<<<-<<<<<<____>>>>>>>>>>>>>><<<_______>>>,,<<<______>>>)))-------<<<<<<<--<<<-<<<<<<____>>>>-->>---->>>-->>>>>>>::::::::::::::::::::::::::::::::::::::::::::::::::	OV281093.1	6604007-6604586	Arthropoda	Insecta	Lepidoptera	Nymphalidae
lepidoptera	GCA_917051295.2	Erebia_ligea	2.3e-40	ATAAAATATTCTGTGCTAGTACCTAATAATCCTAATAAGCATGTTGTCTTATTTTTACAAAACTTAGTGTAATTTTAGTTCAGCTATATACTATGCCCGAGCAGTAGAGTGTTTACTACTAGATGGCGTTGTTCTCAGTTAAATCGCGCTATCATTGTCTGTCTAACGTATGTCTTAACGGGTGGCAGTATTTCTTAACACTGCTTTGAGCCGGCTCGGTCTGCATGATCTTCGGATTCTGTAGGCCGAGGAGACTAACCTAACCATCTTCTTGGGCCTCTTTCGCGGGATAGCGGGTCGACTCTCGAGTCAGGAAAAATTGAAATCCCGTACAACTAATTACATATAATACGAGTATATTCTCGGCAAGTCGGCACATTAGGTTAAGATGTCCTGTTT…	CUGCUUUGAGCCGGCUCGGUCUGC-AUGAUCUUCGGAUUCUGUAGGCCGAGGAGACUAACCUAACCAUCUUCUUGGGCCUC-UUUCGCGGGAUAGCGGGUCGACUCUCGAGUCAGGAAAAAUUGAAAUCCCGUACAACUA-AUUACAUAUAAUACGAGUAUAUUCUCGGCAAGUCGGCACAUU	::::::::::::(((,<<<<<<<<-<<<<<<____>>>>>>>>>>>>>><<<_______>>>,,<<<______>>>)))-------<<<<<<<--<<<-<<<<<<____>>>>-->>---->>>-->>>>>>>::::::::::::::::::::::::::::::::::::::::::::::::::	OU785227.1	7498874-7499453	Arthropoda	Insecta	Lepidoptera	Nymphalidae
lepidoptera	GCA_018232025.1	Ernsta_colotes	1.3e-37	GGGTTCTGATTAGTTATCGAGATGCTTAAATGCCAGCTCGGTATATAGGGGCTTAAAAAGCCCCGTAGGCCGAGAAATCTAACCTAACCATCTTCTTGGGCTTCTTTAGCGGAGTTTCGGGCCGACCTACGGGTCACGAAAAATTGAAACTCCGTACCAAAATGTATAAAGTAAACCTCTCGTTTTTAAGGTAAGGTAAGTGTTACAAACTACTTGTTTGTCTAGCTTTAGTCTAGACATAGTGATTACTTGCACAGTGTTGTGTATTAAAACCAAACCTAGTCTGAGGAAGGCCCTTTATGACGGTTTGAAAACATCCGACACGGCGCCACTAAGGACCTTCGCTGCGTGAAGCGGGCCGCACGGCACGGGTGCCCGCTCGGGATGCTTGTTTCATAT…	UGCUUAAAUGCCAGCUCGGUAUAUAGGGGCUUAAaAAGCCCCGUAGGCCGAGAAAUCUAACCUAACCAUCUUCUUGGGCUUC-UUUAGCGGAGUUUCGGGCCGACCUACGGGUCACGAAAAAUUGAAACUCCGUACCAAAAUGUAUAAAGUAAACCUCU-CGU--UUUUAAGGUAAGGUAAGUG	::::::::::::(((,<<<<<<<<-<<<<<<___._>>>>>>>>>>>>>><<<_______>>>,,<<<______>>>)))-------<<<<<<<--<<<-<<<<<<____>>>>-->>---->>>-->>>>>>>::::::::::::::::::::::::::::::::::::::::::::::::::	DVQY01160252.1	28-607	Arthropoda	Insecta	Lepidoptera	Hesperiidae
lepidoptera	GCA_018230765.1	Ernsta_delagoae	8.9e-32	AAACAGTTGAATTATTATGATTGTGAAACACTTCAAACAGTTGAGTAAATTATTGTTATTCATTTCATTTAATAATTGAATAGATTGACTGTAACATTTCTTAAAAATATTTCTAGATGGCGCTGTTACATTGAGAATGAATCACGGTAACACGATTCCGACGCGGCCTAGTTAGTAGGTTCTAATAAATTATAGAGCTGCTTGAACGGGCCAGCTCGGTCTACAGGGGCCAGGCAAACCCCTTAGGCCGAGAAATCTAACCTAACCATCTCCTGGGGCTTCTTTAGCGGAATTTCGAGCCGACCTACGGGTCACGAAAAATTGAAATTCCGTACAAAACAATATGAATAAAAAAAAGGAAAATTAGAATAACCGCACGTTTTTAAGGTAAGGTAAAAA…	CUUGAACGGGCCAGCUCGGUCUACAGGGGCCAGGcAAACCCCUUAGGCCGAGAAAUCUAACCUAACCAUCUCCUGGGGCUUC-UUUAGCGGAAUUUCGAGCCGACCUACGGGUCACGAAAAAUUGAAAUUCCGUACAAAACAAUAUGAAUAAAAAAAAGGAA---------AAUUAGAAUAACC	::::::::::::(((,<<<<<<<<-<<<<<<___._>>>>>>>>>>>>>><<<_______>>>,,<<<______>>>)))-------<<<<<<<--<<<-<<<<<<____>>>>-->>---->>>-->>>>>>>::::::::::::::::::::::::::::::::::::::::::::::::::	DWBH01016511.1	1161-1734	Arthropoda	Insecta	Lepidoptera	Hesperiidae
lepidoptera	GCA_018230785.1	Ernsta_dromus	2.9e-35	TTCAAGCATTCAAACTATTTCAGACATCTGTCACCAGTTCATTTGGTTTCGGGAAGACATGGGGATTAACAAAACATTACAATATTGCGTATCTATACTTAAATAATTAAATGTGTCACTAGATGGCGCTTTTGTATTGTGAATCACGCTTACAGGATTTTTACGCCGCCTACTTAAGAGATTCCACAAACTTATAAAGATGCTTAAATGCCAGCTCGGTCTACGGGAGCTAGACAAGCCCCGGAGGCCGAGAAATCTAACCTAACCATCTTCTTGGGCCTCTTTTGCAGAGTTTCGGGCCGACCTACGGGTCACGAAAAATTGAAATTCCGTACAATAATAAAACTAAAATTATAAACCTCTAGTTTTTAAGGTAAGGTAAGCGTAGTATTAAATCAA…	UGCUUAAAUGCCAGCUCGGUCUACGG..GAGCUAGAcAAGCCC.CGGAGGCCGAGAAA.UCUAACCUAACCAUCUUCUUGGGCCUCUUUU-GCAGAGUUUCGGGCCGACCUACG..........GGUCACGAAAAAUUGAAAUUCCGUACAAUAAUAAAACUAAAA---UUAUAAACCUCUAGUUUUUAAGGUAAGGU	::::::::::::(((,<<<<<<<<-<..<<<<<___._>>>>>.>>>>>>>>><<<__._____>>>,,<<<______>>>)))-------<<<<<<<--<<<-<<<<<<____~~~~~~~~~~>>>>-->>---->>>-->>>>>>>::::::::::::::::::::::::::::::::::::::::::::::::::	DWBF01017412.1	1-480	Arthropoda	Insecta	Lepidoptera	Hesperiidae
lepidoptera	GCA_018230825.1	Ernsta_nanus	2e-33	TCACGGTAACACGATTCCGACGCGGCCTAGTTAGTAGGTTCTAATAAATTATAGAGCTGCTTGAACGGGCCAGCTCGGTCTACAGGGGCCAGGCAAACCCCTTAGGCCGAGAAATCTAACCTAACCATCTTCTAGGGCTTCTTTAGCGGAATTTCGAGCCGACCTACGGGTCACGAAAAATTGAAATTCCGTACAAAACAATACGAATAAATAAAGGAAAATTAGAACAAAAACCGCTCGTTTTTAAGGTAAGG	CUUGAACGGGCCAGCUCGGUCUACAGGGGCCAGGcAAACCCCUUAGGCCGAGAAAUCUAACCUAACCAUCUUCUAGGGCUUC-UUUAGCGGAAUUUCGAGCCGACCUACGGGUCACGAAAAAUUGAAAUUCCGUACAAAACAAUACGAAUAAAUAAAGGAA----------AAUUAGAACAAAA	::::::::::::(((,<<<<<<<<-<<<<<<___._>>>>>>>>>>>>>><<<_______>>>,,<<<______>>>)))-------<<<<<<<--<<<-<<<<<<____>>>>-->>---->>>-->>>>>>>::::::::::::::::::::::::::::::::::::::::::::::::::	DWBI01139287.1	1-432	Arthropoda	Insecta	Lepidoptera	Hesperiidae
lepidoptera	GCA_018230805.1	Ernsta_ploetzi	2e-35	CTAGATGGCGCTTTCGTATTGTGAATCACGCTTACATGATTTTTATGCCGACTACTTATGGGATTCTACAAACTTAAAAAGATGCTTAATTGCCAGCTCGGTCTACGGGTGCTAGGCAAGCCCCGGAGGCCGAGAAATCTAACCTAACCTTCTTCTTGGGCCTCTTTTGCGGAGTTTCGGGCCGACCTACGGGTCACGAAAAATTGAAATTCCGTATAAAAATAAAATCTAAAATTCTAAACCTCTTGTTTTTAAGGTAAGGTAAGCGTAGCGTAGTATTCAATAAAATATTAGGTATCAAGTGGTATCACGTCCAATAATAAGTTATAATATAAATAAATTATAATATTTATAA	UGCUUAAUUGCCAGCUCGGUCUACGGGUGCUAGGcAAGCCCCGGAGGCCGAGAAAUCUAACCUAACCUUCUUCUUGGGCCUCUUUU-GCGGAGUUUCGGGCCGACCUACGGGUCACGAAAAAUUGAAAUUCCGUAUAAAAAUAAAAUCUAAAAUUCUAAACCU--CUUGUUUUUAAGGUAAGGU	::::::::::::(((,<<<<<<<<-<<<<<<___._>>>>>>>>>>>>>><<<_______>>>,,<<<______>>>)))-------<<<<<<<--<<<-<<<<<<____>>>>-->>---->>>-->>>>>>>::::::::::::::::::::::::::::::::::::::::::::::::::	DWAS01228129.1	1-473	Arthropoda	Insecta	Lepidoptera	Hesperiidae
lepidoptera	GCA_018231845.1	Ernsta_secessus	2.7e-33	GTTTAGATTCACGATTGCGTCCGGTAGGTGGCGCTACTGTCAGTACAAGCATCACATGTTAGTTCGGGAAAACATGGGATTAAAAACCCTAATCTACGAATGCATAAATATATCACTAGATGGCGCTTCCTACTTATCCTAAATCACGCTTACAGGATTTCTAAGCTGTCTACTTAAGGGTGCCTAATTTAAATTTATGCTGCTTGAATGCCAGCTCGGTCTACGGGGGTTAGGCAAGCCCTCGTAGGCCGAGAAATCTAACCTAACCAATCTTCTTGGGCCTCTTTCGCGGAGTTTCGGGCCGACCTACGGGTCACGAAAAATTGAAATTCCGTACAAAAAATGTAAAATGTAAACCTCGTTTTTTAAGGTAAGGTAAGCGTAACAAGCTAAGCTAAT…	UGCUUGAAUGCCAGCUCGGUCUACGGGGGUUa-GGcaAGCCCUCGUAGGCCGAGAAAUCUAACCUAACCAaUCUUCUUGGGCCUC-UUUCGCGGAGUUUCGGGCCGACCUACGGGUCACGAAAAAUUGAAAUUCCGUACAAAAAAUGUAAAAU--------GUAAACCUCGUUUUUUAAGGUAAGGU	::::::::::::(((,<<<<<<<<-<<<<<<.___.._>>>>>>>>>>>>>><<<_______>>>,,<<<.______>>>)))-------<<<<<<<--<<<-<<<<<<____>>>>-->>---->>>-->>>>>>>::::::::::::::::::::::::::::::::::::::::::::::::::	DVQV01023774.1	1-495	Arthropoda	Insecta	Lepidoptera	Hesperiidae
lepidoptera	GCA_018231905.1	Ernsta_wrefordi	4.5e-33	GGCGTTTTGCATCTATTCTGAATCACGCTTGCAGGATTTATAAGCCGCTCCTACTTAAGGGATTTTAATTGTTTAACGAGTTGCTTAAATGCCAGCTCAGTATACAGGGGCTGAGAAAGCCCCGTAGGCCGAGAAATCTAACCTAACCATCTTCTAGGGCTTCTTTCGCGGAGTTTCGGGCCGACCTACGGGTCACGAAAAATTGAAATTCCGTACAAAAATGTGTAAACCTCTCGTTTTTAAGGTAAGGTAAACTAAGGTAAGCGTTATATACAATACAAACTTAGTGGTAAAACAAAACTTGGTCTGAGAGAGGCTCTATAGTATAATATTAAACA	UGCUUAAAUGCCAGCUCAGUAUACAGGGGCUGAGaAAGCCCCGUAGGCCGAGAAAUCUAACCUAACCAUCUUCUAGGGCUUC-UUUCGCGGAGUUUCGGGCCGACCUACGGGUCACGAAAAAUUGAAAUUCCGUACAAAAAUGUGUAA---ACCUCUCGUUUUUAA-----GGUAAGGUAAACU	::::::::::::(((,<<<<<<<<-<<<<<<___._>>>>>>>>>>>>>><<<_______>>>,,<<<______>>>)))-------<<<<<<<--<<<-<<<<<<____>>>>-->>---->>>-->>>>>>>::::::::::::::::::::::::::::::::::::::::::::::::::	DVQW01163580.1	1-457	Arthropoda	Insecta	Lepidoptera	Hesperiidae
lepidoptera	GCA_018248615.1	Erynnis_brizo_brizo	4.3e-43	ATACGAAAATACTTTTAAGGAATTGCAAACCGCAAAGGAAGTCTGGTTTAATACTCAAAGGGAAGCAAGCAATTCGGGACGAACGATATTTAAAGCGCTATTCCTTAAGTTTGCCGTTAGATGGCGCTCTTCCAATCATCTAAAACACGCTGACAAGGTTCCTTACCGAGCGTATATAAAGGACCGCGTTGCCTTCCGATTGCTTTAGTGCCGGCTCGGTCTGCAGGGGTTCACGGATCCCTTAGGCCGAGGGTTCTAACCTAACCAACTTCTTGGGCCTCTTTCGCGGAGTTTCGGGCCGACTCTCGGGTCAGGAAAAATTGAAACTCTGCACAAAATTGCAATGAAGAATACCACTCATTTTTGCACGATAGGTACTAGGTCATATTTGTTTTAGCT…	UGCUUUAGUGCCGGCUCGGUCUGCAGGGGUUCACGGAUCCCUUAGGCCGAGGGUUCUAACCUAACCAACUUCUUGGGCCUC-UUUCGCGGAGUUUCGGGCCGACUCUCGGGUCAGGAAAAAUUGAAACUCUGCACAAAAUUGCAAUGAAGAAUACCACUCAUU-UUUGCACGAUAGGUACUAG	::::::::::::(((,<<<<<<<<-<<<<<<____>>>>>>>>>>>>>><<<_______>>>,,<<<______>>>)))-------<<<<<<<--<<<-<<<<<<____>>>>-->>---->>>-->>>>>>>::::::::::::::::::::::::::::::::::::::::::::::::::	DWIY01016865.1	768-1348	Arthropoda	Insecta	Lepidoptera	Hesperiidae
lepidoptera	GCA_905147235.1	Erynnis_tages	5.7e-41	TCGAGACCACAAACCCCATCCGTCCTGTGCGGCCCTACTATCGCGTATTCCTGACAGGGTCGAAAGATACGACGACGGATGAACGATATTTAAAGCACTGTTCTTCAAGTTTGCCGTTAGATGGCGCTCTTCCCATCTTCTGAAACACGCTGACAAGGTTCCTTACCGAGCGTATATAAGGCACCGCATTGTTATTCGATTGCTTTAGTGCCGGCTCGGTCTGCAGGGGTTCACGAATCCCTTAGGCCGAGGGTTCTAACCTAACCAACTTCTTGGGCCTCTTTCGCGGAGTTTCGGGCCGACTCTCGGGTCAGGAAAAATTGAAACTCTGCACAAAAAAGTTGCGATGAAGAAAACCACTCATTTTTGAACGGTAGGTCATAGTCATATTTGTTTTAG…	UGCUUUAGUGCCGGCUCGGUCUGCAGGGGUUCACGAAUCCCUUAGGCCGAGGGUUCUAACCUAACCAACUUCUUGGGCCUC-UUUCGCGGAGUUUCGGGCCGACUCUCGGGUCAGGAAAAAUUGAAACUCUGCACAAAAAAGUUGCGAUGAAGAAAA--CCACUCAUUUUUGAACGGUAGGUC	::::::::::::(((,<<<<<<<<-<<<<<<____>>>>>>>>>>>>>><<<_______>>>,,<<<______>>>)))-------<<<<<<<--<<<-<<<<<<____>>>>-->>---->>>-->>>>>>>::::::::::::::::::::::::::::::::::::::::::::::::::	LR990078.1	6406668-6407247	Arthropoda	Insecta	Lepidoptera	Hesperiidae
lepidoptera	GCA_022840565.1	Eubasilissa_regina	1.4e-25	GTCCCGTCACATTGATTGTCGTCAGTAAAAGCGAAAATAATTCAAAAAGAGTTTTTAAAAAGAAATTACGACATCTATCGGTGTGCATTGAAACTATTTTATACCATCAGCGCCATAGCGGTAAACCGCGTTACTCCTTAGCACTGATATACGAAGCGATGAAATAGTTTTGCCACTATGCACGCTTGACAACTTTTCGTTACCTTCGGGTCGGCTCGGTTTACGAACCGAGGTGACTAACCTAACCTATTTCTTGGACCTCTTTTCCGGGGTGGCGGGTCGGCATGAGCCACGAAAAATTGAACCCCCGGCCTATAATTTCAGTGAAGTGAAGGTGCTCAATCGCGAGTTGATGGCGGCAGAGTATGCAAATTATTGATATTACGGCCCTCGAACCGT…	UACCUUCGGGUCGGCUCGGUU----------UACG---------AACCGAGGUG.ACUAACCUAACCUAUUUCUUGGACCUCUUUU-CCGGGGUGGCGGGUCGGCAU--G..AGCCACGAAAAAUUGAACCCCCGGCCUAUAAUUUCAGUGAAGUGAAGG--U----GCUCAAUCGCGAGUUGAUG	::::::::::::(((,<<<<<<<<-<<<<<<____>>>>>>>>>>>>>><<<__._____>>>,,<<<______>>>)))-------<<<<<<<--<<<-<<<<<<____~~>>>>-->>---->>>-->>>>>>>::::::::::::::::::::::::::::::::::::::::::::::::::	JAINEB010000015.1	22407248-22407802	Arthropoda	Insecta	Trichoptera	Phryganeidae
lepidoptera	GCA_019049475.1	Eueides_isabella	9.2e-47	TATGCATGCAACATTGAATCGTATTCCATGTTAATCTTCAATTCACAAAAAACCAATGCAATTACATATCTACTATTAACTATACATTCGATTACAATCTTTCATTTATAATCAATAATAGATGGCGCCACATGTATTTTAGATCACGCTAACATAATGTTTTCTCTGTTTTGTATAGGTAAAATACTTTAAATGTAAATTTGCTTAGAGCCGGCTCGGTTTACATGGATTTACGAATCCAGTAGGCCGAGGAAACTAACCTAACCATCTTATTGGGCCTCTTTTGCGGGGTGGCGGGTCGACTTACGAGTCAGGAAAAATTGAAACCCCGTATATGAAACATAATAGAAAAATATTAATATAACTATAGTAAAGTTGTTTTTTGCGGAGAAAGGTTAA…	UUGCUUAGAGCCGGCUCGGUUUACAUGGAUUUACGAAUCCAGUAGGCCGAGGAAACUAACCUAACCAUCUUAUUGGGCCUCUUUU-GCGGGGUGGCGGGUCGACUUACGAGUCAGGAAAAAUUGAAACCCCGUAUAUGAAACAUA-AUAGAAAAAUAUUAAUAUAACUAUAGUAAAGUUGUUU	::::::::::::(((,<<<<<<<<-<<<<<<____>>>>>>>>>>>>>><<<_______>>>,,<<<______>>>)))-------<<<<<<<--<<<-<<<<<<____>>>>-->>---->>>-->>>>>>>::::::::::::::::::::::::::::::::::::::::::::::::::	CM032389.1	7851779-7852359	Arthropoda	Insecta	Lepidoptera	Nymphalidae
lepidoptera	GCA_018249855.1	Eueides_tales_michaeli	4.4e-45	ATGGTTTTAAATTCGATTTTCACTGGATTCCTTGTTAATTTTTCACAAAAAAAAACTAACCACCAACGCAATTTAAAATCTATATACTATTCAATCGATTCACTGATAAAATCAATAATAGATGGCGCCACATGTATTTTAGATCACGCTAACATAATGTTCTTTCTGTTTTGTATAGGAAAAATATCAATAACATAAATTTGCTTGAAGCCGGCTCGGTTTACATGGATTTACGAATCCATTAGGTCGAGGTAACTAACCTAACCATCTTATTGGGCCTCTTTGGCGGGGTGGCGGGTCGACTCACGAGTCAGGAAAAATTGAAACCCCGTACATAAAACATACATACAAAAATATTATTAATTCAAATCAAGTGTAAGGCTGATTTTTGC	UUGCUUGAAGCCGGCUCGGUUUACAUGGAUUUACGAAUCCAUUAGGUCGAGGUAACUAACCUAACCAUCUUAUUGGGCCUC-UUUGGCGGGGUGGCGGGUCGACUCACGAGUCAGGAAAAAUUGAAACCCCGUACAUAAAACAUACAUACAAAAAUAUUAUUAAUUCAAAUCAAGUGUAAGGC	::::::::::::(((,<<<<<<<<-<<<<<<____>>>>>>>>>>>>>><<<_______>>>,,<<<______>>>)))-------<<<<<<<--<<<-<<<<<<____>>>>-->>---->>>-->>>>>>>::::::::::::::::::::::::::::::::::::::::::::::::::	DWMZ01254635.1	284-865	Arthropoda	Insecta	Lepidoptera	Nymphalidae
lepidoptera	GCA_018249855.1	Eueides_tales_michaeli	9.1e-23	CATCTTATTGGGCCTCTTTGGCGGGGTGGCGGGTCGACTCACGAGTCAGGAAAAATTGAAACCCCGTACATAAAACATACATACAAAAATATTATTAATTCAAATCAAGTGTAAGGCTGATTTTTGCTTTTGCGGGGAAGGTTAAATATACAGAACAGAAAGAAGAGTATGTATGTAGTAACACGGTCAACTTAAGAGTTGACTTCCAGTCAGGAAAAAATAAAATAGATGACATAGGCCGTATTCTGAATTGTCCAAACAGCAATAACGACGTTTCAACTGGTTACGTGGGGTCCGATTTAATGAGCGTGCCAACG	-----------------------------------------------------------------CAUCUUAUUGGGCCUC-UUUGGCGGGGUGGCGGGUCGACUCACGAGUCAGGAAAAAUUGAAACCCCGUACAUAAAACAUACAUACAAAAAUAUUAUUAAUUCAAAUCAAGUGUAAGGC	::::::::::::(((,<<<<<<<<-<<<<<<____>>>>>>>>>>>>>><<<_______>>>,,<<<______>>>)))-------<<<<<<<--<<<-<<<<<<____>>>>-->>---->>>-->>>>>>>::::::::::::::::::::::::::::::::::::::::::::::::::	DWMZ01001158.1	1-317	Arthropoda	Insecta	Lepidoptera	Nymphalidae
lepidoptera	GCA_018249855.1	Eueides_tales_michaeli	9.1e-23	CATCTTATTGGGCCTCTTTGGCGGGGTGGCGGGTCGACTCACGAGTCAGGAAAAATTGAAACCCCGTACATAAAACATACATACAAAAATATTATTAATTCAAATCAAGTGTAAGGCTGATTTTTGCGTTTGCGGGGAAGGTTAAAAATACAGAACAGAAAGAAGAGTATGTATGTAGTAACACGGTCAACTTAAGAGTTGACCTCCAGTCAGGAAAAAAATAAAATAGATGACATAGGCCGTATTCTGAATTGTCCAAACAGCAATAACGACGTTTGAACTGGTTACGTGGGGTCCGATTTAATGAGCGTGCCAAC	-----------------------------------------------------------------CAUCUUAUUGGGCCUC-UUUGGCGGGGUGGCGGGUCGACUCACGAGUCAGGAAAAAUUGAAACCCCGUACAUAAAACAUACAUACAAAAAUAUUAUUAAUUCAAAUCAAGUGUAAGGC	::::::::::::(((,<<<<<<<<-<<<<<<____>>>>>>>>>>>>>><<<_______>>>,,<<<______>>>)))-------<<<<<<<--<<<-<<<<<<____>>>>-->>---->>>-->>>>>>>::::::::::::::::::::::::::::::::::::::::::::::::::	DWMZ01313375.1	247-763	Arthropoda	Insecta	Lepidoptera	Nymphalidae
lepidoptera	GCA_918843925.1	Eulithis_prunata	9.7e-40	TGATGTGATCGTTTGGGATACATTGAATTTTATTTTATTCCAGAACGGCCATCATTTACATTTTAAGCATTGAATGTAAATATAAAGCTCATATTCGATAAACCAAAACTAGATGTCGCTGCTAACTATAGACCATTCCCTGAATCGCGCTATCGTTACGTTTTGCGCCGGGCGTAGGATGGTCTCAAGAAGCAAGTCAATTGCGTTTCGCCGGCTCGGTCAATAGAGGACCTATGAGACCTCTATGGGCCGAGGCTACTAACCTAACCAACTTCTTGGGCCTCTTTTGCAGAGTGGCGGGTCGGCTTTCGAGTCAGGAAAAATTGAAACTCTGCACAAAATAACCGGTTTAATAACATCGTTGTACGCTTGTACGCATTAGATTTATTTCCGAACAAG…	UUGCGUUUCGCCGGCUCGGUCAAUAGAGGACcUAUGaGACCUCuAUGGGCCGAGGCUACUAACCUAACCAACUUCU.UGGGCCUCUUUU-GCAGAGUGGCGGGUCGGCUUUCGAGUCAGGAAAAAUUGAAACUCUGCACAAAAUAACcgguUUAAUAACAUCGUUGUACGCUUGUACGCAUUAGAUUUAUU	::::::::::::(((,<<<<<<<<-<<<<<<.____.>>>>>>.>>>>>>>><<<_______>>>,,<<<______~>>>)))-------<<<<<<<--<<<-<<<<<<____>>>>-->>---->>>-->>>>>>>::::::::::....::::::::::::::::::::::::::::::::::::::::	OU974013.1	3479912-3480500	Arthropoda	Insecta	Lepidoptera	Geometridae
lepidoptera	GCA_017140195.1	Eumaeus_atala	1.7e-41	ATACATTATGAACGTGCTTTGTAGTGCTTCACTATTTTCATAATAATGTTATGATAACTCCTCCGTCATAACTCATAACTAATTTATAGTTCATATTTCAATGTCCATATTTTAACAAAAGATGGCAGTGTACCGAAATTAAATCGCGTTATCGAAGTTCCGTTCTCAAATCGTAAATTCATTTGGTGATACCAGAAATCTTGCTTTAAGCCGGCTCAATCTTTATGGGTTTACGAATTCATTAAGTTGAGGTTCCTAACCTAACCAAATTCTTGGGCCTCTTTCGCAGGGTGACGGGCCGACTTTCGAGTCAGGAAAAATTGAAACCCTGTACCTAAAATACTAAAACTCTACATAAGAAGTCTGCGGGAAGTTACAAGTTCCGTCTTGCATATTATC…	UUGCUUUAAGCCGGCUCAAUCUUUAUGGGUUUACGAAUUC.AUUAAGUUGAGGUUCCUAACCUAACCAAAUUCUUGGGCCUC-UUUCGCAGGGUGACGGGCCGACUUUCG..........AGUCAGGAAAAAUUGAAACCCUGUACCUAAAAUACUAA---AACUCUACAUAAGAAGUCUGCGGGAAGUUACAA	::::::::::::(((,<<<<<<<<-<<<<<<____>>>>>.>>>>>>>>><<<_______>>>,,<<<______>>>)))-------<<<<<<<--<<<-<<<<<<____~~~~~~~~~~>>>>-->>---->>>-->>>>>>>::::::::::::::::::::::::::::::::::::::::::::::::::	JAFELO010000593.1	775073-775651	Arthropoda	Insecta	Lepidoptera	Lycaenidae
lepidoptera	GCA_005406025.1	Eumeta_japonica	1.9e-29	ATGTAATACAATAACCTTGCAATGAATAATGTTGAAACTTAACAATTTCATTTCAGCTGTATGAAGTGAAAGAAATTATTAGTTTTACTGAATAGACATGGCACTCAACAGATGGCAGTACTATCGAAGTTATACAGTTGTACATCGCGACAGCGAGATGTTTCGGCGCAAATGTAAATACCAGTTTGTACCCGGTTCGTTGTCTTTGTACCGGCTCAGGCTGGAACAGATATCTGTCCCTACCCTGAGGAATCTAACCTAACCAATTTATTGGGCCTCTTTAGCGGGGGCGGCGGGCCGACCTTCGGGTCAAGATATAATTGAAACCCCGTAAAATGACATTAACAATTGTAAAAAATTCACAGATCTCATGGTCTACGCGATCTAGGGTACATTTAA…	UGUCUUUGUACCGGCUCAGGCUGGAACAGAUAUCUGUCC--CUACCCUGAGGAAUCUAACCUAACCAAUUUAUUGGGCCUC-UUUAGCGGGgGCGGCGGGCCGACCUUCGGGUCAAGAUaUAAUUGAAACCCCGUAAAAUGACAUUAACAAUUGUAAAAAAUUCACAGAUCUCAUGGUCUACGCG	::::::::::::(((,<<<<<<<<-<<<<<<____>>>>>>>>>>>>>><<<_______>>>,,<<<______>>>)))-------<<<<<.<<--<<<-<<<<<<____>>>>-->>-.--->>>-->>>>>>>::::::::::::::::::::::::::::::::::::::::::::::::::	BGZK01000462.1	315644-316225	Arthropoda	Insecta	Lepidoptera	Psychidae
lepidoptera	GCA_921972225.1	Euplexia_lucipara	1.2e-44	GCTTTAAATTTATTAAAGTGTTTCTGAAAACACAGAAATAAATATCATTTATCATTTATTAAACGTAAAAAACTACTAAACTACGATATTAATTTCAAACAGGACAACTAGATGGCGTTGTGCTTTTTATGACGAATTCTGAATCGCGCTATTGAGATTTTTTTGCGGCAGCATATAAAGGTCCGGCCGGCCCCAAATCATTGCATTTCGCCGGCTCGGTCTGTAGCGGTTTGCGGACTCTATGGGCCGAGGTAACTAACCTAACCAACTTCTTGGACCTCTTTTGCGGGGTGGCGGGTCGACTCTCGAGTCAGGAAGAATTGAAACCCCGCACCAAAAAACATGAACGACGCTAAGAAGCTGTGGAATTTTTGATAGGTAAACAAAATTAACGCTAAG…	UUGCAUUUCGCCGGCUCGGUCUGUAGCGGUUUGCGGACUCUAUGGGCCGAGGUAACUAACCUAACCAACUUCUUGGACCUCUUUU-GCGGGGUGGCGGGUCGACUCUCGAGUCAGGAAGAAUUGAAACCCCGCACCAAAAAACAUGAACGACGCUAAGAagcUGUGGAAUUUUUGAUAGGUAAACA	::::::::::::(((,<<<<<<<<-<<<<<<____>>>>>>>>>>>>>><<<_______>>>,,<<<______>>>)))-------<<<<<<<--<<<-<<<<<<____>>>>-->>---->>>-->>>>>>>::::::::::::::::::::::::::...::::::::::::::::::::::::	OV179150.1	8847374-8847958	Arthropoda	Insecta	Lepidoptera	Noctuidae
lepidoptera	GCA_905147225.2	Euproctis_similis	3.4e-46	GCATAATTTTGTTAGTAATAAACATTTAGTATCTACAAGGTCTCAAAATGCTATATGGCTCAAAAATCATTATCACCAATCATTATCAAAATTGTCTTTACACTAACTAGATGTCGCTGTTCATTTTGGATGTATTTGTGAAACTCATTATTAAGATTTGCCAACAAACAGTGTTAGGGTTACGTAAAAGCCTTTGTTACTCGCTATATGCCGGCTCGATTTATTGCAGTCCATGGACTGCATGGGTCGAGGCAACTAACCTAACCATCTTCTTGGGCCTCTTTTGTGGGATGGCGGGTCGACTTTCGAGTCAAGAAAAATTGAAATCCCATACAAATAAAAGAAACTTATCATCTCGTCAAAACATGAAAACAAAAAGATGACAATAAAATTCAGAGA…	UCGCUAUAUGCCGGCUCGAUUUAUUGCAGUCCAUGGACUGCAUGGGUCGAGGCAACUAACCUAACCAUCUUCUUGGGCCUCUUUU-GUGGGAUGGCGGGUCGACUUUCGAGUCAAGAAAAAUUGAAAUCCCAUACAAAUAAA---AGAAACUUAUCAUCUCGUCAAAACAUGAAAACAAAAAG	::::::::::::(((,<<<<<<<<-<<<<<<____>>>>>>>>>>>>>><<<_______>>>,,<<<______>>>)))-------<<<<<<<--<<<-<<<<<<____>>>>-->>---->>>-->>>>>>>::::::::::::::::::::::::::::::::::::::::::::::::::	LR990114.1	2476512-2477090	Arthropoda	Insecta	Lepidoptera	Erebidae
lepidoptera	GCA_914767815.1	Eupsilia_transversa	1.7e-44	AACACAAACACGGTATACAAAAACGGGATTATAAACTCTAAGCTTTTAATTTATTGGACATGACATGAACGACTGGCAAACTACGGGATTCATTTCAAACACGGCAACTAGATGGCGTTGTACTTTTTATGTCGAATCCTGAATCTCGCTATAGAGATTTTTCTGCGACAACATAAAGGGGTCCGGCCGGCCCTGTTTCATTGCTCTCAGCCGGCTCGGTCTGTAGCAGTTTGCGGACTCTATGGGCCGAGGCAACTAACCTAACCAACTTCTTGGACCTCTTTTGCGGGGTGGCGGGTCGACTTTCGAGTCAGGAAAAATTGAAGCCCCGCACCAAAAGAATATAGACATTTGGATTGGACGCTAATATGCAATGGACTTTTTGATAGGTAAATAGTA…	UUGCUCUCAGCCGGCUCGGUCUGUAGCAGUUUGCGGACUCUAUGGGCCGAGGCAACUAACCUAACCAACUUCUUGGACCUCUUUU-GCGGGGUGGCGGGUCGACUUUCGAGUCAGGAAAAAUUGAAGCCCCGCACCAAAAGAAUAUAGACAUUUGGAUU-----GGACGCUAAUAUGCAAUGG	::::::::::::(((,<<<<<<<<-<<<<<<____>>>>>>>>>>>>>><<<_______>>>,,<<<______>>>)))-------<<<<<<<--<<<-<<<<<<____>>>>-->>---->>>-->>>>>>>::::::::::::::::::::::::::::::::::::::::::::::::::	OU611872.1	7396971-7397547	Arthropoda	Insecta	Lepidoptera	Noctuidae
lepidoptera	GCA_018238005.1	Eurema_mandarina	2.5e-41	TTAAAGTATACATGTATGCGTAAATTTAAATAATACAATAATACTTCATTCTAACAAGCTTATGGAGTTTTAAATTTTTTTTAATAATCTGGATCTCCACAACGTTTTTAAAAACGCTCCCTAGATGTCGCTATTTTCTTCTAACTCGCACTTATGGTGTGAGCGGGTTCCTATTCATATACAAATTTGGACCGCACGTCTTTGCTTACGCCGGCTCGGTCTACTGGGATTCACGAATGTCAGTAGGTCGAGGATACTAACCTAACCATCTTCTCGGGCCTCTTTTGCGGGGTGGCAGGTCGACTTGCGAGTCAAGAAAAATTGAAACCCCGCACCATTAAATATAATATAAAAGCATAGAATAACAATATATTTTTGAGGGCGAGGTAATTAATTTAA…	UUUGCUUACGCCGGCUCGGUCUACUGGGAUUCACG...................AAUgUCAGUAGGUCGAGGAUACUAACCUAACCAUCUUCU.CGGGCCUCUUUU-GCGGGGUGGCAGGUCGACUUGCG..AGUCAAGAAAAAUUGAAACCCCGCACCAUUAAAUAUAAUAUAAAAGCAUAGAAUAA-----CAAUAUAUUUUUG	::::::::::::(((,<<<<<<<<-<<<<<<____~~~~~~~~~~~~~~~~~~~>>>.>>>>>>>>>>><<<_______>>>,,<<<______~>>>)))-------<<<<<<<--<<<-<<<<<<____~~>>>>-->>---->>>-->>>>>>>::::::::::::::::::::::::::::::::::::::::::::::::::	DWAJ01020427.1	2697-3274	Arthropoda	Insecta	Lepidoptera	Pieridae
lepidoptera	GCA_018249515.1	Euriphellus_phraxanor	1.5e-44	TTTTTAGTCGTTACGAACACAGATTTGAAAATTTGGGATCCTTAATTGGGAGTGATTTCAGAGCAAGGATTTTGAAACAATAGGTACATTTGTTGTACAATGTTGAAGTATGTCGTTAGATGGCGGTGCTTCGTTTTCTGAAACACGCGAGCGAGGTTTTTTAAGTAGCTTACATAAAGAGGACGGTTCTACTGAAAATTTGCTTTAGTGCCGGCTCGGTCTGTAGGGATTCGCGAATCCCGTAGGCCGAGGGTTCTAACCTAACCATCTTCTAGGGCCTCTTTGCGGGATTTCGGGTCGACTCTCGAGTCAGGAAAAATTGAAATCCCGCACTAAATAAGAATAAAATAACTAGTATGTATGTAATAAATAGCATACAGTTTAATTGACACTACGTTT…	UGCUUUAGUGCCGGCUCGGUCUGUAGGGAUUCGCGAAUCCCGUAGGCCGAGGGUUCUAACCUAACCA.UCUUCUAGGGCCUC-UUU-GCGGGAUUUCGGGUCGACUCUCG.................AGUCAGGAAAAAUUGAAAUCCCGCACUAAAUAAGAAUAAAAUAAC-UAGUAUGUAUGUAAUAAAUAGCAUACAG	::::::::::::(((,<<<<<<<<-<<<<<<____>>>>>>>>>>>>>><<<_______>>>,,<<<.______>>>)))-------<<<<<<<--<<<-<<<<<<____~~~~~~~~~~~~~~~~~>>>>-->>---->>>-->>>>>>>::::::::::::::::::::::::::::::::::::::::::::::::::	DWKO01069089.1	986-1565	Arthropoda	Insecta	Lepidoptera	Hesperiidae
lepidoptera	GCA_018247655.1	Euryades_corethrus	9.3e-44	CCAAAAGGTAGTAATTCGAAAAGGCTTAGGGGCGGCATAGCACAAAAAAGGTAGGGAAGCACTGCTTTAAACGATGGTGTTTAAAGGGTCTGTAAAAAATATTTGTACCAAACGCTCACTAGATGGCGATGTGTAAAATTAATAATCACGCTTTCGAGAATGGATTCAAGCTAAATATAAGGATCAGGAGACCAGTGACGTCGCTTCGTGCCGGCTCGGTTCCTAAAACTCTTCGGAGTTTGGGGGTCGAGGATTCTAACCTAACCAACTTCTCGGGCCTCTTTTGCGGGATTGCGGGTCGACTCTCGAGTCAAGAAAAATTGAAATCCCGTACCATAAATAAATCTTAGTACTGGGTAATTTAGGTAAATTTCTTACCTAAACACAAATTAAATGTAT…	UCGCUUCGUGCCGGCUCGGUUCCUAAAACUCUUCGGAGUUUGGGGGUCGAGGAUUCUAACCUAACCAACUUCUCGGGCCUCUUUU-GCGGGAUUGCGGGUCGACUCUCGAGUCAAGAAAAAUUGAAAUCCCGUACCAUAAAUAAA----------UCUUAGUACUGGGUAAUUUAGGUAAAUU	::::::::::::(((,<<<<<<<<-<<<<<<____>>>>>>>>>>>>>><<<_______>>>,,<<<______>>>)))-------<<<<<<<--<<<-<<<<<<____>>>>-->>---->>>-->>>>>>>::::::::::::::::::::::::::::::::::::::::::::::::::	DWGN01118879.1	135-706	Arthropoda	Insecta	Lepidoptera	Papilionidae
lepidoptera	GCA_018237885.1	Eurybia_lycisca	1.9e-41	CATTTTCATAATCTAAAATTCTAATAAAACATAAATCGTTTCAAGATATTTTTTTATTTTGTAGTAAGCGTTATTGTATACGCATACTCACACTTTACATTTTCAAATTTGTATTCATAGATGGCGCTGTGCAAAGTTAGATCGCGCTATCATTGACACCAGTACTACAGTATGTTATTGTATTGAAATATCTGTAACGTTGCTTTGAAGCCGGCTCAATCTTAATAGATTTACGAATCTATCAAGTTGAGGTCTCTAACCTAACCAACTTCTTGGGCCTCTTTTGCAGGGTGGCAGGTCGACTTTCGAGTCAGGAAAAATTGAAACCCTGTCACAACAACATAAACAATAGGCAGTATAATAGGTACAACATACTTAAGTATATTGTGATTTTATGTT…	UGCUUUGAAGCCGGCUCAAUCUUAAUAGAUUUACGAAUCUAUCAAGUUGAGGUCUCUAACCUAACCAACUUCUUGGGCCUCUUUU-GCAGGGUGGCAGGUCGACUUUCGAGUCAGGAAAAAUUGAAACCCUGUCACAACAACAUAAACAAUAGGCAGUAUAAUAGGUACAACAUACUUAAGUA	::::::::::::(((,<<<<<<<<-<<<<<<____>>>>>>>>>>>>>><<<_______>>>,,<<<______>>>)))-------<<<<<<<--<<<-<<<<<<____>>>>-->>---->>>-->>>>>>>::::::::::::::::::::::::::::::::::::::::::::::::::	DVZY01022665.1	796-1377	Arthropoda	Insecta	Lepidoptera	Riodinidae
lepidoptera	GCA_018247635.1	Eurytides_dolicaon_deicoon	4.1e-44	AAAACTGTAAAATTAGTCAACATTTATAAAGTAAAAAACAATGTAAACACATTTGCGTAATATAGTACGGTAAACAAATATGAGTAAATTTATTATCAATTAACTGTTAATTTTGTTCGCTAGATGGCGACGAATAACTTTTAAGACGCGCTTTTAAGATTGCGTTTGGCTTCAATATAAGGCCAGCGATACGAGCGACATTGCTTTGTGCCGGCTCGGTTCTCGGACTCTACGGAGTTCGCGGGTCGAGGTTTCTAACCTAACCATCTTCTTGGGCCTCTTTTGCGGGGTGGCGGGCCGACCTTCGGGTCAGGAAAAATTGAAACCCCGTCCTAAATTCAATTGAGACAGAGGAAGGCAAGGAGTTTTGCTAGGTAAAAATTTAGAGTGAGTCTATGT…	UUGCUUUGUGCCGGCUCGGUUCUC-GGACUCUACG........GAGUUCGCGGGUCGAGGUU.UCUAA........CCUAACCAUCUUCUUGGGCCUCUUUU-GCGGGGUGGCGGGCCGACCUUCG............GGUCAGGAAAAAUUGAAACCCCGUCCUAAAUUCAAUUGAGACAGAGGAAGGCAAGGAGUUUUGCUAGGUAAAAA	::::::::::::(((,<<<<<<<<-<<<<<<____~~~~~~~~>>>>>>>>>>>>>><<<__._____~~~~~~~~>>>,,<<<______>>>)))-------<<<<<<<--<<<-<<<<<<____~~~~~~~~~~~~>>>>-->>---->>>-->>>>>>>::::::::::::::::::::::::::::::::::::::::::::::::::	DWGO01069347.1	301-881	Arthropoda	Insecta	Lepidoptera	Papilionidae
lepidoptera	GCA_018237845.1	Euselasia_chrysippe	5.5e-40	TCTTTACATGAACTCTATTTATACATTAGGGATTGAAGGTACAACAGAATTCCAAAATCCACCAACCAAATATCCAAAGTTACAATGTCGCCCCAATCAGATTCAGATTTAATTTCATAGATGGCGCTGTTTTTTGTTGTGAATCGCGCTGACAAAAACGCAACTGGAAATGTACTTAGCCCACCGGCACACTCGAGGTATCGCTTTAAGCCGGCTCAACCTTAATGGATTTACGAATGCATTAAGTTGAGGTTCCTAACCTAACCATCTTATTGGGCCTCTTACGCAGGGGAGCGGGTCGACTTTCGGGTCAAGAAAAATTGAAACCCTGTACAATTGTGAATAAAATATTTAATAAATGTGATTATAAATTAGTTAAGATTATTAGGTATTAGGTTA…	UCGCUUUAAGCCGGCUCAACCUUAAUGGAUU...UAC.GAAUGCAUUAAGUUGAGGUUCCUAACCUAACCAUCUUAUUGGGCCUC-UUACGCAGGGGAGCGGGUCGACUUUCG.................GGUCAAGAAAAAUUGAAA.CCCUGUACAAUUGU-GAAUAAAAUAUUUAAUAAAUGUGAUUAUAAAUUAGUUAAGA	::::::::::::(((,<<<<<<<<-<<<<<<...___._>>>>>>>>>>>>>><<<_______>>>,,<<<______>>>)))-------<<<<<<<--<<<-<<<<<<____~~~~~~~~~~~~~~~~~>>>>-->>---->>>-->.>>>>>>::::::::::::::::::::::::::::::::::::::::::::::::::	DVZZ01072051.1	661-1241	Arthropoda	Insecta	Lepidoptera	Riodinidae
lepidoptera	GCA_905404265.1	Fabriciana_adippe	3.8e-47	ACAATATTTTATTATTAATTGATTACATTGCAATAATACGAGTAAATCCAATTCAAAAGTCATATTCGTTAAAACACCAAAAACTTCGATCGGCAAATGAATTTAAAATTTTTGACAATAGATGGCGCTACAGGTCATCTGAATCGCGCTATCGAAATGTATTCCTAATAACATATAGGGATTTGAGGTACAGTTTTAATTTGCTAGAAGCCGGCTCGGTTTACATGGATTTACGAATCCAGTAGGCCGAGGAGACTAACCTAACCATCTTCTTGGGCCTCTTTCGCGGGGTGGCGGGTCGACTCTCGAGTCAGGAAAAATTGAAACCCCGTCTAATAATTAGAAATACATTATATCAAATAGATTTTTTTGGAGAAGGTATAGAATTGATTAATTTAT…	UUGCUAGAAGCCGGCUCGGUUUACAUGGAUUUACGAAUCCAGUAGGCCGAGGAGACUAACCUAACCAUCUUCUUGGGCCUC-UUUCGCGGGGUGGCGGGUCGACUCUCGAGUCAGGAAAAAUUGAAACCCCGUCUAAUA--AUUAGAAAUACAUUAUAUCAAAUAGAUUUUUUUGGAGAAGGU	::::::::::::(((,<<<<<<<<-<<<<<<____>>>>>>>>>>>>>><<<_______>>>,,<<<______>>>)))-------<<<<<<<--<<<-<<<<<<____>>>>-->>---->>>-->>>>>>>::::::::::::::::::::::::::::::::::::::::::::::::::	FR989996.1	8165452-8166031	Arthropoda	Insecta	Lepidoptera	Nymphalidae
lepidoptera	GCA_018231045.1	Favria_cribrellum	4.1e-38	CAAGATTTCTATGCAGCCTACTTAACGGGCTGTATTGTTTTCCTGTTGCTTTTGCGCCAGCTCGGCCTACAGGGGTTCCAGAGCCAGAGTCCTGTGGGCCGAGGAATCTAACCTAACCATCTTCTTGGGCTTCTTTCGCGGAATATCGAGCCGACCTTCGGGTCACGAAAAATTGAAATTCCGTACAAAATGTAATTATGAAAACCACTCGTTTTTAAGGTAAGGTAAACAATAAGAAAAGCATAAAATGAAATCTAAACTAAACTACGAGTAAGTAATTTGTGCTATAAAATGCCGTTAAACTTAGTGTGTTATATTTATAATTTGATTTCTATTTTTCCACTACCTATTATTATTATCTATAGGTCAATCACAAAAATGTTTTGCAAACTACATAAT…	UGCUUUUGCGCCAGCUCGGCCUACAGGGGUUccagagCCAGAGUCCUGUGGGCCGAGGAA.UCUAACCUAACCAUCUUCUUGGGCUUC-UUUCGCGGAAUAUCGAGCCGACCUUCG...................GGUCACGAAAAAUUGAAAUUCCGUACAAAAUguAAUUAUGAAAACCACUCGUUUU-----UAAGGUAAGGUAAACA	::::::::::::(((,<<<<<<<<-<<<<<<......____>>>>>>>>>>>>>><<<__._____>>>,,<<<______>>>)))-------<<<<<<<--<<<-<<<<<<____~~~~~~~~~~~~~~~~~~~>>>>-->>---->>>-->>>>>>>:::::::..:::::::::::::::::::::::::::::::::::::::::::	DWBQ01155660.1	1-431	Arthropoda	Insecta	Lepidoptera	Hesperiidae
lepidoptera	GCA_911728495.1	Furcula_furcula	1.4e-43	TTCCTATACTACTACTATACTATACTAGAATTTACTAGTCAACTAATTTATACTAATAAACTGCAACTAAAAATATCTAATCTGTGCATAATATCACCAATGACACAACTAGATGGCGCGTATCCTTTTCATTCACTACCTGAGTCGCGCTATTGGAATTATATTTTGGAACTATTTAATTCATCAGTTTGACTTTATTTGTGCTCTACGCCGGCTCGGTCTACAGATGTTTGAGGACTCTGTGGGCCGAGGCAACTAACCTAACCATCTTCTTGGACCTCTTTCGCGGGGTGACGGGTCGACTTTCGGGTCAGGAAAAGTTGAAACCCCGCTCAAAGATTCTTGTTAATTAAGTAGGTAAATAATAAATATTCAGTATTCATTGTTTGTTGGTCGGTC…	GUGCUCUACGCCGGCUCGGUCUACAGAUGUUUGAGGACUCUGUGGGCCGAGGCAACUAACCUAACCAUCUUCUUGGACCUC-UUUCGCGGGGUGACGGGUCGACUUUCGGGUCAGGAAAAGUUGAAACCCCGCUCAAAGAUUCUUGUUAAUUAAGUAGGUAAAUAAUAAAUAUUCAGUAUUCA	::::::::::::(((,<<<<<<<<-<<<<<<____>>>>>>>>>>>>>><<<_______>>>,,<<<______>>>)))-------<<<<<<<--<<<-<<<<<<____>>>>-->>---->>>-->>>>>>>::::::::::::::::::::::::::::::::::::::::::::::::::	OU452248.1	20251709-20252290	Arthropoda	Insecta	Lepidoptera	Notodontidae
lepidoptera	GCA_003640425.2	Galleria_mellonella	6.9e-36	AGCTGAAAGCTTTCTCTCTAATTGGAATTGTGGAACATAGTAGTTTTGAATCTTCTTCACCTTCCGAAGAGGTTTGTACTTTGAAATTACATTTATTCTGCTTTCTTCTTCCGTACTACCACTAGATGGCATTGTTTTCTAAATCGCACTAACAAAATTATTGTGACCATCAATATATATAGACTATGGACAAAGACCTTTTTGTTTCGGCCGGCTCGGTTCGCCGTGGTCTACGGACCCGGTAGGCCGAGGTTACCTAACCTAACCATTTTCTTGGGCCTCTTTTGCAAGTTTCGGGTCGGCTTTCGAGTCAGGAAAAATTGAAACTTCGCACAAAATCCATTCCATGAGGGTTATGTATGGAGGGGAACTAGAACCATACAATAAATGGAGTTTTGT…	UUUGUUUCGGCCGGCUCGGUUCGCCGUGGUCUACGGACCCGGUAGGCCGAGGUUaCCUAACCUAACCAUUUUCUUGGGCCUCUUUU-GC-AAGUUUCGGGUCGGCUUUCGAGUCAGGAAAAAUUGAAACUUCGCACAAAAUCCAUUCCA---------UGAGGGUUAUGUAUGGAGGGGAACUA	::::::::::::(((,<<<<<<<<-<<<<<<____>>>>>>>>>>>>>><<<__._____>>>,,<<<______>>>)))-------<<<<<<<--<<<-<<<<<<____>>>>-->>---->>>-->>>>>>>::::::::::::::::::::::::::::::::::::::::::::::::::	RBWF02001445.1	3839766-3840338	Arthropoda	Insecta	Lepidoptera	Pyralidae
lepidoptera	GCA_022318305.1	Gerosis_bhagava	1.8e-39	TTATTTTATAAAGTTCTTTTTAAAACAAACAACACTCTTAAAACAGACAACAACCCTAGATCAATTTGTCGAAACACAATAGCAAACTGTCTTATTTAATTGTTTAGTATTACGATAGATGGCGCTGTATTTATTTTTCTGAATCACGCTAACGAATGATCTTCCTAGCCACACTTAAGAGTGCCCTAATCATTTATGGTTGCTTTAGTGCCGGCTCGGTCTAAGAGAATTCACGGATCTCTTAGGCCGAGGGTTCTAACCTAACCATTTTCTTGGGCCTCTTTTTCGGGATTTCGGGTCGACTCTCGAGTCAGGAAAAATTGAAAACCCGACCAAATGTGATCAATAATGTAGTATCTGTTTACCTACATATACATACGATATACGGCTTTGTTTTTG…	UGCUUUAGUGCCGGCUCGGUCUAAGAGAAUUCACGGAUCUCUUAGGCCGAGGGUUCUAACCUAACCAUUUUCUUGGGCCUCUUUU-UCGGGAUUUCGGGUCGACUCUCGAGUCAGGAAAAAUUGAAAACCCGACCAAAUGUGAUCAAUAAUGUAGUAUCUGUUUACCUACAUAUACAUACGAU	::::::::::::(((,<<<<<<<<-<<<<<<____>>>>>>>>>>>>>><<<_______>>>,,<<<______>>>)))-------<<<<<<<--<<<-<<<<<<____>>>>-->>---->>>-->>>>>>>::::::::::::::::::::::::::::::::::::::::::::::::::	DWRD01181728.1	1-487	Arthropoda	Insecta	Lepidoptera	Hesperiidae
lepidoptera	GCA_905404095.1	Glaucopsyche_alexis	2.4e-38	TATGTGATTAAAAAAAAGCAGTCAACAAGCCTGTTATGCATATGGTTGTGTTGTGTGCATCAAAGAGAATAATATGAACACTATCTGCTTTGTGGTGTGCATGTACTGTGTTTCACCAATAGATGGCGGGGCTTGGCATTTGTATCGCGCTAGTGGTGTGACGATATGGTTTTGTTTAGTTACTAGCTCCAAGACGTGCAGCGCTTCGTGCCGGCTCAATCTTAACGGTTTTTCGAAACCATTAAGTTGAGGTTCCTAACCTAACCCAACTCTTGGGCCTCTTTTGCAGGGTGGCGGGTCGACCCTCGGGTCACGAAAAATTGAAACCCTGTACAAATAAATCTATGCTTAATATGTAACCGTAAAGTTGTAAAAGACGTTTTATTGTAATATAACTAG…	GCGCUUCGUGCCGGCUCAAUCUUAACGGUUUUUCGAAACCAUUAAGUUGAGGUUCCUAACCUAACCCAACUCUUGGGCCUCUUUU-GCAGGGUGGCGGGUCGACCCUCGGGUCACGAAAAAUUGAAACCCUGUACAAAUAAAUCUAUGCUUAA------UAUGUAACCGUAAAGUUGUAAAAG	::::::::::::(((,<<<<<<<<-<<<<<<____>>>>>>>>>>>>>><<<_______>>>,,<<<______>>>)))-------<<<<<<<--<<<-<<<<<<____>>>>-->>---->>>-->>>>>>>::::::::::::::::::::::::::::::::::::::::::::::::::	FR990047.1	27426828-27427403	Arthropoda	Insecta	Lepidoptera	Lycaenidae
lepidoptera	GCA_022606575.1	Glossosoma_conforme	2.4e-25	TTAAGCAAGCCACCGAATTTACCAACTGACTGGGGCAGTTAAAGTGTCATTATGTTCCCCGCCAAATGCAAGGAATGATCTTGTTCAAACTTGTTTCAAGAGGCGGCTATCGTCCCTTCTAGCAGATGGCGCACCCGTCGCAGACAAATCGCACGTACAGAGACTATCCCCGCCCTATATAAACCCCCGTCAGTGCTCGACGGATATCATTCGGCTCGATCTGATCAGCATGATCGAGGCCTCCTAACCTAACCTCCTTCTGGGGCCTCTTTACCGGGGTGACGGGTCGGCTCAAGGGCCAAGAAAAATTGAACCCCCGGGTCAAGTGAAATCTCTGTCTACTATTCAGAATTTTTCTTATTTCATAGAGATAGTGTGGCGAATCGTTTTAAATTAGGT…	CGGAUAUCAUUCGGCUCGAUCU-------------gaucagca--------UGAUCGAGGCCuCCUAACCUAACCUCCUUCUGGGGCCUC-UUUACCGGGGUGACGGGUCGGCUCAAGGGC.CAAGAAAAAUUGAACCCCCGGGUCAAGUGAAAUCUCUGUCUACUAUUCAGAAUUUUUCUUAUUUCAUAGAG	::::::::::::(((,<<<<<<<<-<<<<<<____~~~~~~~~>>>>>>>>>>>>>><<<__._____>>>,,<<<______>>>)))-------<<<<<<<--<<<-<<<<<<____>>>.>-->>---->>>-->>>>>>>::::::::::::::::::::::::::::::::::::::::::::::::::	JAGTXR010000100.1	5014356-5014925	Arthropoda	Insecta	Trichoptera	Glossosomatidae
lepidoptera	GCA_022606575.1	Glossosoma_conforme	4.5e-24	TAAAGTATTTTGAAAAATATATTTATTAAGATTATTATATAATGATCAATAGGAAGTATACTACATCAAATTATTAAATAATGAATTTTATTCTTTAATGGTTTCATATTTTTGCCGCTAGATGTCGCTACAGTAGTTACAACTCGCACGTACTATGCCGTGCGAAACACTATATAAAAATAATATCTTGCCTATCACAATAGCGTAAGCTCGGTTTGGTCCTGATCAACTGGGACCAAGGTTCCTAACCTAACCTTTTTCTTGGGCCTCTTCTGCGGGGGTTCGGGTCGATCCAAGGATTCAAGAAAAATTGAACTCCCGTACAAAACATGAAAAATTTAACCCCCGTTTTCATCAACATCACTGATAACAATATAAATATCATTTACTATTTGTCTA…	UAGCGUAAGCUCGGUUUGGUCCUGA----------uc...aac------UGGGACCAAGGUU.CCUAACCUAACCUUUUUCUUGGGCCUCUUCU-GCGGGGGUUCGGGUCGAUCCAAGGAUuCAAGAAAAAUUGAACUCCCGUACAAAACAUGAAAAAUUUAACCCCCGUUUUCAUCAACAUCACUGAUAACA	::::::::::::(((,<<<<<<<<-<<<<<<____~~~~~~~~>>>>>>>>>>>>>><<<__._____>>>,,<<<______>>>)))-------<<<<<<<--<<<-<<<<<<____>>>.>-->>---->>>-->>>>>>>::::::::::::::::::::::::::::::::::::::::::::::::::	JAGTXR010000034.1	2602882-2603453	Arthropoda	Insecta	Trichoptera	Glossosomatidae
lepidoptera	GCA_936435175.1	Glyphotaelius_pellucidus	1.3e-28	CTTTTGTGATATTTACTGGAGTAATAAAAATTCATGATATCAATTATTGAATGAAGCTTATGGAATTATGCCATCTATCGCTTTAATCCAAAACTAAAATGATTGTGCAGCGCCGCTCACGGCAGCCTTTGAACTACGTTAGCGCACCCATACGGATTATTTCAGTTGAGGTATATTTGTCGAGAATTTGTCTGACACGTTACCTTCGGGTCGGCTCAGTTTTAGGACTGAGGTGCCTAACCTAACCTTTTTCTTGGACCTCTTTTCCGGGGTGGCGGGTCGGCTATAGCCACGAAAAATTGAACCCCCGGACAAAAATATATAAGAACGATAGTGTGGAGAGTGAAGCGGGATGCTATGTTTGTTTAGGCCCTAATTACGTGAAGAGTGGTTAGGGCC…	UACCUUCGGGUCGGCUCAGUUUU------------....-------AGGACUGAGGUGCCUAACCUAACCUUUUUCUUGGACCUCUUUU-CCGGGGUGGCGGGUCGGCUAU--AGCCACGAAAAAUUGAACCCCCGGACAAAAAUAUAUAAGAACGAUAGUGUGG---AGAGUGAAGCGGGAUGCUA	::::::::::::(((,<<<<<<<<-<<<<<<____~~~~>>>>>>>>>>>>>><<<_______>>>,,<<<______>>>)))-------<<<<<<<--<<<-<<<<<<____>>>>-->>---->>>-->>>>>>>::::::::::::::::::::::::::::::::::::::::::::::::::	OW386545.1	10002227-10002784	Arthropoda	Insecta	Trichoptera	Limnephilidae
lepidoptera	GCA_018251695.1	Grais_stigmaticus	1.5e-42	CAAACGACTGCAGACATTTTTAGGACACTACGAACAAAAAACGTTGGGTCTTTGATTGGGTATGCGTGAGGATTTCGGAACAATACATTTGGCGCCGTGTTGTTAAAATATGCCGTTAGATGGCGCTCTTTATGTCCTCTGAATCACGGTGGAAAGATTTTTTAACCAGCTTACTTAAGGGGCCGCGTTGTCCATCTCTTTGCTTTAGTGCCGGCTCGGTCTACAGGGATTCACGAATCTCTTAGGGCGAGGGTTCTAACCTAACCATCTTCTTGGGCCTCTTTTGCGGAGTTTCGGGCCGACTTTCGGGTCAGGAAAAATTGAAACTTCGCACAAAATGTAGTACAAAAATCAATTTTTTATAGGTGAGGTAAAAAATTTCTGTTTTTCGAAGGAAGA…	UGCUUUAGUGCCGGCUCGGUCUACAGGGAUUCACGAAUCUCUUAGGGCGAGGGUUCUAACCUAACCAUCUUCUUGGGCCUCUUUU-GCGGAGUUUCGGGCCGACUUUCGGGUCAGGAAAAAUUGAAACUUCGCACAAAAUGUAGUACAAAAAUC-----AAUUUUUUAUAGGUGAGGUAAAAA	::::::::::::(((,<<<<<<<<-<<<<<<____>>>>>>>>>>>>>><<<_______>>>,,<<<______>>>)))-------<<<<<<<--<<<-<<<<<<____>>>>-->>---->>>-->>>>>>>::::::::::::::::::::::::::::::::::::::::::::::::::	DWPN01006687.1	2680-3256	Arthropoda	Insecta	Lepidoptera	Hesperiidae
lepidoptera	GCA_018247855.1	Graphium_androcles	1.3e-46	GCAATAAATAACATCCATTATTATATTATATTAATTTTAATATTCTTGTTTCATTTATTAACAAAATATTTCGCATAACGGTCGTTCTATTCAAAAATAAATTATCAAAGTTGCTCACAAGATGGCGATGTATGGTTTCTGCATCGCGGTTTAGAGATTTTCTTTAGACCGAATATAAGGTCAGCGGGACGCCACTCAAGTCGCTTAATGCCGGCTCGGTTCTCGGATCTCTACGGAGTCCGTGGGCCGAGGGATCTAACCTAACCATCTTCTTGGGCCTCATTCGCGGGGTGGCGGGTCGACTCTCGAGTCAGGAAAAATTGAAACCCCGTTCTAAATAACAAAATATATGTCGAAGGAGCTTTGATAGGTAAAATTATGACTATTACTTCGGTTTCT…	UCGCUUAAUGCCGGCUCGGUUCUCGGAUCUCUACGGAGUCCGUGGGCCGAGGGAUCUAACCUAACCAUCUUCUUGGGCCUCAUUC-GCGGGGUGGCGGGUCGACUCUCGAGUCAGGAAAAAUUGAAACCCCGUUCUAAAUAACAAAAUAUAU-----GUCGAAGGAGCUUUGAUAGGUAAAAU	::::::::::::(((,<<<<<<<<-<<<<<<____>>>>>>>>>>>>>><<<_______>>>,,<<<______>>>)))-------<<<<<<<--<<<-<<<<<<____>>>>-->>---->>>-->>>>>>>::::::::::::::::::::::::::::::::::::::::::::::::::	DWHK01155809.1	912-1488	Arthropoda	Insecta	Lepidoptera	Papilionidae
lepidoptera	GCA_014048405.1	Graphium_doson	1.1e-37	GGTCTCTTCGGAGTCCGTGGGCCGAGGAATCTAACCTAACCATCTTCTTGGGCCTCTTTTGCGGGGTTGCGGGTCGACTTTCGAGTCAAGAAAAATTGAAACCCCGTACAAATAACCAAAGTATGACCAAGGGAGTTTTTGATAGGTAAAATACGATTAAAATAATTTCTAGTGATACAATGTTTGCTGAGGTCAACAAATATAAACAAAACTTTGCTCACTATATTTTGTTTGGTTGTAAAATTAAAAGGAATACATTAGTTGAGCTATTGAATGGTTTTTATTTATTTTTTAGAC	-------------------------GGUCUCUUCGGAGUCCGUGGGCCGAGGAAUCUAACCUAACCAUCUUCUUGGGCCUCUUUU-GCGGGGUUGCGGGUCGACUUUCGAGUCAAGAAAAAUUGAAACCCCGUACAAAUAACCAAAGUAUGACCAAGGGAGUUUU-----UGAUAGGUAAAAU	::::::::::::(((,<<<<<<<<-<<<<<<____>>>>>>>>>>>>>><<<_______>>>,,<<<______>>>)))-------<<<<<<<--<<<-<<<<<<____>>>>-->>---->>>-->>>>>>>::::::::::::::::::::::::::::::::::::::::::::::::::	WUAN01608460.1	1-352	Arthropoda	Insecta	Lepidoptera	Papilionidae
lepidoptera	GCA_018252495.1	Graphium_evemon	1.2e-47	AACTAAAAAGTTAATTTCATATAACACATACTAGGTGGCGCTAACTTTAAGCTAAAAGGCGATTGTAAAAATGCTGCGGACCTTGCATAAGAGCACAAGGCTATAATTGTTTCTTCGCTTCATGCCGGCTCGGTTCGCGCGGCCCCCAGGGGTCCGTGGGCCGAGGACTCTAACCTAACCAACTTCTTGGGCCTCATTCGCGGGGTGGCGGGTCGACTTTCGGGTCAAGAAAAATTGAAACCCCGTCCAAAGAATTTAATTAATCTAGTAGTAACAAGTCGTTTGATAGGTAAAAAATGATGTGA	UCGCUUCAUGCCGGCUCGGUUCGCGCGGCCCCCAGGGGUCCGUGGGCCGAGGACUCUAACCUAACCAACUUCUUGGGCCUCAUUC-GCGGGGUGGCGGGUCGACUUUCGGGUCAAGAAAAAUUGAAACCCCGUCCAAAGAAUUUAAUUAAUCUAGUAGUAACAAGUCGUUUGAUAGGUAAAAA	::::::::::::(((,<<<<<<<<-<<<<<<____>>>>>>>>>>>>>><<<_______>>>,,<<<______>>>)))-------<<<<<<<--<<<-<<<<<<____>>>>-->>---->>>-->>>>>>>::::::::::::::::::::::::::::::::::::::::::::::::::	DWSF010651390.1	1-496	Arthropoda	Insecta	Lepidoptera	Papilionidae
lepidoptera	GCA_018246115.1	Graphium_sarpedon	1.5e-45	TATAACGAACATATCAAAAATGTGTTGACATAATTTGCCTTTTTTAATTTTATAATCTGACAAAATGCTTTCATAATGGTCACTGTATTCAAAACCAAACAACGCTCACTAGATGGCGCTGTTAGAACAGAGAATGTTTTCTGCATCGCGGTGTTGAGATTTTGTTTAGAATTCATATAAGGGTCAGCGGGCCTAGCTCATCGCTTTATGCCGGCTCGGTTCCCGGATCTCTACGGAGTCCGTGGGCCGAGGAATCTAACCTAACCAACTTCTTGGGCCTCTTTCGCGGGGTAGCGGGCCGACTCTCGAGTCAGGAAAAATTGAAACCCCGTACCAAAAATAACGGGAATAATGCTGAAGGAGTTTTGATAGGTAAAATACATTAAAATAAAAATAAAA…	UCGCUUUAUGCCGGCUCGGUUCCCGGAUCUCUACGGAGUCCGUGGGCCGAGGAAUCUAACCUAACCAACUUCUUGGGCCUC-UUUCGCGGGGUAGCGGGCCGACUCUCGAGUCAGGAAAAAUUGAAACCCCGUACCAAAAAUAACGGGAAUAAUGCUGAAGGAG---UUUUGAUAGGUAAAAU	::::::::::::(((,<<<<<<<<-<<<<<<____>>>>>>>>>>>>>><<<_______>>>,,<<<______>>>)))-------<<<<<<<--<<<-<<<<<<____>>>>-->>---->>>-->>>>>>>::::::::::::::::::::::::::::::::::::::::::::::::::	DWTD01116219.1	32-610	Arthropoda	Insecta	Lepidoptera	Papilionidae
lepidoptera	GCA_022674325.1	Grapholita_molesta	8.3e-37	TTAGTTGGATGTGCAACTTTCTGCTACAAATATAATATACACACGCCTCGCGCCTTCTCGAAATTATATCGTTGCAAAGATGAGGCAAAAAGTCAACAACTAGCATCTAATCTACCATACTAGATGGCACTGTGCGCCTCGGTAAATGGCGCTGACAAGATTTCTCCGCAACCCTATAAATAGGGTGCAAACTCATTTCTGTTGTTCATTCCGGCTTGGTCCACCGGGGTCTGCGGACCCCTGTGGTCAAGGATTCTAACCTAACCGATTTCTTGGGCCTCTTTTGCGGGGTAGCGGGCCGACTTTCGGGTCATGAACAATTGAAACCCCGTCCAAGGTACTTAATGGCGCGATTTTTGGGTAGGTAGGTAAAATTACTAGTTCACACGAAGTGTGTAG…	GUUGUUCAUUCCGGCUUGGUCCACCGGGGUCUGCGGACCCC.UGUGGUCAAGGAUUCUAACCUAACCGAUUUCUUGGGCCUCUUUU-GCGGGGUAGCGGGCCGACUUUCGGGUCAUGAACAAUUGAAACCCCGUCCAAGGUACUU..AAUG-------GCGCGAUUUUUGGGUAGGUAGGUAAAAU	::::::::::::(((,<<<<<<<<-<<<<<<____>>>>>>.>>>>>>>><<<_______>>>,,<<<______>>>)))-------<<<<<<<--<<<-<<<<<<____>>>>-->>---->>>-->>>>>>>:::::::::::..:::::::::::::::::::::::::::::::::::::::	CP053121.1	2124127-2124701	Arthropoda	Insecta	Lepidoptera	Tortricidae
lepidoptera	GCA_022674325.1	Grapholita_molesta	7.1e-34	TTGACAAATGCCAATGAACTCCTTGATTATCAATATCATTATTCATCTAATAATTAGAAAAATTTAGAAAATTAGATCTAATTTATCACTATTGTATTAAAGTTTACGCAATTTGCCGTTAGATGGCGGTGTACGCTTCGCTGAATCGCGGTGATAAGATTTTTACTAACAAGCATATAAGCCGGCGCGTGCGTTTAGTATGCGCTTCGGCCGGCTTGGTTCATTCAGTATGCGTACTGACATGGGCCGAGGTTTCTAACCTAACCATCTTATTGGGCCTCTTTCGCAGTGTGGCGGGCCGGCTTTCGGGCCAGGAAAACTGAAATACTGCACCATAATTTATCTTCAAAAGCATGTGACAAAACAGTGTTATATGGTTATAATAACTGCTAAATTTAT…	UGCGCUUCGGCCGGCUUGGUUCAU-UCAGUAUGCGUACUGAcAUGGGCCGAGGUUUCUAACCUAACCAUCUUAUUGGGCCUC-UUUCGCAGUGUGGCGGGCCGGCUUUCGGGCCA-GGAAAACUGAAAUACUGCACCAUAAUUUAucUUCAAAAGCAUGUGACAAAACAGUGUUAUAUGGUUAUAA	::::::::::::(((,<<<<<<<<-<<<<<<____>>>>>>.>>>>>>>><<<_______>>>,,<<<______>>>)))-------<<<<<<<--<<<-<<<<<<____>>>>-->>---->>>-->>>>>>>:::::::::::..:::::::::::::::::::::::::::::::::::::::	CP053136.1	2430952-2431534	Arthropoda	Insecta	Lepidoptera	Tortricidae
lepidoptera	GCA_916610205.1	Griposia_aprilina	1.4e-42	TACAAATGTGAAATCAACCACGTTCTCTAATTATTATAAACTCCTAAGCTTTTAATTTATTGGACATAAGCACTGGCAAACTACGGGATTAATTTCTAATACGATAACTAGATGGCGTTGTACTTTTTATGTCCAATTCTGAATCTCGCTATAGAGATTTTTCTGCGACAGCCTATAAGGGTCCGGCCGGCCCGATTTCATTGCTAATAGCCGGCTCGGTCTGTAGCGGTTTGCGGACTCTATGGGCCGAGGCAACTAACCTAACCAACTTCTTGGACCTCTTTTGCGGGGTGGCGGGTCGACTTTCGAGTCAGGAAAAATTTAAACCCCGCACCAAAAGAACATAAGAACATAGACACGATTACGACTATGCAATGATTTTTGATAGGTAAAAATTTA…	UUGCUAAUAGCCGGCUCGGUCUGUAGCGGUUUGCGGACUCUAUGGGCCGAGGCA.ACUAACCUAACCAACUU.CUUGGACCUCUUUU-GCGGGGUGGCGGGUCGACUUUCG.AGUCAGGAAAAAUUUAAACCCCGCACCAAAAGAACAUAAGAACAUA----GACACGAUUACGACUAUGCAAUGA	::::::::::::(((,<<<<<<<<-<<<<<<____>>>>>>>>>>>>>><<<__._____>>>,,<<<____.__>>>)))-------<<<<<<<--<<<-<<<<<<____~>>>>-->>---->>>-->>>>>>>::::::::::::::::::::::::::::::::::::::::::::::::::	OU744289.1	17298750-17299327	Arthropoda	Insecta	Lepidoptera	Noctuidae
lepidoptera	GCA_018249615.1	Gunayan_rhacia	8.9e-46		UCGCUUCAUGCCGGCUCGGUUUACAUGGGUUUACGAACCCAGUAGGUCGAGGUGUCUAACCUAACCAUCUUCUAGGGCCUCUUUU-GCGGGAUUUCGGGUCGACUCUCGGGUCAGGAAAAAUUGAAAUCCCGCCCUAAAAUAUGGAAA-------------CUACAUUUUUGAUAGGUAAGGU	::::::::::::(((,<<<<<<<<-<<<<<<____>>>>>>>>>>>>>><<<_______>>>,,<<<______>>>)))-------<<<<<<<--<<<-<<<<<<____>>>>-->>---->>>-->>>>>>>::::::::::::::::::::::::::::::::::::::::::::::::::	DWLD01031817.1	149-717	Arthropoda	Insecta	Lepidoptera	Hesperiidae
lepidoptera	GCA_929108375.1	Gymnoscelis_rufifasciata	3.4e-37	GGATTCAGTTGATGTAGAACAATCACCCCCATAAACGAAATCTACCTTCATACATATTTTCTCTGATTTACAAAGACGCTGTTTACGTTTGCCTAAACTAGATGTCGCTATAAAACAGAGCAAGGTCTGGATCGCGCTATCGTTGTGTTTCAACTCTTGTTGAAGTTATCGCGTCGGGAACCTGTTCTTTGCTCTTGGTTCGCTAAGACGCCGGCTCGGTTCAGAGAAGACTATTAGGGCTTCAATGGGCCGAGGACTCTAACCTAACCCTCTTCTTGGGCCTCTTTTGCAGAGTGGCGGGTCGGCCTTCGGGTCACGAAAAATTGAAACTCTGCCCCAAAACTATTGTTTGATTATATAATCTTGTATTTAACATACTAATATTCATTACAAGATTAT…	CGCUAAGACGCCGGC.UCGGUUCAGAGAAGACUAUuaG.......................................GGCUUCaAUGGGCCGAGGACUCUAACCUAACCCUCUUCUUGGGCCUCUUUU-GCAGAGUGGCGGGUCGGCCUUCGGGUCACGAAAAAUUGAAACUCUGCCCCAAAA--CUAUUGUUUGAUUAUAUAAUCUUGUAUUUAACAUACUAAUA	::::::::::::(((.,<<<<<<<<-<<<<<<___.._~~~~~~~~~~~~~~~~~~~~~~~~~~~~~~~~~~~~~~~>>>>>>.>>>>>>>><<<_______>>>,,<<<______>>>)))-------<<<<<<<--<<<-<<<<<<____>>>>-->>---->>>-->>>>>>>::::::::::::::::::::::::::::::::::::::::::::::::::	OV815312.1	7721053-7721635	Arthropoda	Insecta	Lepidoptera	Geometridae
lepidoptera	GCA_929108375.1	Gymnoscelis_rufifasciata	5.9e-30	AGCGGCCGGTGATTACCCCGGATCGCTATTTTTGTCGGAAATATACGAGTCTGTTCGATTTTATGGAACGTGCTGAATTTGCTAAAGCCAATATGCACGAATGAAGTCTCAATGAGTGGACTATGGGCTTACCGTGAAAATTATTAACAAAGAGTGATAGACGTAGCTGGCTACTATTAGATCATTGTTTTATGTTAAAACTTAGTCCTGACGGTTTCGGAAATGGGCGTTTTAAAACTCCTTAAAACAATTTTATTCGCTGAAATTTTTTTCTGAGGACTCTAACCTAACCCTCTTCTTGGGCCTCTTTTGCAGAGTGGCGGGTCGGCCTTCGGGTCACGAAAAATTGAAACTCTGCCCAAAAAATTAATATAATCTTAGTTTATACAGATCTAGCTA…	CUUAGUCCUGACGGUuUCGGAAAUGGG--------..-cguuuuaaaacuccuuaaaacaauuuuauucgcugaaau-----U.UUUUUCUGAGGACUCUAACCUAACCCUCUUCUUGGGCCUCUUUU-GCAGAGUGGCGGGUCGGCCUUCGGGUCACGAAAAAUUGAAACUCUGCCCAAAAAAUUAAUAUAA-UCUUAGUUUAUACAGAUCUAGCUAGCUUAAGU	::::::::::::(((.,<<<<<<<<-<<<<<<___.._~~~~~~~~~~~~~~~~~~~~~~~~~~~~~~~~~~~~~~~>>>>>>.>>>>>>>><<<_______>>>,,<<<______>>>)))-------<<<<<<<--<<<-<<<<<<____>>>>-->>---->>>-->>>>>>>::::::::::::::::::::::::::::::::::::::::::::::::::	CAKMYF010000002.1	515296-515902	Arthropoda	Insecta	Lepidoptera	Geometridae
lepidoptera	GCA_907165245.1	Habrosyne_pyritoides	5e-46	ACATTGGCAGACAAAATAGCATTTATTTGTTTATAAATAATATGCCTTGTTATAACAGCAGAATAGAAGCTTGCGATAACTCCGCCCATAATGCTCGTTGCTCGCTCGCTAGATGGCGGTGTCAATATTGTTTCGTTTTCTGAATCGCACTAACAAAATTTTTTTGCCAGTTTATATAAGAGCGCTAGTAGAAATCGCCAAGTGCGCAAGCCGGCTCGGTCCGTTGGGGACTACGGACTCCATGGGCCGAGGCTTCTAACCTAACCATCTTCTTGGACCTCTTTTGTGGGGTGGCGGGTCGACTTTCGAGTCAGGAAAAATTGAAACCCCACACATCAATTATTTAATTTATTCATTCAGCGAGTGTTGTGAGAGTAGGTTAAATAAACAATAATAAGT…	AGUGCGCAAGCCGGCUCGGUCCGUUGGGGACUACGGACUCCAUGGGCCGAGGCUUCUAACCUAACCAUCUUCUUGGACCUCUUUU-GUGGGGUGGCGGGUCGACUUUCGAGUCAGGAAAAAUUGAAACCCCACACAUCAAUU-----AUUUAAUUUAUUCAUUCAGCGAGUGUUGUGAGAGUA	::::::::::::(((,<<<<<<<<-<<<<<<____>>>>>>>>>>>>>><<<_______>>>,,<<<______>>>)))-------<<<<<<<--<<<-<<<<<<____>>>>-->>---->>>-->>>>>>>::::::::::::::::::::::::::::::::::::::::::::::::::	OU015594.1	8238943-8239519	Arthropoda	Insecta	Lepidoptera	Drepanidae
lepidoptera	GCA_022606495.2	Halesus_radiatus	9e-26	AAATTCAGATTCGGAATATTTTCGAAAATAAAGGGAATAACTTATTGAATTATGAATATGTGGAATTATGCCATCTATCGATTTGATCCAAAACTAAAATGTTCATGCAGCGCCGCTCTCGGCAGCTTTTATACTACATTAGAACACACGTACGGATCATTCCTGATTGGGTATATTAGTCTAGAATTCTTCAAGTTCGTTACCTTCGGGTCGGCTCGGTTTTAGGACTGAGGTGCCTAACCTAACCTTGTTCTTGGACCTCTTTTCCGGGGTGGCGGGTCGGCTTTAGCCACGAAAAATTGAACCCCCGGCCAAAGATGTTTGAAGATAAGGGCGGTAGTGAGGGGGACGCTGTCTTTAGGCCCTAATCACGTGAAGGTGGTTAGGGCCAAAAAATAT…	UACCUUCGGGUCGGCUCGGUUUU-------------------AGGACUGAGGUGCCUAACCUAACCUUGUUCUUGGACCUCUUUU-CCGGGGUGGCGGGUCGGCUUU--AGCCACGAAAAAUUGAACCCCCGGCCAAAGAUGUUUGAAgAUAAGGGCGGUAGUGAGGGGGACGCUGUCUUUAGG	::::::::::::(((,<<<<<<<<-<<<<<<____>>>>>>>>>>>>>><<<_______>>>,,<<<______>>>)))-------<<<<<<<--<<<-<<<<<<____>>>>-->>---->>>-->>>>>>>:::::::::::::::.:::::::::::::::::::::::::::::::::::	JAHDVE020001486.1	87426-87987	Arthropoda	Insecta	Trichoptera	Limnephilidae
lepidoptera	GCA_018245195.1	Hasora_badra_badra	3.1e-44	GTGTTATACTTAAGGGATTCGGTTCATGATACGATGCTTCTTTGCGGGCTCGGTCTATACGGATTTGCGGATCCTTTAGGCCGAGGGCTCTAACCTAACCAACTTCTTGGGCCTCTTTCGCGGAGTTTCGGGTCGACTTTCGAGTCAGGAAAAATTGAAACTCCGCACAAAATATATTATAATAATAAACGTCAGACACGTCTTTTTTGATAGGTAAGGTATGAATCTATGAATATATAGTTTATTTTATTTAGGTTTATAAATATTACACTAGTTTCTTTTTGTACACCTTTAGTGTACTGTTATAAGTAATATGTTTAACTGAATAATACTTAAATATGCATTTTAAATATTATTCTTTTTAATGATATTTAGGATGAAATATCATTTATCGATTAT…	UGCUUCUUUGCGGGCUCGGUCUAUACGGAUUUGCGGAUCCUUUAGGCCGAGGGCUCUAACCUAACCAACUUCUUGGGCCUC-UUUCGCGGAGUUUCGGGUCGACUUUCGAGUCAGGAAAAAUUGAAACUCCGCACAAAAUAUAUUAUAAUAAUAAACGUCAGACACGUCUUUUUUGAUAGGUA	::::::::::::(((,<<<<<<<<-<<<<<<____>>>>>>>>>>>>>><<<_______>>>,,<<<______>>>)))-------<<<<<<<--<<<-<<<<<<____>>>>-->>---->>>-->>>>>>>::::::::::::::::::::::::::::::::::::::::::::::::::	DWTC01036502.1	1-416	Arthropoda	Insecta	Lepidoptera	Hesperiidae
lepidoptera	GCA_018247075.1	Hasora_chromus	6.2e-47	TTTAGGCAACTGAGTCAAAAAAAAAAGGTTCGTGTGCTTTGATTGGGCCCGCTTTTGCCAAAGGAATTTGGGATTCATAATAATACAACAGCACCACAGTTTTTTCAAAGTACCGTTAGATGGCGCCCTCAAACTTTTCTGAATCACGCTGTTGAGATTTTTTACGGGTTATACTAAAGGGATTCGTGTTCATGATATGGTGCTTCTTTGCCGGCTCGGTCTATACGGATTCGCGGATCCTTTAGGCCGAGGGCTCTAACCTAACCAACTTCTTGGGCCTCTTTCGCGGAGTTTCGGGTCGACTTTCGAGTCAGGAAAAATTGAAACTCCGCACAAAATATATAATAAATAAACAAGAGACGTTTTTTTGATAGGTGAGGTATGAATCTATATAGTTAA…	UGCUUCUUUGCCGGCUCGGUCUAUACGGAUUCGCGGAUCCUUUAGGCCGAGGGCUCUAACCUAACCAACUUCUUGGGCCUC-UUUCGCGGAGUUUCGGGUCGACUUUCGAGUCAGGAAAAAUUGAAACUCCGCACAAAAUAUAUAAUAAAUAAACAAGAGACG-UUUUUUUGAUAGGUGAGGU	::::::::::::(((,<<<<<<<<-<<<<<<____>>>>>>>>>>>>>><<<_______>>>,,<<<______>>>)))-------<<<<<<<--<<<-<<<<<<____>>>>-->>---->>>-->>>>>>>::::::::::::::::::::::::::::::::::::::::::::::::::	DWFC01018259.1	797-1377	Arthropoda	Insecta	Lepidoptera	Hesperiidae
lepidoptera	GCA_905332915.2	Hecatera_dysodea	7.9e-47	ACATAAAACTATAGGTACTATACAAGAACGTGATTATAAATCTCTAAGCTTTTCATTTACTGCTGGGCATAAATTGGCAAACGACAATACTAATATCCAACTGGACAACTAGATGGCGCTTTACTTTGAGTGTGGAATCCTGAATCGCGCTATAGAGATTCTCCTGCGGCAGTATAAAAGGTCCGGCCGGCCTTATATTGTTGCATTTCGCCGGCTCGGTCTGTAGTGGTTTACGGACTCTATGGGCCGAGGCAACTAACCTAACCAACTTCTTGGACCTCTTTTGCGGGGTGGCGGGTCGACTCTCGAGTCAGGAAAAATTGAAACCCCGCACCGTAATAACATGAATGACGTTTTGATATAGGTAAATAAAATGATAAAATGTACGGTTGCGATTAC…	UUGCAUUUCGCCGGCUCGGUCUGUAGUGGUUUACGGACUCUAUGGGCCGAGGCAACUAACCUAACCAACUUCUUGGACCUCUUUU-GCGGGGUGGCGGGUCGACUCUCGAGUCAGGAAAAAUUGAAACCCCGCACCGUAAUAACAUGAAUGACGUUUUGAUAUAGGUAAAUAAAAUGAUAAAA	::::::::::::(((,<<<<<<<<-<<<<<<____>>>>>>>>>>>>>><<<_______>>>,,<<<______>>>)))-------<<<<<<<--<<<-<<<<<<____>>>>-->>---->>>-->>>>>>>::::::::::::::::::::::::::::::::::::::::::::::::::	HG995294.1	14725917-14726498	Arthropoda	Insecta	Lepidoptera	Noctuidae
lepidoptera	GCA_905404275.2	Hedya_salicella	2.2e-38	TTGTCAACGTTGTTGGTGCAACGAGTATTAACTTCCTAATGAATTGTGACTAAACTTTTAAACTTCTATTCGTTTTGTCCAGTAGATTTAATAGCAACGCATAGTTACTCGTTAGATAGCTAGATGGCACTGTGTGCTCAGTTGAATGGCGCTAATAAGATTTTTGGTCGCGGCCATAAATAGGTTGGGAACAAGTTCGAGTTGTTCAGTCCGGCTTGGCCCACGGGGATCTGCGGACCCCTTTGGTCAAGGCTACTAACCTAACCAATTTCTTGGGCCTCTTTAGCGGGGTGGCGGGTCGACTTTCGGGTCAGGAAAAATAGAAACCCCGCCCAAGAGACTTAAGTGCAATATAATGGAGGTGATGGTAGGTTAAATAAAGTTATAAATATAATATAC…	GUUGUUCAGUCCGGCUUGGCCCACGGGGAUCUGCGGACCCCUUUGGUCAAGGCU.ACUAACCUAACCAAUUUCUUGGGCCUC-UUUAGCGGGGUGGCGGGUCGACUUUCGGGUCAGGAAAAAUAGAAACCCCGCCCAAGAGACUUAAGUGCAAUAU----AAUGGAGGUGAUGGUAGGUUAAAU	::::::::::::(((,<<<<<<<<-<<<<<<____>>>>>>>>>>>>>><<<__._____>>>,,<<<______>>>)))-------<<<<<<<--<<<-<<<<<<____>>>>-->>---->>>-->>>>>>>::::::::::::::::::::::::::::::::::::::::::::::::::	FR990098.1	35633479-35634056	Arthropoda	Insecta	Lepidoptera	Tortricidae
lepidoptera	GCA_905404275.2	Hedya_salicella	7.3e-34	ATATGGAGTAAATTCGCCCTCCAAGACATGTATTATACTTATTTAAAGTTCAATTTTCTGTGACATAATCTTTTTATTTTGTATAATTTTGTCAAAATTGGATGTTACCAAATAGATCCCTAGATGGCGCTGTGCTCTTCGCTGAATCGCGCTGACAAGATTTTTCCTCACAAGCATAAGAAGCCTGCGTACTTTATTGTCATGCTTCGGCCGGCTTGGTTCATGCAGTATACGTATTGTATAGGTCAAGGGTTCCTAACCTAACCTCCTTATCGGGCCTCTTTCACGGGGTGGCGGGCCGACCTTCGGGTCAGGAATAACTGAAACCCCGTCCAAAATGTATTATTTAATGCTGCAATGTATGCTTCTTAATATAAAATTATTACTGTTCCCGCGATT…	CAUGCUUCGGCCGGCUUGGUUCAU-GCAGUAUACGUAUUGUAUAGGUCAAGGGUuCCUAACCUAACCUCCUUAUCGGGCCUC-UUUCACGGGGUGGCGGGCCGACCUUCGGGUCAGGAAUAACUGAAACCCCGUCCAAAAUGUAUUAUUUAAUGCUGCAAUGUAUGCUUCUUAAUAUAAAAUUA	::::::::::::(((,<<<<<<<<-<<<<<<____>>>>>>>>>>>>>><<<__._____>>>,,<<<______>>>)))-------<<<<<<<--<<<-<<<<<<____>>>>-->>---->>>-->>>>>>>::::::::::::::::::::::::::::::::::::::::::::::::::	FR990097.1	52409454-52410035	Arthropoda	Insecta	Lepidoptera	Tortricidae
lepidoptera	GCA_018250775.1	Helias_cama	1.5e-39	GTACCGTATTTTTTGTTTACAGCAAAATGTGTCGAGATTTTGAATGGGCACGAGACGAGACAACAGCGAAGACAGAACAATACCTGCATAGATCTGTTGTTTAAGTTTGCCACAAGATGGCGTTTTTTTCGTCTTCTGGCAATCATGCTAACTAGGTTTTTTTGGGAGCGTATAAAAGGGTCCGCGTTCCTCATCCCCGTTGCTTTGGTGCCGGCTCGGTCTACAGATATTCACGAATCTCTTAGGCCGAGGGTTCTAACCTAACCAATTTCTTGGGCCTCTTTTGCAGAGTTTCGGGCCGACTTTCGGGTCAGGAAAAATTGAAACTCTGCACAAAATGCAATTTGTCAAACTGTTTTTGAAT	UGCUUUGGUGCCGGCUCGGUCUACAGAUAUUCACGAAUCUCUUAGGCCGAGGGUUCUAACCUAACCAAUUUCUUGGGCCUCUUUU-GCAGAGUUUCGGGCCGACUUUCGGGUCAGGAAAAAUUGAAACUCUGCACAAAAUGCAAU----------UUGUCA---------AACUGUUUUUGAA	::::::::::::(((,<<<<<<<<-<<<<<<____>>>>>>>>>>>>>><<<_______>>>,,<<<______>>>)))-------<<<<<<<--<<<-<<<<<<____>>>>-->>---->>>-->>>>>>>::::::::::::::::::::::::::::::::::::::::::::::::::	DWOC01196726.1	1-364	Arthropoda	Insecta	Lepidoptera	Hesperiidae
lepidoptera	GCA_900068225.1	Heliconius_aoede	1e-46	ACGGACTGTCTTAACATTAGGTTGCCTCTGCCTACCCTGCTGTGTTCGGGAAACAGCGTGAAACTGATAACTAACAATTATTCTATCGATTTAAATGTTTCACTTATAAATGCAATACTAGATGGCGCGACATATACTTTAGATCACGCTAACGAAATGTTCTCTTTATTTTATATAAAAAAAATGCCATGGAACGAAATTCGCTTTAAGCCGGCTTGGTTTACATGGATTTACGAATCCAGTAGGCCGAGGTATCTAACCTAACCATCTTATTGGGCCTCTTTGGCGGGGTGGCGGGTCGACTTACGAGTCAGGAAAAATTGAAACCCCGTACAAAACTATAATATATTAAGATTTGTGATTTTTGAAGGAGGGGGATAGATTTTTTAACATGTACGG…	UCGCUUUAAGCCGGCUUGGUUUACAUGGAUUUACGAAUCCAGUAGGCCGAGGUAUCUAACCUAACCAUCUUAUUGGGCCUC-UUUGGCGGGGUGGCGGGUCGACUUACGAGUCAGGAAAAAUUGAAACCCCGUACAAAACUAUAAUAUAUUAAGAUUUGUGAUUUUUGAAGGAGGGGGAUAGA	::::::::::::(((,<<<<<<<<-<<<<<<____>>>>>>>>>>>>>><<<_______>>>,,<<<______>>>)))-------<<<<<<<--<<<-<<<<<<____>>>>-->>---->>>-->>>>>>>::::::::::::::::::::::::::::::::::::::::::::::::::	FAPZ01124903.1	31-612	Arthropoda	Insecta	Lepidoptera	Nymphalidae
lepidoptera	GCA_018246395.1	Heliconius_atthis	3.7e-48	ATACAATCGATTGAAATATTTTACACATGAATTAAATACTAGATGGCGCGACATGTACTATAGATCACGCTAACGAAATATTTTCTTTATTTTATATAGGAAAAATGCCATAAATCAAAAATCGCTTTAAGCCGGCTCGGTTCACATGGGTTTACGAACCCAGTAGGCCGAGGTATCTAACCTAACCATCTTATTGGGCCTCTTTGCGGGGTGGCGGGTCGACTTACGAGTCAAGAAAAATTGAAACCCCGTACAAAATGATAATATATTACGATAATTTGAGATTTTTGAGGGGGTGAGGTTTAACATTTATACAGTTCACGAAGCTTAAGCAGAGTTTTGCATTTGTGCGAGGGATTACTAATGACCGCTACACACGTAGTCGCGTAACAATGTTTC…	UCGCUUUAAGCCGGCUCGGUUCACAUGGGUUUACGAACCCAGUAGGCCGAGGUAUCUAACCUAACCAUCUUAUUGGGCCUC-UUU-GCGGGGUGGCGGGUCGACUUACGAGUCAAGAAAAAUUGAAACCCCGUACAAAAUGAUAAUAUAUUACGAUAAUUUGAGAUUUUUGAGGGGGUGAGGU	::::::::::::(((,<<<<<<<<-<<<<<<____>>>>>>>>>>>>>><<<_______>>>,,<<<______>>>)))-------<<<<<<<--<<<-<<<<<<____>>>>-->>---->>>-->>>>>>>::::::::::::::::::::::::::::::::::::::::::::::::::	DWER01114286.1	125-705	Arthropoda	Insecta	Lepidoptera	Nymphalidae
lepidoptera	GCA_018249835.1	Heliconius_besckei	1.3e-46	TGTATTAATAAATTTATTGTAAACATCGATAATAATTATCAACTATCATCCCCACCCAATTATATGTCAACTAACAATTATACAATCGATTGAAGTATTTTACATATGAATTCAATACTAGATGGCGCGACACGTACTATAGATCACGCTAACGAAATGTTCTCTTTATTTTATATACGAAAAATGCCATGATTTAATATTCGCTTTAAGCCGGCTCGGTTCATATGGGTTCACGAACCCAGTAGGCCGAGGTATCTAACCTAACCATCTTATTGGGCCTCTTTGGCGGGGTGGCGGGTCGACTTAAGAGTCAAGAAAAATTGAAACCCCGTACAAAACGATAATATATTACGATAAGTTCCGATTTTTGAGGAGTGATAGGTTTAACATTTATACAGT…	UCGCUUUAAGCCGGCUCGGUUCAUAUGGGUUCACGAACCCAGUAGGCCGAGGUAUCUAACCUAACCAUCUUAUUGGGCCUC-UUUGGCGGGGUGGCGGGUCGACUUAAGAGUCAAGAAAAAUUGAAACCCCGUACAAAACGAUAAUAUAUUACGAUAAGU-UCCGAUUUUUGAGGAGUGAUAG	::::::::::::(((,<<<<<<<<-<<<<<<____>>>>>>>>>>>>>><<<_______>>>,,<<<______>>>)))-------<<<<<<<--<<<-<<<<<<____>>>>-->>---->>>-->>>>>>>::::::::::::::::::::::::::::::::::::::::::::::::::	DWNA01000469.1	5101-5681	Arthropoda	Insecta	Lepidoptera	Nymphalidae
lepidoptera	GCA_018247715.1	Heliconius_burneyi	3.5e-46	CTATATTAATACATTTTAAAATAAACTGTATATATGAAAAATAATTATCAACCCAATTACTTATATATCAACTAACAATGATACAATCGATTGAAGTATTTTACATATGAATTCAATACTAGATGGCGGCACATGTACTTTAGATCACGCTAACGAAATGTTCTCTTTAATTCATATGGGAAAAATGCCATGATACCTAATCGCTTTTAGCCGGCTCGGTTTACATGGGTTTACGAATCCAGTAGGCCGAGGTAACTAACCTAACCATCTTATTGGGCCTCTTTAGCGGAGTGGCGGGTCGACTTACGAGTCAGGAAAAATTGAAACTCCGCACAAAACTATACTTATATTGCGATAATTTGTGATTTTTGGGGGGGATAGGTTTTTAACATATACGAT…	UCGCUUUUAGCCGGCUCGGUUUACAUGGGUUUACGAAUCCAGUAGGCCGAGGUAACUAA......CCUAACCAUCUUAU.......UGGGCCUC-UUUAGCGGAGUGGCGGGUCGACUUACGAGUCAGGAAAAAUUGAAACUCCGCACAAAACUAUAC---UUAUAUUGCGAUAAUUUGUGAUUUUUGGGGGGGAU	::::::::::::(((,<<<<<<<<-<<<<<<____>>>>>>>>>>>>>><<<_______~~~~~~>>>,,<<<______~~~~~~~>>>)))-------<<<<<<<--<<<-<<<<<<____>>>>-->>---->>>-->>>>>>>::::::::::::::::::::::::::::::::::::::::::::::::::	DWGR01022224.1	282-860	Arthropoda	Insecta	Lepidoptera	Nymphalidae
lepidoptera	GCA_018247715.1	Heliconius_burneyi	8.2e-37	TTTTAAAATAAACTGTATATATGAAAAATAATTATCAACTTTTATTATCAACCCAATTACTTATATATCAACTAACAATTATACAATCGATTGAAGTATTTTACATTTGAATTCAATACTAGATGGCGGCACATGTACTTTAGATCACGCTAACGAAATGTTCTCTTTATTTCATATGGGAAAAATGCCATGATACATAATCGCTTTTAGCCGGCTCGGTTTACATGGGTTTACGAATCCAGTAGGCCGAGGTAACTAACCTAACCATCTTATTGGGCCTCTTTAGCGGAGTGGCGGGTCGACTTACGAGTCAGGAAAAATTGA	UCGCUUUUAGCCGGCUCGGUUUACAUGGGUUUACGAAUCCAGUAGGCCGAGGUAACUAA......CCUAACCAUCUUAU.......UGGGCCUC-UUUAGCGGAGUGGCGGGUCGACUUACGAGUCAGGAAAAAUUGA----------------------------------------------------------	::::::::::::(((,<<<<<<<<-<<<<<<____>>>>>>>>>>>>>><<<_______~~~~~~>>>,,<<<______~~~~~~~>>>)))-------<<<<<<<--<<<-<<<<<<____>>>>-->>---->>>-->>>>>>>::::::::::::::::::::::::::::::::::::::::::::::::::	DWGR01027520.1	1-324	Arthropoda	Insecta	Lepidoptera	Nymphalidae
lepidoptera	GCA_018231685.1	Heliconius_clysonymus	3.3e-45	CAAGAAAAAGTTTAACTCGCTCTCGCGCACACGCTTCCTGCATGTATATCAACTAACACACACACACACACAGACACTATAGAAATCAATTGAAGTCTTTTACATATGAATGCAATACTAGATGGCGCTACATGTATTTTAGATCACGCTAACGAAATGTTTTCTTTATTTTATATAGGAAAAACGCCATAATATAAACGTTGCTTAAAGCCGGCTCGGTTTACATGGGTTCACGAATCCTGTAGGCCGAGGTAACTAACCTAACCATCTTATTGGGCCTCTTTAGCGGGGTGGCGGGTCGACTTTCGAGTCAGGAAAAATTGAAACCCCGTACAAAACATAACGATAACATGGTGAATGACGATTTTTGTGGGGGG	UUGCUUAAAGCCGGCUCGGUUUACAUGGGUUCACGAAUCCUGUAGGCCGAGGUAACUAACCUAACCAUCUUAUUGGGCCUC-UUUAGCGGGGUGGCGGGUCGACUUUCGAGUCAGGAAAAAUUGAAACCCCGUACAAAACAUAACGAUAACAUGGUGAAUGAC-G-----AUUUUUGUGGGGG	::::::::::::(((,<<<<<<<<-<<<<<<____>>>>>>>>>>>>>><<<_______>>>,,<<<______>>>)))-------<<<<<<<--<<<-<<<<<<____>>>>-->>---->>>-->>>>>>>::::::::::::::::::::::::::::::::::::::::::::::::::	DVQK01221051.1	96-671	Arthropoda	Insecta	Lepidoptera	Nymphalidae
lepidoptera	GCA_018230605.1	Heliconius_congener	3.1e-47	TAGCTCTCTCTCTCTGCTCCCGTAAAAGGAGCGCACACGCTTCCATCTGTATCCACTAACACACACACGCACACACACTATACAATCAGTTGAAGTCTTTTACGTATGAATGCAATACTAGATGGCGCTACATGTATTTTAGATCACGCTAACGAAATGTTCTCTTTATTTTATATAGAAAAACCGCCATGATGTAAAAATTGCTTTAAGCCGGCTCGGTTTACATGGATTTACGAATCCTGTAGGCCGAGGTAACTAACCTAACCATCTTATTGGGCCTCTTTAGCGGAGTGGCGGGTCGACTTTCGAGTCAGGAAAAATTGAAACCCCGTACAATATACATAACAATAACATGGTGAATGATTTTTATGGAGGGAATAGGTTTTAACATATGCAGTT…	UUGCUUUAAGCCGGCUCGGUUUACAUGGAUUUACGAAUCCUGUAGGCCGAGGUAACUAACCUAACCAUCUUAUUGGGCCUC-UUUAGCGGAGUGGCGGGUCGACUUUCGAGUCAGGAAAAAUUGAAACCCCGUACAAUAUACAUAACAAUAACAUGGUGAAUGAUUUUUAUGGAGGGAAUAGG	::::::::::::(((,<<<<<<<<-<<<<<<____>>>>>>>>>>>>>><<<_______>>>,,<<<______>>>)))-------<<<<<<<--<<<-<<<<<<____>>>>-->>---->>>-->>>>>>>::::::::::::::::::::::::::::::::::::::::::::::::::	DWAO01013015.1	2960-3541	Arthropoda	Insecta	Lepidoptera	Nymphalidae
lepidoptera	GCA_900068235.1	Heliconius_cydno_alithea	2.3e-47	GTAAGGCAATATTTAAAAAGAATCTATATTAATAATAATTATCAACTATCATCCCAACCCAATTATATAACAATTAATTATACAATCGATTGAAGTATTTTACATATGAATTCAATACTAGATGGCGCGACATGTACTTTAGTTCACGCTAACGAAATGTTCTCTTTATTTTATATACAAAAAATGCCATGAAGCAAAATTCGCTTCAAGCCGGCTCGGTTTACATGGGTTTACGAACCCAGTAGGCCGAGGTAACTAACCTAACCATCTTATCGGGCCTCTTTAGCGGGGTGGCGGGTCGACTTACGAGTCAGGAAAAATTGAAACCCCGTACAAAACGATAATATAATACGATGATTTGTTATTTTTGAGGGGGGGGATAGATTAAACATTATGCAG…	UCGCUUCAAGCCGGCUCGGUUUACAUGGGUUUACGAACCCAGUAGGCCGAGGUAACUAACCUAACCAUCUUAUCGGGCCUC-UUUAGCGGGGUGGCGGGUCGACUUACGAGUCAGGAAAAAUUGAAACCCCGUACAAAACGAUAAUAUAAUACGAUGAUUUGUUAUUUUUGAGGGGGGGGAUA	::::::::::::(((,<<<<<<<<-<<<<<<____>>>>>>>>>>>>>><<<_______>>>,,<<<______>>>)))-------<<<<<<<--<<<-<<<<<<____>>>>-->>---->>>-->>>>>>>::::::::::::::::::::::::::::::::::::::::::::::::::	FAPN01078625.1	4807-5388	Arthropoda	Insecta	Lepidoptera	Nymphalidae
lepidoptera	GCA_018230625.1	Heliconius_eleuchia	1.5e-47	TAGCTCTCTCTCTCTGCTCCCGTAAAAGGAGCGCACACGCTTCCATCTGTATCCACTAACACACACACGCACACACACTATACAATCAGTTGAAGTCTTTTACGTATGAATGCAATACTAGATGGCGCTACATGTATTTTAGATCACGCTAACGAAATGTTCTCTTTATTTTATATAGAAAAACCGCCATGATTTAAAAATTGCTTCACGCCGGCTCGGTTTACATGGATTTACGAGTCCTGTAGGCCGAGGTAACTAACCTAACCATCTTATTGGGCCTCTTTAGCGGGGTGGCGGGTCGACTTTCGAGTCAGGAAAAATTGAAACCCCGTACTAAAACATAACAATAACATGGTGAATGATTTTTGTGGAGGGAATAGGTTTAACATATACAGTTTG…	UUGCUUCACGCCGGCUCGGUUUACAUGGAUUUACGAGUCCUGUAGGCCGAGGUAACUAACCUAACCAUCUUAUUGGGCCUC-UUUAGCGGGGUGGCGGGUCGACUUUCGAGUCAGGAAAAAUUGAAACCCCGUACUAAAACAUAACAAUAACAU---GGUGAAUGAUUUUUGUGGAGGGAAUA	::::::::::::(((,<<<<<<<<-<<<<<<____>>>>>>>>>>>>>><<<_______>>>,,<<<______>>>)))-------<<<<<<<--<<<-<<<<<<____>>>>-->>---->>>-->>>>>>>::::::::::::::::::::::::::::::::::::::::::::::::::	DWAP01010559.1	2974-3552	Arthropoda	Insecta	Lepidoptera	Nymphalidae
lepidoptera	GCA_900068365.1	Heliconius_elevatus_bari	2.3e-44	TAAATTTTTCAATTAATTGTAAACATCGATAATAATTATCAACTATCATCCCTACCCTATTATATATCAAGTAACAATTATACAATCGATTAAAATATTTTAAATATGAATTCAATACTAGATGGCGCGACACGTACTATAGATCACGCTTACGAAATGTTCTCTTTATTTTATATAGGAAAAATGCCATGAATCAAAATTCGCTTTAAGCCGGCTCGGTTCACATGGGTTTACGAACCCAGTAGGCCGAGGTATCTAACCTAACCATCTTATTGGGCCTCTTTTGCGGGGTGGCAGGTCGACTTACGAGTCAAGAAAAATTGAAACCCCGTACAAAACGATAATNNNNNNNNNNNNNNNNNNNNNNNNNNNNNNNNNNNNNNNNNNNNNNNNNNNNNN…	UCGCUUUAAGCCGGCUCGGUUCACAUGGGUUUACGAACCCAGUAGGCCGAGGUAUCUAACCUAACCAUCUUAUUGGGCCUCUUUU-GCGGGGUGGCAGGUCGACUUACGAGUCAAGAAAAAUUGAAACCCCGUACAAAACGAUAAUNNNNNNNNNNNNNNNNNNNNNNNNNNNNNNNNNNNNN	::::::::::::(((,<<<<<<<<-<<<<<<____>>>>>>>>>>>>>><<<_______>>>,,<<<______>>>)))-------<<<<<<<--<<<-<<<<<<____>>>>-->>---->>>-->>>>>>>::::::::::::::::::::::::::::::::::::::::::::::::::	FAPS01091522.1	610-1191	Arthropoda	Insecta	Lepidoptera	Nymphalidae
lepidoptera	GCA_018249695.1	Heliconius_erato_demophoon	1.5e-47	CTCTCACTCTCTCTCTCTCTTTCTGCTCCCGTAAAATGAGCGCACACGCTTCCATCCTGTATATCAACTAACACACACTATACAATCAATTGAAATCTTTTACATATGAATGCAATACTAGATGGCGCTACCTGTATTTTAGATCACGCTAACGAAATGTTGTCTTTATTTTATATAGGAAAAACGCCATAATATAAAGATTGCTTTAAGCCGGCTCGGTTTACATGGATTTACGAATCCTGTAGGCCGAGGTAACTAACCTAACCATCTTATTGGGCCTCTTTAGCGGGGTGGCGGGTCGACTTTCGAGTCAGGAAAAATTGAAACCCCGTACAAAACTATATAACAATAACATGGTGAATGGTGATTTTTGTGGAGGGGGATAGGTTTAGAATACAG…	UUGCUUUAAGCCGGCUCGGUUUACAUGGAUUUACGAAUCCUGUAGGCCGAGGUAACUAACCUAACCAUCUUAUUGGGCCUC-UUUAGCGGGGUGGCGGGUCGACUUUCGAGUCAGGAAAAAUUGAAACCCCGUACAAAACUAUAUAACAAUAACAUGGUGAAU-GGUGAUUUUUGUGGAGGGG	::::::::::::(((,<<<<<<<<-<<<<<<____>>>>>>>>>>>>>><<<_______>>>,,<<<______>>>)))-------<<<<<<<--<<<-<<<<<<____>>>>-->>---->>>-->>>>>>>::::::::::::::::::::::::::::::::::::::::::::::::::	DWQW01000122.1	16884-17464	Arthropoda	Insecta	Lepidoptera	Nymphalidae
lepidoptera	GCA_013421005.1	Heliconius_erato_x_Heliconius_himera	1.5e-47	CTCTCACTCTCTCTCTCTCTTTCTGCTCCCGTAAAATGAGCGCACACGCTTCCATCCTGTATATCAACTAACACACACTATACAATCAATTGAAATCTTTTACATATGAATGCAATACTAGATGGCGCTACCTGTATTTTAGATCACGCTAACGAAATGTTGTCTTTATTTTATATAGGAAAAACGCCATAATATAAAGATTGCTTTAAGCCGGCTCGGTTTACATGGATTTACGAATCCTGTAGGCCGAGGTAACTAACCTAACCATCTTATTGGGCCTCTTTAGCGGGGTGGCGGGTCGACTTTCGAGTCAGGAAAAATTGAAACCCCGTACAAAACTATATAACAATAACATGGTGAATGGTGATTTTTGTGGAGGGGGATAGGTTTAGAATACAG…	UUGCUUUAAGCCGGCUCGGUUUACAUGGAUUUACGAAUCCUGUAGGCCGAGGUAACUAACCUAACCAUCUUAUUGGGCCUC-UUUAGCGGGGUGGCGGGUCGACUUUCGAGUCAGGAAAAAUUGAAACCCCGUACAAAACUAUAUAACAAUAACAUGGUGAAU-GGUGAUUUUUGUGGAGGGG	::::::::::::(((,<<<<<<<<-<<<<<<____>>>>>>>>>>>>>><<<_______>>>,,<<<______>>>)))-------<<<<<<<--<<<-<<<<<<____>>>>-->>---->>>-->>>>>>>::::::::::::::::::::::::::::::::::::::::::::::::::	JAATLQ010032212.1	8740-9320	Arthropoda	Insecta	Lepidoptera	Nymphalidae
lepidoptera	GCA_013421005.1	Heliconius_erato_x_Heliconius_himera	2.9e-47	ATTTCTTTAGCTCTCTCGCTCTGCTCCCGTAAAAGGAGCGCACACGCTTCCATCCTGTATATCAACTAACACACACACTATACAATCAATTGAAGTCTTTTATATATGAATTCAATACTAGATGGCGCTACATGTATTTTAGATCACGCTAACGAAATGTTCTCTTTATTTTATATAGGAAAAACGCCATAATATAAAGATTGCTTAAAGCCGGCTCGGTTTACATGGATTTACGAATCCTGTAGGCCGAGGTAACTAACCTAACCATCTTATTGGGCCTCTTTAGCGGGGTGGCGGGTCGACTTTCGAGTCAGGAAAAATTGAAACCCCGTACAAAACTATATAACAATAACATGGTGAATGGTGATTTTTGTGGAGGGGGGGATAGGTTTAGAATAC…	UUGCUUAAAGCCGGCUCGGUUUACAUGGAUUUACGAAUCCUGUAGGCCGAGGUAACUAACCUAACCAUCUUAUUGGGCCUC-UUUAGCGGGGUGGCGGGUCGACUUUCGAGUCAGGAAAAAUUGAAACCCCGUACAAAACUAUAUAACAAUAACAUGGUGAAU-GGUGAUUUUUGUGGAGGGG	::::::::::::(((,<<<<<<<<-<<<<<<____>>>>>>>>>>>>>><<<_______>>>,,<<<______>>>)))-------<<<<<<<--<<<-<<<<<<____>>>>-->>---->>>-->>>>>>>::::::::::::::::::::::::::::::::::::::::::::::::::	JAATLQ010000104.1	4064-4644	Arthropoda	Insecta	Lepidoptera	Nymphalidae
lepidoptera	GCA_001485985.1	Heliconius_ethilla_aerotome	1.8e-43	AAATTAATTGTAAACATCGATAATAATTATCAACTATTATCCCAACCCAATTATATAGCAACTAACAATTATACAATCGATTGAAGTATTTTACATATGAACTCAATACTAGATGGCGCGACATGTACTATAGATCACGCTAACGAAATGTTTTCTTTATTTTATATAGGAAAAATGCCATAATTCAAAATTCGCTTTATGCCTGCCTATTCGGCTCGGTTCACATGGGTTTACGAACCCAGTAGGCCGAGGTATCTAACCTAACCATCTTATTGGGCCTCTTTTGCGGGGTGGCGGGTCGACTTACGAGTCAAGAAAAATTGAAATCCCGTACAAAACGACAATATATTACGATAATTTGTGATTTTTGATTAGAGAGGGTGAGAGGTTTAACATTAT…	GCCUGCCUAUUCGGCUCGGUUCACAUGGGUUUACGAACCCAGUAGGCCGAGGUAUCUAACCUAACCAUCUUAUUGGGCCUCUUUU-GCGGGGUGGCGGGUCGACUUACGAGUCAAGAAAAAUUGAAAUCCCGUACAAAACGACAAUAUAUUACGAUAAUUUGU-GAUUUUUGAUUAGAGAGGG	::::::::::::(((,<<<<<<<<-<<<<<<____>>>>>>>>>>>>>><<<_______>>>,,<<<______>>>)))-------<<<<<<<--<<<-<<<<<<____>>>>-->>---->>>-->>>>>>>::::::::::::::::::::::::::::::::::::::::::::::::::	FAPJ01037160.1	1319-1899	Arthropoda	Insecta	Lepidoptera	Nymphalidae
lepidoptera	GCA_018249775.1	Heliconius_hecalesia_formosus	9.5e-47	GTCTTTTACATATGAATGCAATACTAGATGGCGCTACATGTATTTTAGATCACGCTAACGAAATGTTTTCTTTATTTTATATAGGAAAAACGCCATAATATAAACGTTGCTTTAAGCCGGCTCGGTTAACATGGGTTTACGAATCCTGTAGGCCGAGGTAACTAACCTAACCATCTTATTGGGCCTCTTTTAGCGGGGTGGCGGGTCGACTTTCGAGTCAGGAAAAATTGAAACCCCGTACAAAACATAACAATAACATGGTGAATGACGATTTTTGTGGGGGGGATAGGTTCAGCATATAGTTTGAGAGGCTTTAGCAGAGTTTTGCATTTGTGTAAGTGATCACTAAAAGGCAGAAAATAAAGTTGATTATTAAACATAAATCATTAAAAAAAATTC…	UUGCUUUAAGCCGGCUCGGUUAACAUGGGUUUACGAAUCCUGUAGGCCGAGGUAACUAACCUAACCAUCUUAUUGGGCCUCUUUUAGCGGGGUGGCGGGUCGACUUUCGAGUCAGGAAAAAUUGAAACCCCGUACAAAACAUAACAAUAACA-UGGUGAAUGACGAUUUUUGUGGGGGGGAUA	::::::::::::(((,<<<<<<<<-<<<<<<____>>>>>>>>>>>>>><<<_______>>>,,<<<______>>>)))-------<<<<<<<--<<<-<<<<<<____>>>>-->>---->>>-->>>>>>>::::::::::::::::::::::::::::::::::::::::::::::::::	DWMY01152708.1	437-1018	Arthropoda	Insecta	Lepidoptera	Nymphalidae
lepidoptera	GCA_018249775.1	Heliconius_hecalesia_formosus	5.9e-46	GTCTTTTACATATGAATGCAATACTAGATGGCGCTACATGTATTTTAGATCACGCTAACGAAATGTTTTCTTTATTTTATATAGGAAAAACGCCATAATATAAACGTTGCTTTAAGCCGGCTCGGTTTACATGGGTTTACGAATCCTGTATGCCGAGGTAACTAACCTAACCATCTTATTGGGCCTCTTTAGCGGGGTGGCGGGTCGACTTTCGAGTCAGGAAAAATTGAAACCCCGTACAAAACATAACAATAACATGGTGAATGACGATTTTTGTGGGGGGGATAGGTTCAGCATACAGTTTGAGAGGCTTTAGCAGAGTTTTGCATTTGTGTAAGTGATCACTAAAAGGCAGAAAATAAAGTTTATTATTAAACATAAATCATTAAAAAAAATTCT…	UUGCUUUAAGCCGGCUCGGUUUACAUGGGUUUACGAAUCCUGUAUGCCGAGGUAACUAACCUAACCAUCUUAUUGGGCCUC-UUUAGCGGGGUGGCGGGUCGACUUUCGAGUCAGGAAAAAUUGAAACCCCGUACAAAACAUAACAAUAACA-UGGUGAAUGACGAUUUUUGUGGGGGGGAUA	::::::::::::(((,<<<<<<<<-<<<<<<____>>>>>>>>>>>>>><<<_______>>>,,<<<______>>>)))-------<<<<<<<--<<<-<<<<<<____>>>>-->>---->>>-->>>>>>>::::::::::::::::::::::::::::::::::::::::::::::::::	DWMY01152613.1	439-1019	Arthropoda	Insecta	Lepidoptera	Nymphalidae
lepidoptera	GCA_900068455.1	Heliconius_hecuba_flava	2.3e-46	AAATCGACGATGAATGAGTTATATAAATATTTATGGTAAGTATTAATTTTAAATTCATTTTTCATATCACCTGACAATTATTCTGTCGATATAAGTGTTTTACTTATAAATGCAATACTAGATGGCGCGACATGTATTTTAGATCACGCTTACGAAATGTTCTCTTTATTTTATATAGGAAAAATGCCATTATATTAGTATTGCTCTAAGCCGGCTCGGTTTACATGGGTTTACGAACCCAGTAGGCCGAGGTAACTAACCTAACCATCTTATTGGGCCTCTTTAGCGGGGTGGCGGGTCGACTTACGAGTCAGGAAAAATTGAAACCCCGTACTAAACGATATATTGAGATAATTTGTGATTTTTGAGGGGGGGGGGTAGGTTTAACAAATACGGTTC…	UUGCUCUAAGCCGGCUCGGUUUACAUGGGUUUACGAACCCAGUAGGCCGAGGUAACUAACCUAACCAUCUUAUUGGGCCUC-UUUAGCGGGGUGGCGGGUCGACUUACGAGUCAGGAAAAAUUGAAACCCCGUACUAAACGAUAUA-----------UUGAGAUAAUUUGUGAUUUUUGAGGG	::::::::::::(((,<<<<<<<<-<<<<<<____>>>>>>>>>>>>>><<<_______>>>,,<<<______>>>)))-------<<<<<<<--<<<-<<<<<<____>>>>-->>---->>>-->>>>>>>::::::::::::::::::::::::::::::::::::::::::::::::::	FAQH01057454.1	328-898	Arthropoda	Insecta	Lepidoptera	Nymphalidae
lepidoptera	GCA_013403705.1	Heliconius_hermathena	1.9e-46	GAGGTATCTTGATTAATGTCTTTAGGTATGGGTTTCAAATATTTATTCTGTATGCTGCTCCCTTAGAAGGAGCGCACACGCTTTCATACTGTATATCAACTAACTAATGAATACAATACTAGATGGCGCTACAGGTATTTTAGATCACGCTAACGAAATGTTCTCCTTATTTTATATAGGAAAACGCCATTATATTGAGATTGCTTAAAGCCGGCTCGGTTTACATGGGTTTACGAATCCTGTAGGCCGAGGTAACTAACCTAACCATCTTATTGGGCCTCTTTAGCGGGGTGGCGGGTCGACTTTCGAGTCAGGAAAAATTGAAACCCCGTACAAAACGTAACAATAACATGGTAAATGTCGATTTTTGTGGAGGAGGATAGGTTTAGCATATATAGT…	UUGCUUAAAGCCGGCUCGGUUUACAUGGGUUUACGAAUCCUGUAGGCCGAGGUAACUAACCUAACCAUCUUAUUGGGCCUC-UUUAGCGGGGUGGCGGGUCGACUUUCGAGUCAGGAAAAAUUGAAACCCCGUACAAAACGUAACAAUAACAUGGUAAAUGUCGAUUUUUGUGGAGGAGGAUA	::::::::::::(((,<<<<<<<<-<<<<<<____>>>>>>>>>>>>>><<<_______>>>,,<<<______>>>)))-------<<<<<<<--<<<-<<<<<<____>>>>-->>---->>>-->>>>>>>::::::::::::::::::::::::::::::::::::::::::::::::::	JAAIXJ010000143.1	333641-334222	Arthropoda	Insecta	Lepidoptera	Nymphalidae
lepidoptera	GCA_900067975.1	Heliconius_heurippa	1.2e-48	GTAAGGCAATATTTTAAAAGAATCTGTATTAATAATAATTATCAACTATCATCCCAACCCAATTATATAACAATTAATTATACAATCGATTGAAGTATTTTACATATGAATTCAATACTAGATGGCGCGACATGTACTTTAGTTCACGCTAACGAAATGTTCTCTTTATTTTATATACAAAAAATGCCATGAAACAAAATTCGCTTCAAGCCGGCTCGGTTTACATGGGTTTACGAACTCAGTAGGCCGAGGTAACTAACCTAACCATCTTATTGGGCCTCTTTAGCGGGGTGGCGGGTCGACTTACGAGTCAGGAAAAATTGAAACCCCGTACAAAACGAAAATATAATACGATGGTTTGTTATTTTTGAGGGGGGGGATAGGTTTAACATTATGCAG…	UCGCUUCAAGCCGGCUCGGUUUACAUGGGUUUACGAACUCAGUAGGCCGAGGUAACUAACCUAACCAUCUUAUUGGGCCUC-UUUAGCGGGGUGGCGGGUCGACUUACGAGUCAGGAAAAAUUGAAACCCCGUACAAAACGAAAAUAUAAUACGAUGGUUUGUUAUUUUUGAGGGGGGGGAUA	::::::::::::(((,<<<<<<<<-<<<<<<____>>>>>>>>>>>>>><<<_______>>>,,<<<______>>>)))-------<<<<<<<--<<<-<<<<<<____>>>>-->>---->>>-->>>>>>>::::::::::::::::::::::::::::::::::::::::::::::::::	FAPY01012669.1	13064-13645	Arthropoda	Insecta	Lepidoptera	Nymphalidae
lepidoptera	GCA_018230445.1	Heliconius_hewitsoni	6.3e-47	TTTAGCTCTCTCTCTCTGCTCCCATAAAAGGAGCGCACATGCTTCCACCTGTATCCACTAACACACACACACACACACTATACAATCAGTTGAAGTCTTTTACGTATGAATGCAATACTAGATGGCGCTACATGTATTTTAGATCACGCTAACGAAATGTTCTCTTTATTTTATATAGAAAAACCGCCATGATGTGAAAATTGCTTTAAGCCGGCTCGGTTAACATGGATTTACGAATCCGGTAGGCCGAGGTAACTAACCTAACCATCTTATTGGGCCTCTTTAGCGGGGTGGCGGGTCGACTTTCGAGTCAGGAAAAATTGAAACCCCGTACAAAACATAACAATAACATGGTGAATGATTTTTGTGGAGGGAGGTTTAACATATACAGTTTCAGAA…	UUGCUUUAAGCCGGCUCGGUUAACAUGGAUUUACGAAUCCGGUAGGCCGAGGUAACUAACCUAACCAUCUUAUUGGGCCUC-UUUAGCGGGGUGGCGGGUCGACUUUCGAGUCAGGAAAAAUUGAAACCCCGUACAAAACAUAACAAUAACAUGGUGAAUGAUUUUUGUGGAGGGAGGUUUAA	::::::::::::(((,<<<<<<<<-<<<<<<____>>>>>>>>>>>>>><<<_______>>>,,<<<______>>>)))-------<<<<<<<--<<<-<<<<<<____>>>>-->>---->>>-->>>>>>>::::::::::::::::::::::::::::::::::::::::::::::::::	DWAN01013968.1	3007-3588	Arthropoda	Insecta	Lepidoptera	Nymphalidae
lepidoptera	GCA_900068475.1	Heliconius_hierax	2e-46	ATTCACTTTTCATATCACCTGACAATTATTCTGTCGATTTAATTGTTTTACTTATAAATGCAATACTAGATGGCGCGACATGTATTTTAGATCACGCTAACGAAATGTTCTCTTTATTTTATATAGGAAAAATGCAATAATATATATATTGCTTTAAGCCGGCTCGGTTTACATGGGTTTACGAACCCAGTAGGCCGAGGTAACTAACCTAACCAACTTATTGGGCCTCTTTAGCGGGGTGGCGGGTCGACTTACGAGTCAGGAAAAATTGAAACCCCGTACTAAACGATATATTGAGACAATTTGTGATTTTTGAGGGGGGGGG	UUGCUUUAAGCCGGCUCGGUUUACAUGGGUUUACG.................AACCCAGUAGGCCGAGGUAACUAA..........CCUAACCAACUUAU....UGGGCCUC-UUUAGCGGGGUGGCGGGUCGACUUACGAGUCAGGAAAAAUUGAAACCCCGUACUAAACGAUA-----------UAUUGAGACAAUUUGUGAUUUUUGAGGG	::::::::::::(((,<<<<<<<<-<<<<<<____~~~~~~~~~~~~~~~~~>>>>>>>>>>>>>><<<_______~~~~~~~~~~>>>,,<<<______~~~~>>>)))-------<<<<<<<--<<<-<<<<<<____>>>>-->>---->>>-->>>>>>>::::::::::::::::::::::::::::::::::::::::::::::::::	FAQL01193016.1	1-519	Arthropoda	Insecta	Lepidoptera	Nymphalidae
lepidoptera	GCA_021202915.1	Heliconius_himera	6.5e-48	TTCTTTAGCTCTCTCTCTCTCTCTGCTCCCGTAAAAAGAGCGCACACGCTTCCACCTTGTATATCAACTAACACACACTATACAATCAATTGAAGTCTTTTATATATGAATTCAATACTAGATGGCGCTACATGTATTTTAGATCACGCTAACGAAATGTTCTCTTTATTTTATATAGGAAAAACGCCATAATATAAAGATTGCTTTAAGCCGGCTCGGTTTACATGGATTTACGAATCCTGTAGGCCGAGGTAACTAACCTAACCATCTTATTGGGCCTCTTTAGCGGGGTGGCGGGTCGACTTTCGAGTCAGGAAAAATTGAAACCCCGTACAAAACTATATAACAATAACATGGTGAATGGTGATTTTTGTGGAGGAGGATAGGTTTAGAATACAG…	UUGCUUUAAGCCGGCUCGGUUUACAUGGAUUUACGAAUCCUGUAGGCCGAGGUAACUAACCUAACCAUCUUAUUGGGCCUC-UUUAGCGGGGUGGCGGGUCGACUUUCGAGUCAGGAAAAAUUGAAACCCCGUACAAAACUAUAUAACAAUAACAUGGUGAAU-GGUGAUUUUUGUGGAGGAG	::::::::::::(((,<<<<<<<<-<<<<<<____>>>>>>>>>>>>>><<<_______>>>,,<<<______>>>)))-------<<<<<<<--<<<-<<<<<<____>>>>-->>---->>>-->>>>>>>::::::::::::::::::::::::::::::::::::::::::::::::::	JAJHJA010000815.1	37171-37751	Arthropoda	Insecta	Lepidoptera	Nymphalidae
lepidoptera	GCA_018230405.1	Heliconius_hortense	2.4e-44	TGGTCCATGCTACCAAGAATGATATAAAAGTGGTCCTTGATCAAGAAAAGGTTTAACTCTCTCTCGCGCACACACACTATACAAATCAATTGAAGTCTTTTACATATGAATGCAATACTAGATGGCGCTACATGTATTTTAGATCACGCTAACGAAATGTTTTCTTTATTTTATATAGGAAAAACGCCATATTATAAACATTGCTTTAAGCCGGCTCGGTTTACATGGGTTTACGAATCCTGTAGGCCGAGGTAACTAACCTAACCATCTTATAGGGCCTCTTTAGCGAGGTGGCGGGTCGACTTTCGAGTCAGGAAAAATTGAAACCCCGTACAAAACATAACAATAACATAGTGAATGACGATTTTTGTGGGGGGGATAGGTTTAGCAGATACAGTT…	UUGCUUUAAGCCGGCUCGGUUUACAUGGGUUUACGAAUCCUGUAGGCCGAGGUAACUAACCUAACCAUCUUAUAGGGCCUC-UUUAGCGAGGUGGCGGGUCGACUUUCGAGUCAGGAAAAAUUGAAACCCCGUACAAAACAUAACAAUAACAUA-GUGAAUGACGAUUUUUGUGGGGGGGAUA	::::::::::::(((,<<<<<<<<-<<<<<<____>>>>>>>>>>>>>><<<_______>>>,,<<<______>>>)))-------<<<<<<<--<<<-<<<<<<____>>>>-->>---->>>-->>>>>>>::::::::::::::::::::::::::::::::::::::::::::::::::	DWAL01000198.1	1845-2425	Arthropoda	Insecta	Lepidoptera	Nymphalidae
lepidoptera	GCA_018231725.1	Heliconius_charithonia	5.6e-44	CTCTCTCTCTCTCTCTCTCTGCTCCCATAAAAGGAGCGCGCACGCTCTCATCCTATATATCAACTAACACACACACAGTATACAACCAATTGAGGTTTTTTACATATGAATGCAATACTAGATGGCGCTACATGTATTTTAGATCACGCTAACGAAATGTTCTCTTTATTTTATATAGGAAAATCGCCATAATATAAAAATTGCTTTAAGCCGGCTCGGTTTACATGGATTCACGAATCCTGTAGGCCGAGGTAACTAACCTAACCATCTTATCGGGCCTCTTTAGCGGGGTGGCGGGTCGACTTCCGAGTCAGGAAAAATTGAAACCCCGTACAAAACATAACAGTAACATGGTGAATGACGATTTTTGTGGAGGGGGATAGATTTAGCATAAACAAT…	UUGCUUUAAGCCGGCUCGGUUUACAUGGAUUCACGAAUCCUGUAGGCCGAGGUAACUAACCUAACCAUCUUAUCGGGCCUC-UUUAGCGGGGUGGCGGGUCGACUUCCG....AGUCAGGAAAAAUUGAAACCCCGUACAAAACAUAACAGUAACAUGGUGAAUGACGAUUUUUGUGGAGGGGGAUA	::::::::::::(((,<<<<<<<<-<<<<<<____>>>>>>>>>>>>>><<<_______>>>,,<<<______>>>)))-------<<<<<<<--<<<-<<<<<<____~~~~>>>>-->>---->>>-->>>>>>>::::::::::::::::::::::::::::::::::::::::::::::::::	DVQL01050518.1	398-979	Arthropoda	Insecta	Lepidoptera	Nymphalidae
lepidoptera	GCA_001485965.1	Heliconius_ismenius	1.8e-43	TGTATTTTGAAATTAATTGTAAACATCGAAAATAATAATCAACTATCAGCCCAACCCAATTATATATAAACTAACAATTATACAATCGATTGAAATATTTTACACATGAATTAAATACTAGATGGCGCGACATGTACTATAGATCACGCTAACGAAATGTTTTCTTTATTTTATATAGGAAAAATGCCATAAATCAAAATTCGCTTAAAGCCGGCTCGGTTCACATGGGTTTACGAACCCAGTAGGCCGAGGTATCTAACCTAACCATCTTATTGGGCCTCTTTTGCGGGGTGGCGGGTCGACTTACGAGTCAAGAAAAATTGAAATCCCGTACAAAACGATAATNNNNNNNNNNNNNNNNNNNNNNNNNNNNNNNNNNNNNNNNNNNNNNNNNNNNNN…	UCGCUUAAAGCCGGCUCGGUUCACAUGGGUUUACGAACCCAGUAGGCCGAGGUAUCUAACCUAACCAUCUUAUUGGGCCUCUUUU-GCGGGGUGGCGGGUCGACUUACGAGUCAAGAAAAAUUGAAAUCCCGUACAAAACGAUAAUNNNNNNNNNNNNNNNNNNNNNNNNNNNNNNNNNNNNN	::::::::::::(((,<<<<<<<<-<<<<<<____>>>>>>>>>>>>>><<<_______>>>,,<<<______>>>)))-------<<<<<<<--<<<-<<<<<<____>>>>-->>---->>>-->>>>>>>::::::::::::::::::::::::::::::::::::::::::::::::::	FAPP01021494.1	681-1262	Arthropoda	Insecta	Lepidoptera	Nymphalidae
lepidoptera	GCA_000313835.2	Heliconius_melpomene_melpomene	1.1e-47	CAGGCGTAGCCGCGTCCGGGTCCGCTAGTTAATAATAATTATCAACTATCATCCCAACCCAATTATATAACAATTAATTATACAATCGATTGAAGTATTTTACATATGAATTCAATACTAGATGGCGCGACATGTACTTTAGTTCACGCTAACGAAATGTTCTCTTTATTTTATATACAAAAAATGCCATGAAACAAAATTCGCTTCAAGCCGGCTCGGTTTACAAGGGTTTACGAACCCAGTAGGCCGAGGTAACTAACCTAACCATCTTATTGGGCCTCTTTAGCGGGGTGGCGGGTCGACTTACGAGTCAGGAAAAATTGAAACCCCGTACAAAACGATAATATAATACGATGATTTGTTATTTTTGAGGGGGGGGATAGGTTAAACATTATGCAG…	UCGCUUCAAGCCGGCUCGGUUUACAAGGGUUUACGAACCCAGUAGGCCGAGGUAACUAACCUAACCAUCUUAUUGGGCCUC-UUUAGCGGGGUGGCGGGUCGACUUACGAGUCAGGAAAAAUUGAAACCCCGUACAAAACGAUAAUAUAAUACGAUGAUUUGUUAUUUUUGAGGGGGGGGAUA	::::::::::::(((,<<<<<<<<-<<<<<<____>>>>>>>>>>>>>><<<_______>>>,,<<<______>>>)))-------<<<<<<<--<<<-<<<<<<____>>>>-->>---->>>-->>>>>>>::::::::::::::::::::::::::::::::::::::::::::::::::	HE671273.1	38763-39344	Arthropoda	Insecta	Lepidoptera	Nymphalidae
lepidoptera	GCA_013403645.1	Heliconius_nattereri	1.6e-48	TTAATTTACAATTAATTGTAAACATCGATAATAATTATCAACTATTATCCCAACCCCAAATATATATCAACTAACAATTACACAATCGATTGGAGTATTTTACATATGAATGCAATACTAGATGGCGCGACATGTACTATAGATCACGCTCACGAAACGTTTTCTTTATTTTATATAGGAAAAATGTCATGAAACAAAATTTGCTAAAAGCCGGCTCGGTTTACATGGGTTTACGAACCCAGTAGGCCGAGGTATCTAACCTAACCATCTTATTGGGCCTCTTTAGCGGGGTGGCGGGTCGACTTACGAGTCAAGAAAAATTGAAACCCCGTACAAAACAATAATATAATACGAAAATTTGTGATTTTTGAGGGGGAGGATAGGTTTAACATTATGCAT…	UUGCUAAAAGCCGGCUCGGUUUACAUGGGUUUACGAACCCAGUAGGCCGAGGUAUCUAACCUAACCAUCUUAUUGGGCCUC-UUUAGCGGGGUGGCGGGUCGACUUACGAGUCAAGAAAAAUUGAAACCCCGUACAAAACAAUAAUAUAAUACGAAAAUUUGUGAUUUUUGAGGGGGAGGAUA	::::::::::::(((,<<<<<<<<-<<<<<<____>>>>>>>>>>>>>><<<_______>>>,,<<<______>>>)))-------<<<<<<<--<<<-<<<<<<____>>>>-->>---->>>-->>>>>>>::::::::::::::::::::::::::::::::::::::::::::::::::	JAAIXI010000240.1	3611206-3611787	Arthropoda	Insecta	Lepidoptera	Nymphalidae
lepidoptera	GCA_016802625.1	Heliconius_numata	3.3e-49	AAATTTTTTAAATTTATTGTGAACATCGATAACAATAATCAACTATCATCCCAACCCAATTATATATCAACTAACAATTATACAATCGATTGAAATATTTTACACATGAATTAAATACTAGATGGCGCGACATGTACTATAGATCACGCTAACGAAATGTTTTCTTTATTCTATATAGGAAAAATGCCATAAATCAAAAATCGCTTTAAGCCGGCTCGGTTCACATGGGTTTACGAACCCAGTAGGCCGAGGTATCTAACCTAACCATCTTATTGGGCCTCTTTTGCGGGGTGGCGGGTCGACTTACGAGTCAAGAAAAATTGAAACCCCGTACAAAATGATAATATATTAATTAATTTGTGATTTTTGAGGGGTGGTTTTTGATTTTTTGAGGAGTGA…	UCGCUUUAAGCCGGCUCGGUUCACAUGGGUU..UACGAACCCAGUAGGCCGAGGUAUCUAACCUAACCAUCUUAU..UGGGCCUCUUUU-GCGGGGUGGCGGGUCGACUUACG....AGUCAAGAAAAAUUGAAACCCCGUACAAAAUGAUAAUAUAUUAAUUAAUUUGU--GAUUUUUGAGGGGUGGUUU	::::::::::::(((,<<<<<<<<-<<<<<<..____>>>>>>>>>>>>>><<<_______>>>,,<<<______..>>>)))-------<<<<<<<--<<<-<<<<<<____~~~~>>>>-->>---->>>-->>>>>>>::::::::::::::::::::::::::::::::::::::::::::::::::	JAEBDU010013262.1	112909-113488	Arthropoda	Insecta	Lepidoptera	Nymphalidae
lepidoptera	GCA_900068735.1	Heliconius_pachinus	3e-48	GTAAGGCAATATTTAAAAAGAATCTGTATTAATAATAATTATCAACTATCATCCCAACCCAATTATATAACAATTAATTATACAATCGATTGAAGTATTTTACATATGAATTCAATACTAGATGGCGCGACATGTACTTTAGTTCACGCTAACGAAATGTTCTCTTTATTTTATATACAAAAAATGCCATGAAACAAAATTCGCTTCAAGCCGGCTCGGTTTACATGGGTTTACGAACCCAGTAGGCCGAGGTAACTAACCTAACCATCTTATTGGGCCTCTTTAGCGGGGTGGCGGGTCGACTTACGAGTCAGGAAAAATTGAAACCCCGTACAAAACGATAATATAATACGATGATTTGCTATTTTTGAGGGGGGGGATAGGTTAAACATTATGCAG…	UCGCUUCAAGCCGGCUCGGUUUACAUGGGUUUACGAACCCAGUAGGCCGAGGUAACUAACCUAACCAUCUUAUUGGGCCUC-UUUAGCGGGGUGGCGGGUCGACUUACGAGUCAGGAAAAAUUGAAACCCCGUACAAAACGAUAAUAUAAUACGAUGAUUUGCUAUUUUUGAGGGGGGGGAUA	::::::::::::(((,<<<<<<<<-<<<<<<____>>>>>>>>>>>>>><<<_______>>>,,<<<______>>>)))-------<<<<<<<--<<<-<<<<<<____>>>>-->>---->>>-->>>>>>>::::::::::::::::::::::::::::::::::::::::::::::::::	FASS01035408.1	2519-3100	Arthropoda	Insecta	Lepidoptera	Nymphalidae
lepidoptera	GCA_001486225.1	Heliconius_pardalinus_sergestus	1.6e-47	TAAATTTTTCAATTAATTGTAAACATCGATAATAATTATCAACTATCATCCCTACCCAATTATATATCAAGTAACAATTATACAATCGATTGAAGTATTTTACATATGAGTTCAATACTAGATGGCGCGACATGTACTATAGATCACGCTAACGAAATGTTTTCTTTATTTTATATAGAAAAAATGTCATTAATCAAAATTCGCTTTAAGCCGGCTCGGTTCACATGGGTTTACGAACCCAGTAGGCCGAGGTATCTAACCTAACCATCTTATTGGGCCTCTTTTGCGGGGTGGCAGGTCGACTTACGAGTCAAGAAAAATTGAAACCCCGTACAAAACGATAATATATTACGATAATTTACGATTTTTGAGGGGCGGTAGGTTTAACATTATACAGTT…	UCGCUUUAAGCCGGCUCGGUUCACAUGGGUUUACGAACCCAGUAGGCCGAGGUAUCUAACCUAACCAUCUUAUUGGGCCUCUUUU-GCGGGGUGGCAGGUCGACUUACGAGUCAAGAAAAAUUGAAACCCCGUACAAAACGAUAAUAUAUUACGAUAAUU-UACGAUUUUUGAGGGGCGGUAG	::::::::::::(((,<<<<<<<<-<<<<<<____>>>>>>>>>>>>>><<<_______>>>,,<<<______>>>)))-------<<<<<<<--<<<-<<<<<<____>>>>-->>---->>>-->>>>>>>::::::::::::::::::::::::::::::::::::::::::::::::::	FASU01020705.1	15813-16393	Arthropoda	Insecta	Lepidoptera	Nymphalidae
lepidoptera	GCA_018231645.1	Heliconius_ricini	7.1e-44	AAATACAACAAGAGATATCTATCACTTTCTTGTTCTAGTATGTTTTTAGTGAATAAAAAGACACATACACACACACACTATACAATCAAATGAAGTCTTTTACGTATGAATGCATTACTAGATGGCGCTACATGTATTTTAGATCACGCTAACAAAATGTTCTCTTTATTTTATATAGGAAAAACGCCATTTTATTATGATTGCTTAAAGCCGGCTCGGTTTACATGGATTTACGAATCCTGTAGGTCGAGGTAACTAACGTAACCATCTTATTGGGCCTCTTTAGCGGGGTGGCGGGTCGACTTTCGAGTCAGGAAAAATTGAAACCCCGCACAAAACATAACAATATGGTGAAAGACGATTTTTGTGGAGGGGATGGGTTTAGCGTATACAGTTAGA…	UUGCUUAAAGCCGGCUCGGUUUACAUGGAUUUACGAAUCCUGUAGGUCGAGGUAACUAACGUAACCAUCUUAUUGGGCCUC-UUUAGCGGGGUGGCGGGUCGACUUUCGAGUCAGGAAAAAUUGAAACCCCGCACAAAACAUAACAAUAUGGUGAAAGACGAUUUUUGUGGAGGGGAUGGGUU	::::::::::::(((,<<<<<<<<-<<<<<<____>>>>>>>>>>>>>><<<_______>>>,,<<<______>>>)))-------<<<<<<<--<<<-<<<<<<____>>>>-->>---->>>-->>>>>>>::::::::::::::::::::::::::::::::::::::::::::::::::	DVQM01052349.1	1339-1920	Arthropoda	Insecta	Lepidoptera	Nymphalidae
lepidoptera	GCA_018237945.1	Heliconius_sapho	6.5e-47	TTTAGCTCTCTCTCTCTGCTCCCATAAAAGGAGCGCACACGCTTCCACCTGTATCCACTAACACACACACACACACACTATACAATCAGTTGAAGTCTTTTACGTATGAATGCAATACTAGATGGCGCTACATGTATTTTAGATCACGCTAACGAAATGTTCTCTTTATTTTATATAGAAAAACCGCCATGATGTGAAAATTGCTTTAAGCCGGCTCGGTTAACATGGATTTACGAATCCGGTAGGCCGAGGTAACTAACCTAACCATCTTATTGGGCCTCTTTAGCGGGGTGGCGGGTCGACTTTCGAGTCAGGAAAAATTGAAACCCCGTACAAAACATAACAATAACATGGTGAATGATTTTTGTGGAGGGAGGTTTAACATATAGTTTGAGAAAC…	UUGCUUUAAGCCGGCUCGGUUAACAUGGAUUUAC.GAAUCCGGUAGGCCGAGGUAACUAA..............CCUAACCAUCUUAUUGGGCCUC-UUUAGCGGGGUGGCGGGUCGACUUUCG.......AGUCAGGAAAAAUUGAAACCCCGUACAAAACAUAACAAUAACAUGGUGAAUGAUUUUUGUGGAGGGAGGUUUAA	::::::::::::(((,<<<<<<<<-<<<<<<___._>>>>>>>>>>>>>><<<_______~~~~~~~~~~~~~~>>>,,<<<______>>>)))-------<<<<<<<--<<<-<<<<<<____~~~~~~~>>>>-->>---->>>-->>>>>>>::::::::::::::::::::::::::::::::::::::::::::::::::	DWAE01031661.1	279-860	Arthropoda	Insecta	Lepidoptera	Nymphalidae
lepidoptera	GCA_917862395.1	Heliconius_sara	9.1e-48	ATGAAACCATAGTTTTAACTCCTCTATAAAAACAAAAGATTTTTCCAAAAATGAAAGTCCACACACACACACACACACTATACAATCAGTTGAAGTCTTTTACGTATGAATGCAATACTAGATGGCGCTATATGTATTTTAGATCACGCTAACGAAATGTTCTCTTTATTTTATATAGGAAAAACGCCATAATGAAACAATTGCTTTAAGCCGGCTCGGTTTACATGGATTTACGAATCCTGTAGGCCGAGGTAACTAACCTAACCATCTTATTGGGCCTCTTTAGCGGGGTGGCGGGTCGACTTTCGAGTCAGGAAAAATTGAAACCCCGTACTAAACATAACAATAACATGGTGAATAACGATTTTTGAGGGAATAGGTTTAGCATATACAGTCTGA…	UUGCUUUAAGCCGGCUCGGUUUACAUGGAUUUACGAAUCCUGUAGGCCGAGGUAACUAACCUAACCAUCUUAUUGGGCCUC-UUUAGCGGGGUGGCGGGUCGACUUUCGAGUCAGGAAAAAUUGAAACCCCGUACUAAACAUAACAAU-AACAUGGUGAAUAACGAUUUUUGAGGGAAUAGGU	::::::::::::(((,<<<<<<<<-<<<<<<____>>>>>>>>>>>>>><<<_______>>>,,<<<______>>>)))-------<<<<<<<--<<<-<<<<<<____>>>>-->>---->>>-->>>>>>>::::::::::::::::::::::::::::::::::::::::::::::::::	OU860795.1	8394687-8395267	Arthropoda	Insecta	Lepidoptera	Nymphalidae
lepidoptera	GCA_018249795.1	Heliconius_telesiphe_telesiphe	6.1e-47	CTCTCTCTCTCTCTTTGCTCCCGTAAAAGCAGCGCAAACGCTTCCAGCATGTATATCAACTAACACACACACACACACAATACAATCAATTGAAGTCTTTTACATATGAATGCAATACTAGATGGCGCTACATGTATTTTAGATCACGCTAACGAAATGTTTTCTGTATATTATATACGAAAAACGCCATAATGTAAACATTGCTTTAAGCCGGCTCGGTTTACATGGGTTTACGAATCCTGTAGGCCGAGGTAACTAACCTAACCATCTTATTGGGCCTCTTTAGCGGGGTGGCGGGTCGACTTTCGAGTCAGGAAAAATTGAAACCCCGTACAAAACATAACAATAACATGGTGAATGACGATTTTTGTGGGGGGGATAGGTTTAGCATATACAGTT…	UUGCUUUAAGCCGGCUCGGUUUACAUGGGUUUACGAAUCCUGUAGGCCGAGGUA.ACUAACCUAACCAUCUUAUUGGGCCUC-UUUAGCGGGGUGGCGGGUCGACUUUCG.........................AGUCAGGAAAAAUUGAAACCCCGUACAAAACAUAACAAUAACA-UGGUGAAUGACGAUUUUUGUGGGGGGGAUA	::::::::::::(((,<<<<<<<<-<<<<<<____>>>>>>>>>>>>>><<<__._____>>>,,<<<______>>>)))-------<<<<<<<--<<<-<<<<<<____~~~~~~~~~~~~~~~~~~~~~~~~~>>>>-->>---->>>-->>>>>>>::::::::::::::::::::::::::::::::::::::::::::::::::	DWLH01027309.1	1979-2559	Arthropoda	Insecta	Lepidoptera	Nymphalidae
lepidoptera	GCA_018249795.1	Heliconius_telesiphe_telesiphe	2.4e-45	CTCTCTCTCTCTCTTTGCTCCCGTAAAAGCAGCGCAAACGCTTCCAGCATGTATATCAACTAACACACACACACACACTATACAATCAATTGAAGTCTTTTACATATGAATGCAATACTAGATGGCGCTACATGTATTTTAGATCACGCTAACGAAATGTTTTCTTTATTTTATATACGAAAAACGCCATAATGTAAACATTGCTTTAAGCCGGCTTGGTTTACATGGGTTTACGAATCCTGTAGGCCGAGGTAACTAACCTAACCATCTTATTGGGCCTCTTTAGCGGGGTGGCGGGTCGACTTTCGAGTCAGGAAAAATTGAAACCCCGTACAATACATAACAATAACATGGTGAATGACGATTTTTGTGGGGGGGATAGGTTTAGCATATACAGTT…	UUGCUUUAAGCCGGCUUGGUUUACAUGGGUUUACGAAUCCUGUAGGCCGAGGUA.ACUAACCUAACCAUCUUAUUGGGCCUC-UUUAGCGGGGUGGCGGGUCGACUUUCG.........................AGUCAGGAAAAAUUGAAACCCCGUACAAUACAUAACAAUAACAUG-GUGAAUGACGAUUUUUGUGGGGGGGAUA	::::::::::::(((,<<<<<<<<-<<<<<<____>>>>>>>>>>>>>><<<__._____>>>,,<<<______>>>)))-------<<<<<<<--<<<-<<<<<<____~~~~~~~~~~~~~~~~~~~~~~~~~>>>>-->>---->>>-->>>>>>>::::::::::::::::::::::::::::::::::::::::::::::::::	DWLH01093248.1	724-1304	Arthropoda	Insecta	Lepidoptera	Nymphalidae
lepidoptera	GCA_900068805.1	Heliconius_timareta_timareta	2.6e-48	GTAAGGCAATATTTTAAAAGAATCTGTATTAATAATAATTATCAACTATCATCCCAACCCAATTATATAACAATTAATTATACAATCGATTGAAGTATTTTACATATGAATTCAATACTAGATGGCGCGACATGTACTTTAGTTCACGCTAACGAAATGTTCTCTTTATTTTATATACAAAAAATGCCATGAAACAAAATTCGCTTCAAGCCGGCTCGGTTTACATGGGTTTACGAACTCAGTAGGCCGAGGTAACTAACCTAACCATCTTATTGGGCCTCTTTAGCGGGGTGGCGGGTCGACTTACGAGTCAGGAAAAATTGAAACCCCGTACAAAACGATAATATAATACGATGATTTGTTATTTTTGAGGGGGGGGATAGGTTTAACATTATGCAG…	UCGCUUCAAGCCGGCUCGGUUUACAUGGGUUUACGAACUCAGUAGGCCGAGGUAACUAACCUAACCAUCUUAUUGGGCCUC-UUUAGCGGGGUGGCGGGUCGACUUACGAGUCAGGAAAAAUUGAAACCCCGUACAAAACGAUAAUAUAAUACGAUGAUUUGUUAUUUUUGAGGGGGGGGAUA	::::::::::::(((,<<<<<<<<-<<<<<<____>>>>>>>>>>>>>><<<_______>>>,,<<<______>>>)))-------<<<<<<<--<<<-<<<<<<____>>>>-->>---->>>-->>>>>>>::::::::::::::::::::::::::::::::::::::::::::::::::	FAUB01007089.1	1872-2453	Arthropoda	Insecta	Lepidoptera	Nymphalidae
lepidoptera	GCA_900068815.1	Heliconius_wallacei	1e-45	TTTAAAATAAACTGTAAATATCAAAAATAATTATCAACTTTTATTATCAACCCAATTACTTATATATCAACTAACAATTATACAATCGATTGAAGTATTTTACATATGAATTCAATACTAGATGGCGGCACATGTACTTTAGATCACGCTAACGAAATGTTATCTTTATTTCATATGGGAAAAATGCCATGATACGTAAATCGCTTAGAGCCGGCTCGGTTTACATGGGTTTACGAATCCAGTAGGCCGAGGTAACTAACCTAACCATCTTATTGGGCCTCTTTAGCGGAGTGGCGGGTCGACTTACGAGTCAAGAAAAAATTGAAACTCCGCACAAAACTATACTTATATTACGATAAATTGTGATTTTTGGGGGGATAGGTTATTAACATATACGAT…	UCGCUUAGAGCCGGCUCGGUUUACAUGGGUUUACGAAUCCAGUAGGCCGAGGUAACUAACCUAACCAUCUUAUUGGGCCUC-UUUAGCGGAGUGGCGGGUCGACUUACGAGUCAAGAAAAaAUUGAAACUCCGCACAAAACUAUACUUAUAUUACGAUAAAUUGUGAUUUUUGGGGGGAUAGGU	::::::::::::(((,<<<<<<<<-<<<<<<____>>>>>>>>>>>>>><<<_______>>>,,<<<______>>>)))-------<<<<<<<--<<<-<<<<<<____>>>>-->>---.->>>-->>>>>>>::::::::::::::::::::::::::::::::::::::::::::::::::	FAUM01178419.1	573-1155	Arthropoda	Insecta	Lepidoptera	Nymphalidae
lepidoptera	GCA_900068825.1	Heliconius_xanthocles	1.8e-44	ATAATGAGTATATAAATATTTGTGGTAAGTATTAAAAAAAATAGAATTTATATTCACTTTTCATGTCACCTGACAATTATTCTGTCGATTTAATTGTTTTACTTATAAATGCAATACTAGATGGCGCGACATGTATTTTAGATCACGCTAACGAAATGTTCTCTTTATTTTATATAGAAAAAATGCAATAATGTAAAGATTGCTTTAAAGCCGGCTCGGTTTACATGGGTTTACGAATCCAGTAGGCCGAGGTAACTAACCTAACCAACTTATTGGGCCTCTTTAGCGGGGTGGCGGGTCGACTTACGAGTCAGGAAAAATTGAAACCCCGTACTAAACGATATATTGAGATAATTTGTGATTTTTGAGGGGGGGGGTAGGTTTAACATATATGGTTCG…	UGCUUUAAAGCCGGCUCGGUUUACAUGGGUUUACGAAUCCAGUAGGCCGAGGUAACUAACCUAACCAACUUAUUGGGCCUC-UUUAGCGGGGUGGCGGGUCGACUUACGAGUCAGGAAAAAUUGAAACCCCGUACUAAACGAUAUAUUGAGAUAAUUUGUGAUUUUUGAGGGGGGGGGUAGGU	::::::::::::(((,<<<<<<<<-<<<<<<____>>>>>>>>>>>>>><<<_______>>>,,<<<______>>>)))-------<<<<<<<--<<<-<<<<<<____>>>>-->>---->>>-->>>>>>>::::::::::::::::::::::::::::::::::::::::::::::::::	FAUE01029235.1	496-1077	Arthropoda	Insecta	Lepidoptera	Nymphalidae
lepidoptera	GCA_002156985.1	Helicoverpa_armigera	1.9e-44	GGCCAAGGGTGCTAAATAGTCCATAAATAGCCGCTTGTCATAAAAAGTGGTAGTTCTAAATGGTCAGCCAAAAAACAAGAGCCGGAACATTGATTTCTATAGGGTAAACTAGATGGCGCTGTCCTTTTCCTGCCAGTTTCTGAATCGCGCTATAGAGATTTTTTTGCGGATCCATATAAAGGCCGGTTGCCGGTGTTTCATTGCTTTGGGCCGGCTCGGTCTGTAGTGGTTTGAGAACTCTATGGGCCGAGGCAACTAACCTAACCAACTTCTAGGGCCTCTTTTGCGGGGTGGCGGGTCGGCTCTCGAGTCAGGAAAAATTGAAACCCCGCACCAAAACTAAATGAACTCTCTCAACTCATGGTGCAATATTTTTATTAGATAGGTAATATAAACATA…	UUGCUUUGGGCCGGCUCGGUCUGUAGUGGUUUGAGAACUCUAUGGGCCGAGGCAACUAACCUAACCAACUUCUAGGGCCUCUUUU-GCGGGGUGGCGGGUCGGCUCUCGAGUCAGGAAAAAUUGAAACCCCGCACCAAAACUAAAUGAACUCUC---UCAACUCAUGGUGCAAUAUUUUUAUU	::::::::::::(((,<<<<<<<<-<<<<<<____>>>>>>>>>>>>>><<<_______>>>,,<<<______>>>)))-------<<<<<<<--<<<-<<<<<<____>>>>-->>---->>>-->>>>>>>::::::::::::::::::::::::::::::::::::::::::::::::::	KZ149830.1	35812-36390	Arthropoda	Insecta	Lepidoptera	Noctuidae
lepidoptera	GCA_022581195.1	Helicoverpa_zea	1.3e-44	ACCTGGCCAAGGGTGCTAGTCCATAAATAGCCGCTTGTAATAAAAAGTGGTAGTTCTAAATGGTCAGCCAAAAAACAAGAGCCGGAACATTGATTTCTATAGGGTAAACTAGATGGCGCTGTTCTTTTCCTGCCAGTTTCTGAATCGCGCTATAGAGATTTTTTTGCGGATCCATATAAAGGCCGGTTGCCGGGGTTTCATTGCTTTGGGCCGGCTCGGTCTGTAGTGGTTCGAGAACTCTATGGGCCGAGGCAACTAACCTAACCAACTTCTAGGGCCTCTTTTGCGGGGTGGCGGGTCGGCTCTCGAGTCAGGAAAAATTGAAACCCCGCACCAAAACTAAATGAACTCTCTTTACTCATGGTGCAATATTTTTATTAGATAGGTAATATAAACATA…	UUGCUUUGGGCCGGCUCGGUCUGUAG.UGGUU.......CGAG...................................AACUC..UAUGGGCCGAGGCAACUAA..CCUAACCAACUUCU....AGGGCCUCUUUU-GCGGGGUGGCGGGUCGGCUCUCG..............AGUCAGGAAAAAUUGAAACCCCGCACCAAAACUAAAUGAACUCU---CUUUACUCAUGGUGCAAUAUUUUUAUU	::::::::::::(((,<<<<<<<<-<.<<<<<.......____~~~~~~~~~~~~~~~~~~~~~~~~~~~~~~~~~~~>>>>>..>>>>>>>>><<<_______~~>>>,,<<<______~~~~>>>)))-------<<<<<<<--<<<-<<<<<<____~~~~~~~~~~~~~~>>>>-->>---->>>-->>>>>>>::::::::::::::::::::::::::::::::::::::::::::::::::	CM040206.1	9087681-9088259	Arthropoda	Insecta	Lepidoptera	Noctuidae
lepidoptera	GCA_018248575.1	Heliopetes_ericetorum	6.4e-44	TTTTTTTAGTACGGACAAAAAACGTCGGGTTTTTGATTGGGTACCTATGTTCCACAGAGATTTTGAAACGGCTTTGTATAACAATCATCTTTCGCGTGGTTGTCTAAATGTGCCGTTAGATGGCAGTTATCCTATCCTCTGAATCACGCTGGCAAGGTTGTTTGAGGGGCTTACATATGAGGCCCGATCCGTGCGATAGTTGCTTAAGTGCCGGCTCGGTCTACTGGGATTTGCGAATCTCGTAGGCCGAGGACTCTAACCTAACCATCTTCTTGGGCCTCTTTGGCGGTGTTTCGGGTCGACTTTCGAGTCAGGAAAAATTGAAACGCCGTACAAAATATCATGTGAGTGAATCTGCTTCTATTTAATAGGTAAGGTCACATCGTTCATTTCATAGGG…	UGCUUAAGUGCCGGCUCGGUCUACUGGGAUUUGC.GAAUCUCGUAGGCCGAGGACUCUAA...........................................................................CCUAACCAUCUUCUUGGGCCUC-UUUGGCGGUGUUUCGGGUCGACUUUCG...................AGUCAGGAAAAAUUGAAACGCCGUACAAAAUAUCAUGUGAGUGAAUCUGCU----UCUAUUUAAUAGGUAAGGU	::::::::::::(((,<<<<<<<<-<<<<<<___._>>>>>>>>>>>>>><<<_______~~~~~~~~~~~~~~~~~~~~~~~~~~~~~~~~~~~~~~~~~~~~~~~~~~~~~~~~~~~~~~~~~~~~~~~~~~~>>>,,<<<______>>>)))-------<<<<<<<--<<<-<<<<<<____~~~~~~~~~~~~~~~~~~~>>>>-->>---->>>-->>>>>>>::::::::::::::::::::::::::::::::::::::::::::::::::	DWIV01035817.1	314-891	Arthropoda	Insecta	Lepidoptera	Hesperiidae
lepidoptera	GCA_018248555.1	Heliopetes_sublinea	1.9e-43	GTCTTTGTCGCTCAGGACAAAAAACGTTGGGTTTTTGATTGGGTGTGTACTCGCAGGGTTTTTGAAACGGCTTTGTAATAAGCATCTTTAAGGTGTGGTTGTTTAAACGTACCGTTAGATGGCAGTGATCCTATCCTCTGAATCACGTTGGCAAGGTTGTTTGAGGGGCTTACTTAAGATGCCCGATCAACAGCGACTATTGCTTTAATGCCGGCTCGGTCTACTGGGATTTGCGAATCTCGTAGGCCGAGGACTCTAACCTAACCATCTTCTTGGGCCTCTTTGGCGGCGCTTCGGGTCGACTTTCGAGTCAGGAAAAATTGAAACGCCGTACAAAATAATGTGAAACTGCTTCTTTTTATAGGTAAGGTCACTGTCGTTTAATTTTTACGGTTTCAT…	UGCUUUAAUGCCGGCUCGGUCUACUGGGAUUUGCGAAUCUCGUAGGCCGAGGACUCUAACCUAACCAUCUUCUUGGGCCUC-UUUGGCGGCGCUUCGGGUCGACUUUCGAGUCAGGAAAAAUUGAAACGCCGUACAAAAUAAUGUGAAAC-----------UGCUUCUUUUUAUAGGUAAGGU	::::::::::::(((,<<<<<<<<-<<<<<<____>>>>>>>>>>>>>><<<_______>>>,,<<<______>>>)))-------<<<<<<<--<<<-<<<<<<____>>>>-->>---->>>-->>>>>>>::::::::::::::::::::::::::::::::::::::::::::::::::	DWIU01099579.1	366-936	Arthropoda	Insecta	Lepidoptera	Hesperiidae
lepidoptera	GCA_022398575.1	Heliothis_subflexa	2e-45	TAAATAGTTCATAAATATCAGCCTGTAGTAAAAAGTGGCAGTTCTAAATGGTCAGCCGGTGAGTCATAAAAAAATACAACCAAAGCACATTGATTTCTATACGTTAAACTAGATGGCGTTGTGCTGTTACTGTCATATTCTGAATCGCGCTATAGAGATTTTTATGCAGATCCATATAAAGGCCGGGTGCCGGTGTCACATTGCTTTGGGCCGGCTCGGTCTGTAGTGGTTTGAGAACTCTATGGGCCGAGGCAACTAACCTAACCAACTTCTAGGGCCTCATTTGCGGGGTGGCGGGTCGACTCTCGAGTCAGGAAAAATTGAAACCCCGCACCAAAAACTAAATAGACTCTCTACTCATGGTGCAATATTTTTATTAGATAGGTAATAATATAAGAA…	UUGCUUUGGGCCGGCUCGGUCUGUAGUGGUUUGAGAACUCUAUGGGCCGAGGCAACUAACCUAACCAACUUCUAGGGCCUCAUUU-GCGGGGUGGCGGGUCGACUCUCGAGUCAGGAAAAAUUGAAACCCCGCACCAAAAACUAAAUAGACUCUCUACUCAUGGUGCAAUAUUUUUAUUAGAU	::::::::::::(((,<<<<<<<<-<<<<<<____>>>>>>>>>>>>>><<<_______>>>,,<<<______>>>)))-------<<<<<<<--<<<-<<<<<<____>>>>-->>---->>>-->>>>>>>::::::::::::::::::::::::::::::::::::::::::::::::::	JAKRBP010001500.1	76756-77337	Arthropoda	Insecta	Lepidoptera	Noctuidae
lepidoptera	GCA_002382865.2	Heliothis_virescens	2.7e-45	CTACCTGGAAAAGGGCGTTAAATAGTCTATAAATCAGTCAGTTTTAAATGGTCAGCCGGTCAGTCGTAAAAAAATTCAACCAAAGCACATTGATTTCTTTAAGTTAAACTAGATGGCGTTGTGCTGTTTCTGTCACATTCTGAATCGCGCTATAGAGATTTTTTTGCGGATCCATATAAAGGCCGGGTGCCGGTGTCACATTGCTTTGGGCCGGCTCGGTCTGTAGTGGTTTGAGAACTCTATGGGCCGAGGCAACTAACCTAACCAACTTCTAGGGCCTCTTTTGCGGGGTGGCGGGTCGACTCTCGAGTCAGGAAAAATTGAAACCCCGCACCAAAACTAAAAAGACTCTCTACTGATGGTGCAATATTTTTATTAGATAGGTTATAGAACTTTGGA…	UUGCUUUGGGCCGGCUCGGUCUGUAGUGGUUUGAGAACUCUAUGGGCCGAGGCAACUAACCUAACCAACUUCUAGGGCCUCUUUU-GCGGGGUGGCGGGUCGACUCUCGAGUCAGGAAAAAUUGAAACCCCGCACCAAAACUAAAAAGACUCU-----CUACUGAUGGUGCAAUAUUUUUAUU	::::::::::::(((,<<<<<<<<-<<<<<<____>>>>>>>>>>>>>><<<_______>>>,,<<<______>>>)))-------<<<<<<<--<<<-<<<<<<____>>>>-->>---->>>-->>>>>>>::::::::::::::::::::::::::::::::::::::::::::::::::	NWSH02000008.1	10472360-10472936	Arthropoda	Insecta	Lepidoptera	Noctuidae
lepidoptera	GCA_907164795.1	Hemaris_fuciformis	7e-42	CCTATTTTGACCCGCGCGTCAGATATTAAATCGTGACAGAGTTACTTTCGCATATTATTATAGATCTTGCTGTACTTAAATGATCCATAACGTTCCAACCAGTTTCTGATTAATCTCAAGAGATGGCGGTAGTGTGTTTCTACATCGCGCTATTGAAATTATTCCGGTTCAGTATAAGAGGCGTGCTTGAGATCTGTATTTTGCTTCAAGCCGGCTCGGTCCCATTGCGCCCGCGGGCGACATGGGTCGAGGATTCTAACCTAACCATCTTCTTGGGCCTCTTTCGCGGGGTGGCGGGTCGACTCTCGAGTCAGGGAAAATTGAAACCCCGTACAATACAGAGGGAGACATATAGACAGTTTAGGTACATGTTACTTGACTCATGACTGTCCTGAGTGC…	UUGCUUCAAGCCGGCUCGGUCCCAUUGCGCCCGCGGGCGACAUGGGUCGAGGAUUCUAACCUAACCAUCUUCUUGGGCCUC-UUUCGCGGGGUGGCGGGUCGACUCUCGAGUCAGGGAAAAUUGAAACCCCGUACAAUACAGAGGGAGACAUAUAGA--CA---GUUUAGGUACAUGUUACUU	::::::::::::(((,<<<<<<<<-<<<<<<____>>>>>>>>>>>>>><<<_______>>>,,<<<______>>>)))-------<<<<<<<--<<<-<<<<<<____>>>>-->>---->>>-->>>>>>>::::::::::::::::::::::::::::::::::::::::::::::::::	OU015456.1	8707186-8707762	Arthropoda	Insecta	Lepidoptera	Sphingidae
lepidoptera	GCA_020976665.1	Heortia_vitessoides	8e-39	CAATTCTCCCTTGGGTGTGTAGGGTTGAAGTTAATAACAAAGAACGTACACTAACACTCTCGTACAGACGCACACACGCGTGCACTGCGCAACAAAACATTGTCGAGGGCGCCTGCTGCTAACGTTTTTTTAGGCGAGACTGAATCGCGCTGACAGGATTCTAACCGCGCGCAATATAAGAGCACCGTCGTTTCTCGCAATTTGCTCAGGCCGGCTCGGTTCGTTGTAGTCTGCGGACTGCACGGGCCGAGGCACCCTAACCTAACCACTTTCTTGGGCCTCTTTTGCTGGTTTCGGGTCGACTTTCGAGTCACGAAAAATTGAAACCACACCATAATAATTGTTGATAGCAGTACAGGGTGGAGGCGTTAAGAGTAACATTTAGATATACTTGATTGA…	UUUGCUCAGGCCGGCUCGGUUCGUUGUAGUC.UGCGGACUGCACGGGCCGAGGCAcCCUAACCUAACCACUUUCUUGG...GCCUCUUUU--GCUGGUUUCGGGUCGACUUUCG...............................AGUCACGAAAAAUUGAAACCA-CACCAUAAUAAUUGUUGAUAGCAGUACAGGGUGGAGGCGUUAAGAGUAACAU	::::::::::::(((,<<<<<<<<-<<<<<<.____>>>>>>>>>>>>>><<<__._____>>>,,<<<______>>>...)))-------<<<<<<<--<<<-<<<<<<____~~~~~~~~~~~~~~~~~~~~~~~~~~~~~~~>>>>-->>---->>>-->>>>>>>::::::::::::::::::::::::::::::::::::::::::::::::::	JACJUM010002543.1	6579254-6579834	Arthropoda	Insecta	Lepidoptera	Crambidae
lepidoptera	GCA_020976665.1	Heortia_vitessoides	1.3e-13	NNNNNNNNNNNNNNNNNNNNNNNNNNNNNNNNNNNNNNNNNNNNCGAGGTTTTAGTCATGTAATTCCCATTCATGAGAAATTACAGGAACACATTATGTTACCTATGTTACTTGCTGTTAATGTACTTGATAAAACTTTCAAATCGTCACTAATAATACATAAAACTATTTTAATTCAAAAATATGAAGTACTTTAGTTACTTTAGTACTCAGGCCGGTTTGTTGTAGTCTACAGACTGCACGGGACGAGGTACCCTAACCTAACCACTTTCTTGCTTAACCACTTTTGATGGTTTCGGGTCGCCTTTCGCGTCACCAAAGATTGAAACCACAGACAAGAGGTACCGGCAGAGTAGAATAGTACCTCTCTCTGTACGCTCACGTCTCGCTATGCATTTG…	CUUUAGUACUCAGGC-CGGUUUGUUGUAGUC.UACAGACUGCACGGGACGAGGUAcCCUAACCUAACCACUUUCUUGCuuaACCACUUUU--GAUGGUUUCGGGUCGCCUUUCG...............................CGUCACCAAAGAUUGAAACCACAGACAAGAGGUACC-GGCAGAGUAGAAUAGUACCUCUCUCUGUACGCUCACG	::::::::::::(((,<<<<<<<<-<<<<<<.____>>>>>>>>>>>>>><<<__._____>>>,,<<<______>>>...)))-------<<<<<<<--<<<-<<<<<<____~~~~~~~~~~~~~~~~~~~~~~~~~~~~~~~>>>>-->>---->>>-->>>>>>>::::::::::::::::::::::::::::::::::::::::::::::::::	JACJUM010002768.1	4948944-4949526	Arthropoda	Insecta	Lepidoptera	Crambidae
lepidoptera	GCA_905404135.1	Hesperia_comma	7.6e-43	ATAGGACTGAAATTCTTATTCGATTGTCGATTGATTGAAACAGAAAAAAGGAATTGTTTAATTACAGATGGCGCTGGTATCGTCGAACCTATATAATTAGATGTTGTAACTTGGCGCTAGATGGCGGTCTTCCGATTTCTGTATCACGGCAATGAGATTCGTCTGACATCTTACATAAGGGTCGACGACATTGGATGTATTGCTTTAGTGCCGGCTCGGTCTTTAGAGGTTTGCGAACCTCTCAAGCCGAGGGGTCTAACCTAACCAACTTCTTGGGCCTCTTTTGCGGTGTTTCGGGTCGACTTTCGAGTCAGGAAAAATTGAAACGCTGCACAAAAAATGATAAAGAACGAACGGAATTTATATCGCGTTAAATTATTTTTGAGGTAAGGTTTGATG…	UGCUUUAGUGCCGGCUCGGUCUUUAGAGGUUUGCGAACCUCUCAAGCCGAGGGGUCUAACCUAACCAACUUCUUGGGCCUCUUUU-GCGGUGUUUCGGGUCGACUUUCGAGUCAGGAAAAAUUGAAACGCUGCACAAAAA-AUGAUAAAGAACGAACGGAAUUUAUAUCGCGUUAAAUUAUUU	::::::::::::(((,<<<<<<<<-<<<<<<____>>>>>>>>>>>>>><<<_______>>>,,<<<______>>>)))-------<<<<<<<--<<<-<<<<<<____>>>>-->>---->>>-->>>>>>>::::::::::::::::::::::::::::::::::::::::::::::::::	FR990022.1	15832323-15832903	Arthropoda	Insecta	Lepidoptera	Hesperiidae
lepidoptera	GCA_018248915.1	Hesperia_meskei_straton	2.7e-42	AAATTCTAACTCGATTGTCGATTGTCTGTTTTAATAACAGATTAAAGGAATTGTTTGATTACAGATGTCGCTGGTATCGCGTTGAACCTTGTTAGATGTTGTAACTCGGCGCTAGATGGCGGTCTTCCGATTTCTGTATCACGGCAATGAGATTCGTCTAACATCTTACATAAGGGTCGACGACATTAGATATTTTGCTTTAGTGCCGGCTCGGTCTTTAGAGGTTTGCGAACCTCTCAAGCCGAGGGGTCTAACCTAACCAACTTCTTGGGCCTCTTTTGCGGTGTTTCGGGTCGACTTTCGAGTCAGGAAAAATTGAAACGCTGCACAAAAATGATAAAAGACAAAAGGAAATTTATATCGCGATTTTTGAGGTGAGGTTTATCGAGGTTGGATGTA…	UGCUUUAGUGCCGGCUCGGUCUUUAGAGGUUUGCGAACCUCUCAAGCCGAGGGGUCUAACCUAACCAACUUCUUGGGCCUCUUUU-GCGGUGUUUCGGGUCGACUUUCGAGUCAGGAAAAAUUGAAACGCUGCACAAAAAUGAUAAAAGACAA-AAGGAAAUUUAUAUCGCGAUUUUUGAGGU	::::::::::::(((,<<<<<<<<-<<<<<<____>>>>>>>>>>>>>><<<_______>>>,,<<<______>>>)))-------<<<<<<<--<<<-<<<<<<____>>>>-->>---->>>-->>>>>>>::::::::::::::::::::::::::::::::::::::::::::::::::	DWJQ01060596.1	1-576	Arthropoda	Insecta	Lepidoptera	Hesperiidae
lepidoptera	GCA_016648045.1	Hesperophylax_magnus	7.6e-28	ATGATTAATAAAGAAATTTTTTGTGTGCAAAGGGAATAAAATCAAGTTATTGTTGGGTTGTGGAGTAATGCCATCTATCGCTTTAATCACCAACTAAAATGGTCGTGCAGCGACACTCTCGGCAGCTTTTGTACTATGTTAGCGCACCCATACGGATAATTTCAGATAAGGTATATCCATAAAGAATTTCTCAATTGCACTACCTTCGGGTCGGCTCGGTTTTAATACTGAGGTGCCTAACCTAACCTTGTTCTTGGACCTCTTTTCCGGGGTGGCGGGTCGGCTTTAGCCACGAAAAATTGAACCCCCGGCCAAAAATATATGAAAACAAGCGTGATGGTGAGGAGTTTGCAAAAGGTTCTGTTTGTTTAGGCCTTAATTACGTGAGTGGTTAGGGCC…	UACCUUCGGGUCGGCUCGGUUUU------------.................-------AAUACUGAGGUGCCUAACCUAACCUUGUUCUUGGACCUCUUUU-CCGGGGUGGCGGGUCGGCUUU--AGCCACGAAAAAUUGAACCCCCGGCCAAAAAUAUAUGAAAACAAGCGUGAUG--------GUGAGGAGUUUGCA	::::::::::::(((,<<<<<<<<-<<<<<<____~~~~~~~~~~~~~~~~~>>>>>>>>>>>>>><<<_______>>>,,<<<______>>>)))-------<<<<<<<--<<<-<<<<<<____>>>>-->>---->>>-->>>>>>>::::::::::::::::::::::::::::::::::::::::::::::::::	JADDOG010006035.1	44238-44790	Arthropoda	Insecta	Trichoptera	Limnephilidae
lepidoptera	GCA_018248335.1	Hesperopsis_alpheus_texana	1.2e-35	CTTTTTCAGACTGTAAGCCATAAAATCTCATCCTGGCAACTTTTACAAAAGAACGTTTTTGGTGGGCTAAAATTTTCACTAAATCCGCTCCTGACTTGATAGCGAATTATGCCCATAGATGGCGCTCTTTTTTAACTTTTGATTAACGCTAACAAGATTCCTTAAGTGTTTATTTAAGGGGTTGTTAGTGTTTAACCAAGTGCTTTATTGCCAGCTCGGCCTGTAGGGCCCCGCGGGTCCCTAAGGCCGAGAGCTCTAACCTAACCCTCTTCTTGGGCTTCTTTAGCGGAATTTCGGGCCGACTTTCGGGTCAAGAAAAATTGAAATTCCGTACAAAACAATGCAAACAGCTGTTTTTAGGTAAGGTAAGTTAACGTGAATCACTGAGTAAGTTAATGT…	UGCUUUAUUGCCAGCUCGGCCUGUAGGGCCCCGCGGGUCCCUAAGGCCGAGAGCUCUAACCUAACCCUCUUCUUGGGCUUC-UUUAGCGGAAUUUCGGGCCGACUUUCGGGUCAAGAAAAAUUGAAAUUCCGUACAAAACAAUGCAAACAGCUGU------UUUUAGGUAAGGUAAGUUAACG	::::::::::::(((,<<<<<<<<-<<<<<<____>>>>>>>>>>>>>><<<_______>>>,,<<<______>>>)))-------<<<<<<<--<<<-<<<<<<____>>>>-->>---->>>-->>>>>>>::::::::::::::::::::::::::::::::::::::::::::::::::	DWIK01078428.1	395-970	Arthropoda	Insecta	Lepidoptera	Hesperiidae
lepidoptera	GCA_023373885.1	Hestina_assimilis	1.4e-46	AAATACAATACAAGTCAATATCTAGATCCATCAGTATAGAATGTCTGGCAGTAGAAAAATCACGTTACTGTTTTTTATGTATAGTTATAAAAGTAAAACAAATTATCTTATCGTTCACTAGATGGCGTTGCACGAAACTCTACATCGCGCTGACGAGATTCGCAGTCAGTATTATATAAGCTCGACGCTGTATAAACGCGTCGCTTCGAGCCGGCTCAGTCTTTAAGGATTTGCGGATCCTGTAGGTTGAGGAGCCTAACCTAACCAATTTCTTGGGCCTCTTTTGCGGGGTGGCGGGTCGACTTTCGAGTCAAGAAAAATTGAAACCCCGTCCAAAATGACCAAATAATACAAACAATTTTTAAGGTAAGGTATGTTATATGTAATTATGTAATCAAT…	UCGCUUCGAGCCGGCUCAGUCUUUAAGGAUUUGCGGAUCCUGUAGGUUGAGGAGCCUAACCUAACCAAUUUCUUGGGCCUCUUUU-GCGGGGUGGCGGGUCGACUUUCGAGUCAAGAAAAAUUGAAACCCCGUCCAAAAUGACCAAAUAAUACAAACAAUUUUUAAGGUAAGGUAUGUUAUAU	::::::::::::(((,<<<<<<<<-<<<<<<____>>>>>>>>>>>>>><<<_______>>>,,<<<______>>>)))-------<<<<<<<--<<<-<<<<<<____>>>>-->>---->>>-->>>>>>>::::::::::::::::::::::::::::::::::::::::::::::::::	CM041747.1	15591828-15592409	Arthropoda	Insecta	Lepidoptera	Nymphalidae
lepidoptera	GCA_023373885.1	Hestina_assimilis	7.5e-45	AAATACAATACAAGTCAATATCTAGATCCATCAGTATAGAATGTCTGGCAGTAGCAAAATCACGTTACTGTTTTTTATGTATAGTTATAAAAGTAAAACAAATTATCTTACCGTTCACTAGATGGCGTTGCACGAAACTCTACATCGCGCTGACGAGATTCGCAGTCAGTATTATATAAGCTCGACGCTGTATAAACGCGTCGCTTCGAGCCGGCTCAGTCTTTAAGGATTTGCGGATCCTGTAGGTTGAGGAGCCTAACCTAACCAATTTCTTGGGCCTCTTTTGCGGGGTGGCGGGTCGACTTTCGAGTCAAGAAAAATAGAAACCCCGTCCAAAATGACTAAATAATACAAACAATTTTTAAGGTAAGGTATGTTATATGTAATTATGTAATCAAT…	UCGCUUCGAGCCGGCUCAGUCUUUAAGGAUUUGCGGAUCCUGUAGGUUGAGGAGCCUAACCUAACCAAUUUCUUGGGCCUCUUUU-GCGGGGUGGCGGGUCGACUUUCGAGUCAAGAAAAAUAGAAACCCCGUCCAAAAUGACUAAAUAAUACAAACAAUUUUUAAGGUAAGGUAUGUUAUAU	::::::::::::(((,<<<<<<<<-<<<<<<____>>>>>>>>>>>>>><<<_______>>>,,<<<______>>>)))-------<<<<<<<--<<<-<<<<<<____>>>>-->>---->>>-->>>>>>>::::::::::::::::::::::::::::::::::::::::::::::::::	CM041747.1	15669376-15669957	Arthropoda	Insecta	Lepidoptera	Nymphalidae
lepidoptera	GCA_022494535.1	Himalopsyche_phryganea	3.6e-23	TATTAATTCCATAAAATAATAATAAATTATTAATATGTAATTAAGAAATTTATTATAATTATATTTTTGATCACAATCATTCAATACTGACATCTTTCAACAATAACCATTACTAAAATGGCCTTACCTTTTTAGTTTTTAAAAACTCGCATGAGAAGTGTTGCAAGTTCAAAATAAAGTGACTCTCAATTTGAGTACATTCACCTCTGGTCGGTTCTGTTCAGCAATGAACTGAAGTCTCTAACCTAACCTTTTTCTTGGGCCTCTTTTCCGGGGTGGCGGGTCTGCCTTCGGGCTAGAAAAATTGAACCCCCGGACCCACAAAGTATCTTTACGACTCCCTTTGCTCCTGAGACTAATGAAAATATATTTATTTTGTTTAAGCTTAAATAGGAATAG…	UCACCUCUGGUCGGUUCUGUUCA-----------.-gcaa-------UGAACUGAAGUCUCUAA.........CCUAACCUUUUUCU..........................UGGGCCUCUUUU-CCGGGGUGGCGGGUCUGCCUUCG.............................GGCUA-GAAAAAUUGAACCCCCGGACCCACAAAGUAUC-----UUUACGACUCCCUUUGCUCCUGAGACUAAUG	::::::::::::(((,<<<<<<<<-<<<<<<___._~~~~>>>>>>>>>>>>>><<<_______~~~~~~~~~>>>,,<<<______~~~~~~~~~~~~~~~~~~~~~~~~~~>>>)))-------<<<<<<<--<<<-<<<<<<____~~~~~~~~~~~~~~~~~~~~~~~~~~~~~>>>>-->>---->>>-->>>>>>>::::::::::::::::::::::::::::::::::::::::::::::::::	JAGVSL010000126.1	1547997-1548557	Arthropoda	Insecta	Trichoptera	Rhyacophilidae
lepidoptera	GCA_022494535.1	Himalopsyche_phryganea	1e-20	ATTTCTGAAATCTAAGCAGTATTTAAATTAAATATTGTAAATTTTATTTCACTTATATTCCTATGACAAAAATTAATTGAAATGCTGACATCTTTCAACAAAAAGAAAAGTTACTAAAATTCTCGTCATTTTTTATCTTTTAAAAGTCGTACGAAATGCGTTTTGCATTTTTAACAAGTTGATTCTTGTTCATGTTAAGTTTACCACTGGTCGGTTCGATTCAGCTATGAATTGAAGCTTCTAACCTAACCTGCTTCTTGGGCCTCTTTACCGGGGTAGCGGGTCTGCCTTAGGGCTAGAGAAATTGAACCCCCGGACAAGTAAACCATCCGTACCATCGTTTCTAAGAATATGTATCTATGTATTCTATGATACATTATGCAATACTGATCTAGTCAT…	UUACCACUGGUCGGUUCGAUUCA-----------.-gcua-------UGAAUUGAAGCUUCUAA.........CCUAACCUGCUUCU..........................UGGGCCUC-UUUACCGGGGUAGCGGGUCUGCCUUAG.............................GGCUA-GAGAAAUUGAACCCCCGGACAAGUAAACCAUCCGUACCAUC------GUUUCUAAGAAUAUGUAUCUA	::::::::::::(((,<<<<<<<<-<<<<<<___._~~~~>>>>>>>>>>>>>><<<_______~~~~~~~~~>>>,,<<<______~~~~~~~~~~~~~~~~~~~~~~~~~~>>>)))-------<<<<<<<--<<<-<<<<<<____~~~~~~~~~~~~~~~~~~~~~~~~~~~~~>>>>-->>---->>>-->>>>>>>::::::::::::::::::::::::::::::::::::::::::::::::::	JAGVSL010000036.1	912558-913117	Arthropoda	Insecta	Trichoptera	Rhyacophilidae
lepidoptera	GCA_933228805.1	Hipparchia_semele	4.1e-44	CCAAAATTGCTAAAAGTAGCAATTTGGTTGACATTGATGTCCAATAAAACTACAATTGCAATAGCAGACTTGGGCCCCTGAGGTTTCGTTTGATAATAATAATTTATTGTTATTTTGATAGATGGCGCTGTACACAGTTAAATCGCACTAGCCGTATGCGTTACACGCGTGTGTTTAACAATCAGCGATTGTACGTATTAGCGCTTCGAGCCGGCTCGGTCTACATGTATCTTCGGATTCTGTAGGCCGAGGAGCCTAACCTAACCATCTTCTTGGGCCTCTTTCGCGGGATAGCGGGTCGACTCTCGAGTCAGGAAAAATTGAAATCCCGTACAAAGATCACATAAAAGCACTGAAAACTTGAGAAGTTATTTGAATATTTTGAGGTTAAGTTAAGTT…	GCGCUUCGAGCCGGCUCGGUCUACAUGUAUCUUCGGAUUCUGUAGGCCGAGGAGCCUAACCUAACCAUCUUCUUGGGCCUC-UUUCGCGGGAUAGCGGGUCGACUCUCG........................AGUCAGGAAAAAUUGAAAUCCCGUACAAAGAUCACAUAAAAGCACUGAAAACUUGAGAAGUUAUUUGAAUAUUU	::::::::::::(((,<<<<<<<<-<<<<<<____>>>>>>>>>>>>>><<<_______>>>,,<<<______>>>)))-------<<<<<<<--<<<-<<<<<<____~~~~~~~~~~~~~~~~~~~~~~~~>>>>-->>---->>>-->>>>>>>::::::::::::::::::::::::::::::::::::::::::::::::::	OW121717.1	3198805-3199386	Arthropoda	Insecta	Lepidoptera	Nymphalidae
lepidoptera	GCA_018248535.1	Hovala_pardalina	1.2e-29		UGCUUUAAUGCCGGCUCGGUCUAUUGGGGUUUGCGAACCCCGUGGGCCGAGGGUUCUAACCUAACCAUCUUCUUGGGCCUCUUUUGCGGGA.AUUUCGGGUCGACUCUCGGGUCAGGAAAAAAAAAA-------AAAAAAAUAUGUACAUUAGAUGCAGGCAAUGG..AAGCGAGACAGAUUAGCG	::::::::::::(((,<<<<<<<<-<<<<<<____>>>>>>>>>>>>>><<<_______>>>,,<<<______>>>)))-------<<<<<.<<--<<<-<<<<<<____>>>>-->>---->>>-->>>>>>>::::::::::::::::::::::::::::::::..::::::::::::::::::	DWIW01108456.1	1-417	Arthropoda	Insecta	Lepidoptera	Hesperiidae
lepidoptera	GCA_018248535.1	Hovala_pardalina	4.4e-18		--------------------------------------------------------------------CUUCUUGGGCCUCUUUU-GCGGGgAUUUCGGGUCGACUCUCGGGUCAGGAAAAAUUGAAAACCCGUACAAAAUAAAUAUCAAUAGCAUAAAUUAAUAAagAUGUUAUACAGGUUAGUU	::::::::::::(((,<<<<<<<<-<<<<<<____>>>>>>>>>>>>>><<<_______>>>,,<<<______>>>)))-------<<<<<.<<--<<<-<<<<<<____>>>>-->>---->>>-->>>>>>>::::::::::::::::::::::::::::::::..::::::::::::::::::	DWIW01128438.1	1-317	Arthropoda	Insecta	Lepidoptera	Hesperiidae
lepidoptera	GCA_018250315.1	Hyalothyrus_neleus_pemphigargyra	6.9e-28	AATTGAGGCATTTTTAGTAGCTATGAACAAAAAACTTTGGCCTTTGATTGGATTCACTGGGATGATTCATAGAAGGGATTTCGGCACACTTGTCGTATTGTTACTTAAATGTGCCGTTAGATGGCGTTTTTCTTCTCTCTGAATCACGGTGTTGAGATTTCATAACCAGCTTACGTAAGGGATGCTATGTTTAAAATAGATGCTTACGTGCCGGCTCGGTCTAAGGGATTTGCGAATGCCTTAGGCCGAGGACTCTAACCTAACCATCTTCTTGGGCCTCTTTTGCGGGATTACGGGTCGACTCTCGAGTCAGG	UGCUUACGUGCCGGCUCGGUCUAAGGG-AUUUGCGAAUGCCUUAGGCCGAGGACUCUAACCUAACCAUCUUCUUGGGCCUCUUUU-GCGGGAUUACGGGUCGACUCUCGAGUCAGG-------------------------------------------------------------------	::::::::::::(((,<<<<<<<<-<<<<<<____>>>>>>>>>>>>>><<<_______>>>,,<<<______>>>)))-------<<<<<<<--<<<-<<<<<<____>>>>-->>---->>>-->>>>>>>::::::::::::::::::::::::::::::::::::::::::::::::::	DWNK01168937.1	1-314	Arthropoda	Insecta	Lepidoptera	Hesperiidae
lepidoptera	GCA_914767645.1	Hydraecia_micacea	7e-47	ATTATTATAAAAACATAGGTGTACAAAAACGGGATTATAAACTTCAAGCTTTTAATTTATTGGACATGAACGACTGACAAACTACGAGATTAATTTCGAACAAGACAACTAGATGGCGTTGAACTTTTTATGTCGAATCCTGAATCTCGCTATAGAGATTTTCTACGACAGCATATAGGGGTCCGGCCGGCTCGATTCCGTTGCTTTTAGCCGGCTCGGTCTGTAGCGGTTTGCGGACTCTATGGGCCGAGGCAACTAACCTAACCAACTTCTTGGACCTCTTTTGCGGGGTGGCGGGTCGACTTTCGAGTCAGGAAAAATTGAAACCCCGCACCAAAATAACATATTATTAACGCTAATATGTAATGGATTTTTTGATAGGTAAAAAATAAATTATAC…	UUGCUUUUAGCCGGCUCGGUCUGUAGCGGUUUGCGGACUCUAUGGGCCGAGGCAACUAACCUAACCAACUUCUUGGACCUCUUUU-GCGGGGUGGCGGGUCGACUUUCGAGUCAGGAAAAAUUGAAACCCCGCACCAAAAUAACAUAUUAU--UA----ACGCUAAUAUGUAAUGGAUUUUUU	::::::::::::(((,<<<<<<<<-<<<<<<____>>>>>>>>>>>>>><<<_______>>>,,<<<______>>>)))-------<<<<<<<--<<<-<<<<<<____>>>>-->>---->>>-->>>>>>>::::::::::::::::::::::::::::::::::::::::::::::::::	OU611784.1	6956612-6957187	Arthropoda	Insecta	Lepidoptera	Noctuidae
lepidoptera	GCA_912999785.1	Hydriomena_furcata	6.8e-38	TAGATTATTACACCTAGCCACAGAACAAACATCTATATTCATCACACAAATGTTTGTCTTGAGTGGAAATCTAACCCAGTGTTTAAAAAGTTAATTCTACGAATCTAAACTAGATGTCGCTGCAAAAAACGGTCAATTCCTGAATCGCGCTATCGTTACGTTTTGCGCCGAGCCTATAGGGTCCCAAGGATCTAATACAATCGCGTTTCGCCGGCTCGGTCAATAGAGGACCGAAGTGACCTCTATGGGCCGAGGCTACTAACCTAACCAACTTCTTGGGCCTCTTTGCAGAGTGGCGGGTCGACTTTCGAGTCAGGAATAATTGAAATTCTGCACCAATAAAAATAATAATCATAAAACATACCTATACAAAACTATTTATTTGTATAGGTAGATATG…	UCGCGUUUCGCCGGCUCGGUCAAUAGAGGACCGAagUGACCUCuAUGGGCCGAGGCUACUAACCUAACCAACUUCUUGGGCCUC-UUU-GCAGAGUGGCGGGUCGACUUUCGAGUCAGGAAUAAUUGAAAUUCUGCACCAAUAAAAAUAAUAAUCAUAAAACAUACCUAUACAAAACUAUUUAUUU	::::::::::::(((,<<<<<<<<-<<<<<<___.._>>>>>>.>>>>>>>><<<_______>>>,,<<<______>>>)))-------<<<<<<<--<<<-<<<<<<____>>>>-->>---->>>-->>>>>>>::::::::::::::::::::::::::::::::::::::::::::::::::	OU538829.1	5547464-5548047	Arthropoda	Insecta	Lepidoptera	Geometridae
lepidoptera	GCA_009617725.1	Hydropsyche_tenuis	4.2e-34	AATCTTTTAATCTTCACATATATAAAGAAATATAAATTAAATAATATTAAAAAATTAGCGTCATCTATGAATTTAATATAAAATTTTTATGTCAAAATTTACCAGCAAATTCCATTCATCGACATGTTTTGACAAGTGAAGTATATCCTAACACATTGAAACCGGTATACTATAAGGATCTGAGGATACGTGTCTGAACTTGCCTTTGTGCCGGCTCGATCCATATAATGGATTGAGGACTCTAACCTAACCTCTTTCTTGGGCCTCTTTACCGGGGTGGCGGGTCAGCCCAAGGGCTACGAAAAATTGAACCCCCGGACCTAAAGATTATATATTTTCGTATTAATTATATAATTAATGCGATGCGATGTGGAGAAAGTTGTCCTAGGTTAGGACTCT…	UGCCUUUGUGCCGGCUCGAUCCAUAU--------------AAUGGAUUGAGGACUCUAACCUAACCUCUUUCUUGGGCCUC-UUUACCGGGGUGGCGGGUCAGCCCAAGGGCUACGAAAAAUUGAACCCCCGGACCUAAAGAUUAUAUAUUUUCGUAUUAAUUAUAUAAUUAAUGCGAUGCGA	::::::::::::(((,<<<<<<<<-<<<<<<____>>>>>>>>>>>>>><<<_______>>>,,<<<______>>>)))-------<<<<<<<--<<<-<<<<<<____>>>>-->>---->>>-->>>>>>>::::::::::::::::::::::::::::::::::::::::::::::::::	VTON01000075.1	426973-427540	Arthropoda	Insecta	Trichoptera	Hydropsychidae
lepidoptera	GCA_905147375.1	Hylaea_fasciaria	3.9e-48	ATTGTATTAATAACGTCTAATAAGAAATAAATACTTACTCTAATTTCTCTTACAACAAAAAACGTGTGACGCACGCACGCAAAAAATATAACTTCTAAAAATTAAACTAGATGTCGCCTCAGTGGCTACTGCGCTTGGCTGAATCGCGCAAACGAAATGTTACGAGCAACCGACAACGGGTCCGGCGGCAGTTTTGAATGGTGCGTCTTGCCGGCTCGGTCTATAGCAGTTTGCGGACTGCATGGGCCGAGGGAGCTAACCTAACCATCTTCTTGGGCCTCTTTCGCGGAGTGGCGGGTCGACTTTCGAGTCAGGAAAAATTGAAACTCCGCACCAAAATAAAAATAGTAGTTAAGAGGAGGTTAATAGTGATTAACCTTCGCTCTACTTATTCAAAGG…	GUGCGUCUUGCCGGCUCGGUCUAUAGCAGUUUGCGGACUGCAUGGGCCGAGGGAGCUAACCUAACCAUCUUCUUGGGCCUC-UUUCGCGGAGUGGCGGGUCGACUUUCGAGUCAGGAAAAAUUGAAACUCCGCACCAAA---AUAAAAAUAGUAGUUAAGAGGAGGUUAAUAGUGAUUAACCU	::::::::::::(((,<<<<<<<<-<<<<<<____>>>>>>>>>>>>>><<<_______>>>,,<<<______>>>)))-------<<<<<<<--<<<-<<<<<<____>>>>-->>---->>>-->>>>>>>::::::::::::::::::::::::::::::::::::::::::::::::::	LR990201.1	7903572-7904150	Arthropoda	Insecta	Lepidoptera	Geometridae
lepidoptera	GCA_023078785.1	Hyles_euphorbiae	6.5e-47	GCATTGTTATTAATCGCTTGTTTGACATAATAAGAATATTGGTCATATTATATCCAGGACATTTACCTGAAATAAAATCAATAAAAATATCACTGAAATTAGTTCTCAATTTACATTAACAGATGGCGCCACCACAATTCTGAATCGCGGTATAGAAATTCTCCGAACGGAGTATAAGAGCAGCGTTCGGACCCTGCTTATTGCTTCATGCCGGCTCGGTCCATGTGCGTCTACGGACGCCATGGGGCGAGGCAACTAACCTAACCAGCTTCTTGGGCCTCTTTCGCGGGGTGGCGGGTCGACCCTCGGGTCAGGAAAAATTGAAACCCCGCACAAAATACAATAGAAAAGGACAGTTTAGGCGATTGTCACTTAATTGCTCCTTAGTCCTTATACAAA…	UUGCUUCAUGCCGGCUCGGUCCAUGUGCGUCUACG.....................GACGCCAUGGGGCGAGGCAACUAACCUAACCAGCUUCUUGGGCCUC-UUUCGCGGGGUGGCGGGUCGACCCUCGGGUCAGGAAAAAUUGAAAC.CCCGCACAAAAUA-CAAUAGAAAAGGACA--GUUUAGGCGAUUGUCACUUAAUUG	::::::::::::(((,<<<<<<<<-<<<<<<____~~~~~~~~~~~~~~~~~~~~~>>>>>>>>>>>>>><<<_______>>>,,<<<______>>>)))-------<<<<<<<--<<<-<<<<<<____>>>>-->>---->>>-->>.>>>>>::::::::::::::::::::::::::::::::::::::::::::::::::	CM041055.1	2214950-2215528	Arthropoda	Insecta	Lepidoptera	Sphingidae
lepidoptera	GCA_023078785.1	Hyles_euphorbiae	1.3e-11	ATAAATAGTATTTTTCAAATTAAGTATTTTTTCAAATTATTATAAATTATTATTCATTTCATTTTGCCACGATTTTCGTACTTCGTAATCACTAGTTTTCAAGTGCAACCGATAGATGTCTTTGTGTTTCACGTTTGCGCTTAAGGTAAGATTCCGGTTCACATTTAATGATTGAAGAATGGCATTTGGACCCGTGTTTTTTGCTACAGACCGGCTCAGTCTCGGTGCGTCCGTGGACCACATGTGAAACGGATTGAGGGACCTAACCTAAGCATCATCTTGGACCTGGTTTGGAATAGCTATTCCACTTCCCAGACAGGATAAAAGGAAAAATCCACACAAATAACCAATAATATATTATTGAAATATACAGATTATTCCATTTCAAAAAGGAGATTA…	UUGCUACAGACCGGCUCAGUCUCGGU---------gcguccguggaccacauguga-----AACGGAUUGAGGGACCUAACCUAAGCAUCAUCUUGGACCUGGUUU---GGAAUAGCUAUUCCACUUCCCAGACAGGAUAAAAGGAAAAaUCCACACAAAUAACCAAUAAUAUAUUAUUGAAAUAUACAGAUUAUUCCAUUUCAA	::::::::::::(((,<<<<<<<<-<<<<<<____~~~~~~~~~~~~~~~~~~~~~>>>>>>>>>>>>>><<<_______>>>,,<<<______>>>)))-------<<<<<<<--<<<-<<<<<<____>>>>-->>---->>>-->>.>>>>>::::::::::::::::::::::::::::::::::::::::::::::::::	CM041040.1	7551790-7552377	Arthropoda	Insecta	Lepidoptera	Sphingidae
lepidoptera	GCA_009982885.2	Hyles_vespertilio	1.7e-44	CATTGTTATTAATCGCTTGTTTGACATAACAAAAATATTCGTCATATTATTTCAAAGGACATTTGCCTGAAATAAAATCAATAAAAATATCACTTAAATTAGTTCTCAATTTACATTAACAGATGACGCCACTATAATTCTGAATCGCGGTATAGAAATTCTCCGAACGGAGTATAAGAGCAGCGTTGGAACCCCACAGATTGCTTAATGCCGGCTCGGTCTATGTGCGTCTACGGACGTCATGGGTCGAGGCAACTAACCTAACCAGCTTCTTGGGCCTCTTTCGCGGGGTGGCGGGTCGACCTTCGGGCCAGGAAAAATTGAAACCCCGCTCAAAATACGATAGAAAAAGGGCAGTTTAGGCGATTATCACTACACTGCTCTTTATACAAGAAGGGT…	UUGCUUAAUGCCGGCUCGGUCUAUGUGCGUCUACG.....................GACGUCAUGGGUCGAGGCAACUAACCUAACCAGCUUCUUGGGCCUC-UUUCGCGGGGUGGCGGGUCGACCUUCGGGCCAGGAAAAAUUGAAAC.CCCGCUCAAAAUACGAUAGAAAAAGGGCA----------GUUUAGGCGAUUAUCA	::::::::::::(((,<<<<<<<<-<<<<<<____~~~~~~~~~~~~~~~~~~~~~>>>>>>>>>>>>>><<<_______>>>,,<<<______>>>)))-------<<<<<<<--<<<-<<<<<<____>>>>-->>---->>>-->>.>>>>>::::::::::::::::::::::::::::::::::::::::::::::::::	CM042830.1	11433618-11434189	Arthropoda	Insecta	Lepidoptera	Sphingidae
lepidoptera	GCA_009982885.2	Hyles_vespertilio	8.1e-10	TAAATAGTATTTTTCAAATTAAGTATATTTTTCAAATTATTATAAATTATTGTTCATTTCATTTTGCCACGACTTTCTTACTTCGTAATCACTAGTTTTCAAGTGTAACCGATAAATGTCCTTGTGTTTCACGTTTTCGCTTAAGGTAAGATTCCGGTTCACATTTAATGATTGAAGAATGGCATTTGGACCCGTGTTTTTTGCTACAGACCGGCTCAGTCTCGGTGCGTCCGTGGACCACATGTGAAACGGATTGAGGGACCTAACCTAAGCATCTTCTTGGACCTGGTTTGGAATAGCTATTCTACTTCCCAGACAGGGTAAAAGGAAAAATCCACACAAATAACCAATAATGTTTATATTATGGAAATATACAGATTATTCGATTTCAAAAAGGAG…	UUGCUACAGACCGGCUCAGUCUCGGU---------gcguccguggaccacauguga-----AACGGAUUGAGGGACCUAACCUAAGCAUCUUCUUGGACCUGGUUU---GGAAUAGCUAUUCUACUUCCCAGACAGGGUAAAAGGAAAAaUCCACACAAAUAA----CCAAUAAUGUUUAUAUUAUGGAAAUAUACAGAUUAUUC	::::::::::::(((,<<<<<<<<-<<<<<<____~~~~~~~~~~~~~~~~~~~~~>>>>>>>>>>>>>><<<_______>>>,,<<<______>>>)))-------<<<<<<<--<<<-<<<<<<____>>>>-->>---->>>-->>.>>>>>::::::::::::::::::::::::::::::::::::::::::::::::::	CM042815.1	17273411-17273994	Arthropoda	Insecta	Lepidoptera	Sphingidae
lepidoptera	GCA_905147285.1	Hypena_proboscidalis	1.6e-47	TCCACATAAACGTTTTGCTGCCACAAAAAAATACTTAACGCCATTACTATACAAGTTGTACAAAAGTGGACAGGACAGTTTTGTTGAATGGACTTGCATAGCAATAACTAGATGGCGCTATAGGAATTTTGCCAACTTTCTGAATCGCGCTATCAAGATTTTCTCAAGGCATGTTAAATACGTTTGGTGACTTCGCCACATTGCTCTCAGCCGGCTCGGTTAATAGTAGTTTACGAACTCTATGGGCCGAGGCAACTAACCTAACCATCTTCTTGGACCTCTTTTGCGGGGTGGCGGGTCGACTTTCGAGTCAGGTAAAATTGAAACCCCGCACCAAATAATATATAATGATGATGAAGGAAGAGTTTTGATAGGTAATAATACAAAATAACTGCTTGC…	UUGCUCUCAGCCGGCUCGGUUAAUAGUAGUUUACGAACUCUAUGGGCCGAGGCAACUAACCUAACCAUCUUCUUGGACCUCUUUU-GCGGGGUGGCGGGUCGACUUUCGAGUCAGGUAAAAUUGAAACCCCGCACCAAAUAAUAUAUAAUGAUGAUGAAG-GAAGAGUUUUGAUAGGUAAUAA	::::::::::::(((,<<<<<<<<-<<<<<<____>>>>>>>>>>>>>><<<_______>>>,,<<<______>>>)))-------<<<<<<<--<<<-<<<<<<____>>>>-->>---->>>-->>>>>>>::::::::::::::::::::::::::::::::::::::::::::::::::	LR990132.1	15915745-15916325	Arthropoda	Insecta	Lepidoptera	Erebidae
lepidoptera	GCA_003709505.1	Hyphantria_cunea	8.3e-43	ATTAATGTGATCTCAGGCAGCCAGAATTGCAACTAGACCAACAGCCCTAATATTCTTTTAATCATAAGTATGGCATAAATCATAACCCATGAAAACTAACTAACGCTGCATAAACTAGATGGCGCCTTAAAGGTACATTTTTAAAACGCGCTGTTAAGATTCTTATGTAGTGATATAAAGAGCCAGATAGTCACAGCACAGTGCCTCGTGCCGGCTCGGTCTGTAGCGGTTCACGAACCCTATTGGCCGAGGAAACTAACCTAACCAACTTCTTGGGCCTCTTTCGCGGGGTGGCGGGTCGACTCTCGGGTCAGGAAAAACTGAAATCCCGCACAATACAATGATGTACCCATCACTGCTAACGATTTTTGTTTATAGGTAATACAAGTATGTTAATAT…	GUGCCUCGUGCCGGCUCGGUCUGUAGCGGUUCACGAACCCUAUUGGCCGAGGAAACUAACCUAACCAACUUCUUGGGCCUC-UUUCGCGGGGUGGCGGGUCGACUCUCGGGUCAGGAAAAACUGAAAUCCCGCACAAUACAAUGAUGUACCCAUCACUGCUAACGAUUUUUGUUUAUAGGUAA	::::::::::::(((,<<<<<<<<-<<<<<<____>>>>>>>>>>>>>><<<_______>>>,,<<<______>>>)))-------<<<<<<<--<<<-<<<<<<____>>>>-->>---->>>-->>>>>>>::::::::::::::::::::::::::::::::::::::::::::::::::	PKRV01001283.1	227284-227865	Arthropoda	Insecta	Lepidoptera	Erebidae
lepidoptera	GCA_008963455.1	Hypolimnas_misippus	1.3e-45	TGTGTATTGTTAAAATATTTTTTTCCGTTCTGTTACCTGCTATCATCGCTTGCTACAAACGCTTTAAAAGCGAATATGCTGCTGCAGACAATATCGCTGCGCCTGAAGCGGATGTCACTAGATGGCGGTGTACAGTGTTGTAAATCGCGCTAGCGGAATGTTTTCTCCATTCTACAAAGGTCGGACGAACTAAACTCACGGTGCTCAAAGCCGGCTCGGTCTACAGTAATTTTCGAATTCTGTAGGCCGAGGATTCTAACCTAACCAATTTCTTGGGCCTCTTTCACGGGGTAGCGGGTCGACTTTCGAGTCAAGAAAAATTGAAACCCCGTCCAAAAAATTAAGATTAAAATAGTTAATAGTGTAGATACACATAATATGGCTTGTAGAATAATGTGG…	GUGCUCAAAGCCGGCUCGGUCUACAGUAAUUUUCGAAUUCUGUAGGCCGAGGAUUCUAACCUAACCAAUUUCUUGGGCCUC-UUUCACGGGGUAGCGGGUCGACUUUCGAGUCAAGAAAAAUUGAAACCCCGUCCAAAAAAUUAA--GAUUAAAAUAGUUAAUAGUGUAGAUACACAUAAUAU	::::::::::::(((,<<<<<<<<-<<<<<<____>>>>>>>>>>>>>><<<_______>>>,,<<<______>>>)))-------<<<<<<<--<<<-<<<<<<____>>>>-->>---->>>-->>>>>>>::::::::::::::::::::::::::::::::::::::::::::::::::	SGBE01000801.1	132054-132633	Arthropoda	Insecta	Lepidoptera	Nymphalidae
lepidoptera	GCA_018237165.1	Hypophylla_argenissa	1.4e-40	TTGTTAACGGGACTTGTTTGTTACCAACTATGAATAGTTTTTGTCAGATCTCGCAGAGGGCTTTAAGGATATACCTGCCTGTGACCTGCATTGACACTTCGTTTTAAAATGTTTATGCTAGATGGCGTTGTACATAAAATGGATCGCGCTGGTAACAACAACACTTAATATTAACTAGTTCTTGTAAAGTGTGATAATTGGTGCTTAATGCCGGCTCAGTCTTAATAGATTTACGAATCTATTAAGTTGAGGCAACTAACCTAACCACGTTCTTGGGCCTCTTTTGCAGGGTAGCGGGTCGACTCTCGGGTCAAGAAAAATTGAAACCCTGTCTGTAAACTAGTATTATCATAAAACTTCTAAGGTGCTAGCGTCATTGAATTTAGGTACATTAGTTCC…	GUGCUUAAUGCCGGCUCAGUCUUAAUAGAUUUACGAAUCUAUUAAGUUGAGGCAACUAACCUAACCACGUUCUUGGGCCUCUUUU-GCAGGGUAGCGGGUCGACUCUCGGGUCAAGAAAAAUUGAAACCCUGUCU---------GUAAACUAGUAUUAUCAUAAAACUUCUAAGGUGCUAGCG	::::::::::::(((,<<<<<<<<-<<<<<<____>>>>>>>>>>>>>><<<_______>>>,,<<<______>>>)))-------<<<<<<<--<<<-<<<<<<____>>>>-->>---->>>-->>>>>>>::::::::::::::::::::::::::::::::::::::::::::::::::	DWUI010443001.1	1-401	Arthropoda	Insecta	Lepidoptera	Riodinidae
lepidoptera	GCA_003589595.1	Hyposmocoma_kahamanoa	6.7e-47	GGTTCTTTGTTGCGTTACCCTTACTTGGTAAGCTACTTGGTACCTGCTGCGACACTCTCATGGCCAAAGATTTAACGGATGTTTTTACACAATGTAATTTAAAAAGCTACAACTCCGCTAGATGGCGTTACTAGTACTCTGAAACGCGCTATCAAAGTGTTCACTTGATTTTTATATAATGGACCGGTAACTAACAACGGTTGCTCTTGGCCGGCTCGGTCCTAAACGGTCTACGGACTCTTAGGGCTGAGGCAACTAACCTAACCAACTTCTTGGGCCTCTTTCGCGGGGTTGCAGGTCGGCTTTCGAGCCAGGAAAAATTGAAACCCCGCACAAAATGCAATTAAAACAAACTTTTTGATGATAGGTATGTTAGATTGTTAAAAGAGAAAGGAAGGC…	UUGCUCUUGGCCGGCUCGGUCCUAAACGGUCUACGGACUCUUAGGGCUGAGGCAACUAACCUAACCAACUUCUUGGGCCUC-UUUCGCGGGGUUGCAGGUCGGCUUUCGAGCCAGGAAAAAUUGAAACCCCGCACAAAAUGCAAUUAAAACAAaCUUUUUGAUGAUAGGUAUGUUAGAUUGUUA	::::::::::::(((,<<<<<<<<-<<<<<<____>>>>>>>>>>>>>><<<_______>>>,,<<<______>>>)))-------<<<<<<<--<<<-<<<<<<____>>>>-->>---->>>-->>>>>>>::::::::::::::::::::.::::::::::::::::::::::::::::::	QZCQ01000104.1	10656793-10657375	Arthropoda	Insecta	Lepidoptera	Cosmopterigidae
lepidoptera	GCA_937001555.1	Hypsopygia_costalis	1.7e-37	CTTTACAGAGATCTTCAAACTTCAGACCACATTCTGTAAACTTAGTGTAATTAATATACTATGTATTACGTACGTTGAATTTCCTATGGTTATAATTTGGGCTGACGCATTCCGCAATACAGATGGCGCTCATTCTTTCCTGAATCGCGCTAACAAAGATGTCAGCAATGTTTGTAATTGTATTTACTACTAAGTAAAATTTTGCTTACGCCGGCTCTGTTCCTCTGGTCTACGGACCAGAGGGGTTGAGGAATCCTAACCTAACCATTTTCTTGGGCCTCTTTTGCGAGTTTCGGGTCGACTTTCGAGTCATGAAAAATTGAAACTTCGCCCTTAAATCAAATATGACGGATTACAGTACAGGTAGGTAAAATAATATTATATAAGATAATAGCACAG…	UUUGCUUACGCCGGCUCUGUUCCU-CUGGUCUACGGACCAGAGGGGUUGAGGAAuCCUAACCUAACCAUUUUCU........UGGGCCUCUUUU-GCG-AGUUUCGGGUCGACUUUCG..AGUCAUGAAAAAUUGAAACUUCGCCCUUAAAUCAAAUAUGACGG-------AUUACAGUACAGGUAGGUAAAAU	::::::::::::(((,<<<<<<<<-<<<<<<____>>>>>>>>>>>>>><<<__._____>>>,,<<<______~~~~~~~~>>>)))-------<<<<<<<--<<<-<<<<<<____~~>>>>-->>---->>>-->>>>>>>::::::::::::::::::::::::::::::::::::::::::::::::::	OW443338.1	17752038-17752611	Arthropoda	Insecta	Lepidoptera	Pyralidae
lepidoptera	GCA_018230225.1	Charaxes_varanes	4.4e-45	ATGATTTTATTACGATTACTTAAACACCTTCATTTATAAATTTTTGGAAAAACCAAAAATTCGACGATCGAAAGCGAGTCTTATGCTAACACATAATGCAGTGTTTCGCCGATCCTTTTGTAGATGGCGCTGTACTCTATTACATCACACTAACGACTGTTGCATACGCAGAGACTTAAACGAATGTTTTGTAAGATAGGTTGCTTCGAGCCGGCTCGGTCTGCACGGATTTACGAATCCGTCAGGGCGAGGACCCTAACCTAACCAACTTCTTGGGCCTCTTTCGCGGGGTGGCAGGTCGACTCTCGAGTCAGGAAAAATTGAAACCCCGCACCTAAAATATATAATTAAATGGTTTTATTTTGGAGTTTTGTGAGGGGTTAAGTCAATAAGAAAAAG…	UUGCUUCGAGCCGGCUCGGUCUGCACGGAUUUACGAAUCCGUCAGGGCGAGGACCCUAACCUAACCAACUUCUUGGGCCUC-UUUCGCGGGGUGGCAGGUCGACUCUCGAGUCAGGAAAAAUUGAAACCCCGCACCUAAAAUAUAUAAUUAAAUG--G-UUUUAUUUUGGAGUUUUGUGAGGG	::::::::::::(((,<<<<<<<<-<<<<<<____>>>>>>>>>>>>>><<<_______>>>,,<<<______>>>)))-------<<<<<<<--<<<-<<<<<<____>>>>-->>---->>>-->>>>>>>::::::::::::::::::::::::::::::::::::::::::::::::::	DWQF01005695.1	2746-3324	Arthropoda	Insecta	Lepidoptera	Nymphalidae
lepidoptera	GCA_018247155.1	Charidia_lucaria	8e-40	GCAGACGCTTTTTAGTCACAGGGGACAAAAAATGGTTGGGTCTTTGATTGGATATGCTTTCATAGCGAGGATTACCGAACAATACACTTGACGGGCTTGTTGTTCAAATATGCCGTTAGATGGTGCTCTTCCTGTCCTCTGAATCACGTTAACAAGATCTTTTAAATAGTTTACTTAAGGGGCCGCGATTTAAGTCTCTTCGCTTCACTGCCGGCTCGGTCTACAGGGGTTTACGGATCCCTTAGGCCGAGGGTTCTAACCTAACCATCTTCTAGGGCCTCTTTTGCGGAGTTTCGGGTCGAATTTCGAGTCAGGAAAAATTGAAACACCGCACAAAATGATGTAATAAAATCGCTTTTTTAAGGTAAGGTCATGGTTGGTTATAGTTACGAGTTCTCT…	CGCUUCACUGCCGGCUCGGUCUACAGGGGUUUACGGAUCCCUUAGGCCGAGGGUUCUAACCUAACCAUCUUCUAGGGCCUCUUUU-GCGGAGUUUCGGGUCGAAUUUCGAGUCAGGAAAAAUUGAAACACCGCACAAAAUGAUGUAAUAA-----------AAUCGCUUUUUUAAGGUAAGGU	::::::::::::(((,<<<<<<<<-<<<<<<____>>>>>>>>>>>>>><<<_______>>>,,<<<______>>>)))-------<<<<<<<--<<<-<<<<<<____>>>>-->>---->>>-->>>>>>>::::::::::::::::::::::::::::::::::::::::::::::::::	DWEU01110745.1	22-592	Arthropoda	Insecta	Lepidoptera	Hesperiidae
lepidoptera	GCA_004000445.1	Chilo_suppressalis	2.3e-39	CTTAAAGAAAAAATAAGGTTTTTTTTGTTACCATACGTAATAAACATTTTTATTTACTTTACCTATTCAATGGACCATATTATTACATAGCTTAATAACCATGGGAGCTTTGACTTTCTATGCGAGCGGCTGATCGTAAATCGCGCTATCAAAAGTTTTTACGCTACACATATAAAGATCTGTGTGATAAATAATCCCTGCATTTATTTGCCGGCTCGATTCATTGGAGTCTACGGACTCCATGGGTCGAGGTATCCTAACCTAACCATTTTCTTGGACCTCTTTTGTTAGTTTCGGGTCGACTTTCGAGTCAGGAAAAACTGAAACTACTTAATAATATAAAACTATGAATTTAGGCCACTTGTTATGTTAGCGAGAAGATTTTCCGCCGGCTCTAGT…	CAUUUAUUUGCCGGCUCGAUUCAUUGGAGUC......UACGGACUCCAUGGGUCGAGGUAuCCUAACCUAACCAUUUUCUUGGACCUCUUUU--GUUAGUUUCGGGUCGACUUUCGAGUCAGGAAAAACUGAAACUA--CUUAAUAAUAUAAAACUA-----UGAAUUUAGGCCACUUGUUAUGUUAGCG	::::::::::::(((,<<<<<<<<-<<<<<<......____>>>>>>>>>>>>>><<<__._____>>>,,<<<______>>>)))-------<<<<<<<--<<<-<<<<<<____>>>>-->>---->>>-->>>>>>>::::::::::::::::::::::::::::::::::::::::::::::::::	RSAL01000116.1	1592690-1593264	Arthropoda	Insecta	Lepidoptera	Crambidae
lepidoptera	GCA_004000445.1	Chilo_suppressalis	6.6e-32	TATGTATGCTTCACTTTTTATAAATTGTACGAGAACATTTGGGTATTTGCTAAATTTAAAACGAAAAATATTTTGTGTAGGCCCTCTGTTATGATTATGAAGGATATAGAGCAATGACTTTCTATGCGAGCGCCTGATCGTAAATCGCGCTATCAAAAGTTTTTACGCCACACATTTAAAGATCTGTGTGATACATAATCCCCGCATTTGCCGGCTTGATTCAATGGTGTCTATGTCTACGGACTCCATGGGTCGAGGTATCCTAACCTAACCATTTTCTTGGACCTCTTTTCTTAGTTTCGGGTCGACTTTCAAGTCAGGAAAAACTGAAACTACTTAATGATACAAAACTATGAATTTAGGGCACTTGTTATGTTAACGAGAAGATTTTCCGCCGGT…	CCCGCAUUUGCCGGCUUGAUUCAAUGGUGUCuaugucUACGGACUCCAUGGGUCGAGGUAuCCUAACCUAACCAUUUUCUUGGACCUCUUUU--CUUAGUUUCGGGUCGACUUUCAAGUCAGGAAAAACUGAAACU----ACUUAAUGAUACAAAA---CUAUGAAUUUAGGGCACUUGUUAUGUUAACG	::::::::::::(((,<<<<<<<<-<<<<<<......____>>>>>>>>>>>>>><<<__._____>>>,,<<<______>>>)))-------<<<<<<<--<<<-<<<<<<____>>>>-->>---->>>-->>>>>>>::::::::::::::::::::::::::::::::::::::::::::::::::	RSAL01000116.1	1587097-1587677	Arthropoda	Insecta	Lepidoptera	Crambidae
lepidoptera	GCA_018248315.1	Chioides_albofasciatus	1.9e-43	CACTACGAACAAAAACCTTTGAAAAAAGTCGAAAACGGCTGAGTCTTTGATTGGGTATGCTCTCGCAGCGAGGATTTCGGAACAATGCAGTTGTCGTACTGTTGTTTAACTATGCCGTTAGATGGCGTTATTCCTTTTTCTGAATCACGCGAACGAGATTTTTTAAGGAGCGTATATAAAGGGCCGCCGGTTTTGTCGATCTGCTCAGTGCCGGCTCGGTCTTTGTGGGTTCACGAATCCTTTAGGCCGAGGATTCTAACCTAACCATCTTCTAGGGCCTCTTTGCGGGGTTTCGGGTCGACTCTCGGGTCAGGAAAAATTGAAACCCCGCGCAAAATTAAGTATGAATAAATTAAATTGTTTTTGATCGGTAAGGTTTATAAATTTTAATTATTTTTA…	CUGCUCAGUGCCGGCUCGGUCUUUGUGGGUUCACGAAUCCUUUAGGCCGAGGAUUCUAACCUAACCAUCUUCUAGGGCCUC-UUU-GCGGGGUUUCGGGUCGACUCUCGGGUCAGGAAAAAUUGAAACCCCGCGCAAAAUUAAGUAUGAAUAAAUUA----AAUUGUUUUUGAUCGGUAAGGU	::::::::::::(((,<<<<<<<<-<<<<<<____>>>>>>>>>>>>>><<<_______>>>,,<<<______>>>)))-------<<<<<<<--<<<-<<<<<<____>>>>-->>---->>>-->>>>>>>::::::::::::::::::::::::::::::::::::::::::::::::::	DWIJ01116451.1	136-712	Arthropoda	Insecta	Lepidoptera	Hesperiidae
lepidoptera	GCA_018248395.1	Chioides_vintra	8.7e-42	TTACACTACGAACAAAAAGCTTTGAAAGTCAAAAAAGGTTTGAGTCTTTGATTGGGTATGTTCTCGCAGCGAGGATGTCGGAACAATACAGTTGTCGTACTATTGTTTAAGTATGCCGTTAGATGGCGTTATTCCTTTTCTGAATCACGCGAGTGAGATTTTTTAAGGAGCGTATATAAAGGCGCGCCGGTTTTGACAATCTGCTCAGTGCCGGCTCGGTCTTTGTGGGTTCACGAACCCTTTAGGCCGAGGATTCTAACCTAACCATCTTCTTGGGCCTCTTTGCGGGATTTCGGGTCGACTCTCGGGTCAGGAAAAATTGAAACCCCGCACAAAATTACACATGAATAAATAAAATTGTTTTTGATCGG	CUGCUCAGUGCCGGCUCGGUCUUUGUGGGUUCACGAACCCUUUAGGCCGAGGAUUCUAACCUAACCAUCUUCUUGGGCCUC-UUU-GCGGGAUUUCGGGUCGACUCUCGGGUCAGGAAAAAUUGAAACCCCGCACAAAAUUACACAUGAAUAAAUAA----AA-------UUGUUUUUGAUCG	::::::::::::(((,<<<<<<<<-<<<<<<____>>>>>>>>>>>>>><<<_______>>>,,<<<______>>>)))-------<<<<<<<--<<<-<<<<<<____>>>>-->>---->>>-->>>>>>>::::::::::::::::::::::::::::::::::::::::::::::::::	DWII01028929.1	401-970	Arthropoda	Insecta	Lepidoptera	Hesperiidae
lepidoptera	GCA_018248655.1	Chiomara_georgina	1.4e-43	AGTTTTCGTTCCGTTTTGTAATAATCAAAAAACGTGTAGATTTTAATTCTGCAACAGCAGGGACGATGTTGAAATAAAAGAACAAAACTATAGAGTTGTTGTTAAAGTTATTCGTTAGATGGCACTGTTCCTGTCTTCTGAATCACGCTAACAAGATATTTTGCGGAGCGTATATAAGGGTCCGCGACTGTTCGTCTCGTTGCTTTAGTGCCGGCTCGGTCTACAGAGATTCACGGATCTCGTAGGCTGAGGAATCTAACCTAACCAACTTCTTGGGCCTCTTTTGCGGAGTTTCGGGCCGACTTTCGGGTCAGGAAAAACTGAAACTCCGCACAAAATGTAATTTCTCAGCTTCCTTTTTAAAGGTAGGCCAATAGTTGTTTGTTCCATAACTTATAA…	UGCUUUAGUGCCGGCUCGGUCUACAGAGAUUCACGGAUCUCGUAGGCUGAGGAAUCUAACCUAACCAACUUCUUGGGCCUCUUUU-GCGGAGUUUCGGGCCGACUUUCGGGUCAGGAAAAACUGAAACUCCGCACAAAAUGUA------AUUUCUCAGCUUCCUUUUUAAAGGUAGGCCAAUA	::::::::::::(((,<<<<<<<<-<<<<<<____>>>>>>>>>>>>>><<<_______>>>,,<<<______>>>)))-------<<<<<<<--<<<-<<<<<<____>>>>-->>---->>>-->>>>>>>::::::::::::::::::::::::::::::::::::::::::::::::::	DWIZ01070137.1	614-1189	Arthropoda	Insecta	Lepidoptera	Hesperiidae
lepidoptera	GCA_932294275.1	Chloroclysta_siterata	1.7e-40	ACCTGGCTGCACCCAGGCTATGAAACAACTTTGCATAATCGTATTACCTACATCAGAAATCCGTTATATACAGTCCTTATACAAGACAAGATGTTTGTAAAATCAAAACTAGATGTCGCTGCAAAATATGTTCATTTTCTGAAACGCGCTAACGTTGCGTTTTGAGTCGAGCTCATAGTCTCGTCAAGGATATTAACCAACCGCTTTACGCCGGCTCGGTCAATAGAGGACCAATGTGACCTCTATGGGCCGAGGCTACTAACCTAACCAACTTCTTGGGCCTCTTTTGCAGAGTGGCGGGTCGGCTTTCGAGTCAGGAAAAATTGAAACTCTGCACCAAAAAAAACTTGAACAAACGAATTTGGTACCTTACCTACATAGGTAGTGTTGCTTTTACTT…	CCGCUUUACGCCGGCUCGGUCAAUAGAGGAC.CAAugU...............GACCUCuAUGGGCCGAGGCUACUAACCUAACCAACUUCU...............................UGGGCCUCUUUU-GCAGAGUGGCGGGUCGGCUUUCG................................................................................AGUCAGGAAAAAUUGAAACUCUGCACCAAAAAAAACUUGAACAAA-----CGAAUUUGGUACCUUACCUACAUA	::::::::::::(((,<<<<<<<<-<<<<<<.___.._~~~~~~~~~~~~~~~>>>>>>.>>>>>>>><<<_______>>>,,<<<______~~~~~~~~~~~~~~~~~~~~~~~~~~~~~~~>>>)))-------<<<<<<<--<<<-<<<<<<____~~~~~~~~~~~~~~~~~~~~~~~~~~~~~~~~~~~~~~~~~~~~~~~~~~~~~~~~~~~~~~~~~~~~~~~~~~~~~~~~>>>>-->>---->>>-->>>>>>>::::::::::::::::::::::::::::::::::::::::::::::::::	OW028604.1	10814601-10815180	Arthropoda	Insecta	Lepidoptera	Geometridae
lepidoptera	GCA_018248235.1	Choaspes_benjaminii	5.1e-42	TTACACCGTTGTTGTTACATCCACAAACAGTTTGCATTCTTTGATTGGGCACGCTTTTGTAGCGAGGATTTTGGGTACAAAATAATACAATGGAATCACAGTTTTCACAACATGGCGATAGATGGCGCTTTTCAACTTTTTGAATCACGGTGTTGAGATTTTATGGGTGCCATACTTAACGGATTCGGTTCAAAGCTCAGTGCTTTCTTGCCGGCTCGGTCTAACGGATTTATGGATCCTTTAGGCCGAGGACTCTAACCTAACCAACTTCTTGGGCCTCTTTGGCGGTGTTTCGGGTCGACTTTCGAGTCAGGAAAAATTGAAACTCCGCACAAAATGTATGTAATTTGTATTATTTATAAACAAAAGTCATGATATGATTTTGATAGGGTAAGAAAA…	UGCUUUCUUGCCGGCUCGGUCUAAC-GGAUUUAUGGAUCCUUUAGGCCGAGGACUCUAACCUAACCAACUUCUUGGGCCUC-UUUGGCGGUGUUUCGGGUCGACUUUCGAGUCAGGAAAAAUUGAAACUCCGCACAAAAUGUAUGUAAUUUGUAUUAUUUAUA-AACAAAAGUCAUGAUAUGA	::::::::::::(((,<<<<<<<<-<<<<<<____>>>>>>>>>>>>>><<<_______>>>,,<<<______>>>)))-------<<<<<<<--<<<-<<<<<<____>>>>-->>---->>>-->>>>>>>::::::::::::::::::::::::::::::::::::::::::::::::::	DWIE01004114.1	3151-3730	Arthropoda	Insecta	Lepidoptera	Hesperiidae
lepidoptera	GCA_018251395.1	Choranthus_vitellius	6.8e-39	GCAGACGGACAACAAACAATAAATCCAAAAAAAATGTTTTAGTCTCTAGATTAAAACCGCATTGCTTACAGATGGCAATGCTATCGAAAGTCAACATGATTTGTTTTACTTCGACGCTAGATGGCGCTATTCCGTTTTGTGAATCACGGTGATGAGTTGTTTTGAACATCTTATATAAGGGTAAACGTCTTTGTTACGATTGCTTTAGTGCCGGCTCGGTCTTTGAAGTTTGCGAACTTCTTAGGGCGAGGGTTCTAACCTAACCAGCTTCTTGGGCCTCTTTGGCGGTATTTCGGGTCGACTTTCGAGTCAGGAATAATTGAAACACCGCACATAAAGAAAAAAAAAAAATAATGTGACGTTTTTGAGGGGAGGTTAAATATGATAATAATAATAATT…	UGCUUUAGUGCCGGCUCGGUCUUU-GAAGUUUGCGAACUUCUUAGGGCGAGGGUUCUAACCUAACCAGCUUCUUGGGCCUC-UUUGGCGGUAUUUCGGGUCGACUUUCGAGUCAGGAAUAAUUGAAACACCGCACAUAAAGAAAAAAAAAAAAUAAUGUGACGUUUUUGAGGGGAGGUUAAAU	::::::::::::(((,<<<<<<<<-<<<<<<____>>>>>>>>>>>>>><<<_______>>>,,<<<______>>>)))-------<<<<<<<--<<<-<<<<<<____>>>>-->>---->>>-->>>>>>>::::::::::::::::::::::::::::::::::::::::::::::::::	DWOZ01173784.1	1-498	Arthropoda	Insecta	Lepidoptera	Hesperiidae
lepidoptera	GCA_910589605.1	Chrysoteuchia_culmella	6.1e-35	TATTCTATTCATTTGTCTCCCCAAGGTGTTAACGCTTTAAGCTCCATAAATGACCCTTTCGAATAAAATTTAAAAAGTTTTCGTCTCCCCTCACATTCCGGCCTCAAGTGGCGACATAATGTCAATGCTGTTTCCAATTCTGAATCGCGCTAACGAGATTTGTTTTGGTAAAGGTATAAGGTCTACAGTGTCAATTCTGATTTGCATTTGCCGGCTCGATTCATCGGAGTCTACGGACTTCCTGGGTCGAGGAACCCTAACCTAACCACCTTCTTGGACCTCTTTTGTCGGTTTCGGGTCGACTCTCGAGTCAGGTTAAACTGAAACCGGCGCTAACGTAAAAATAATCTAATTATAAAGTAAATTAGTTTATACAGAGTCCGTGTGGAGAGTTAGATA…	UUUGCAUUUGCCGGCUCGAUUCAUCGGAGUCUAC..GGACUUCCUGGGUCGAGGAAcCCUAACCUAACCACCUUCU......................UGGACCUCUUUU--GUCGGUUUCGGGUCGACUCUCG.................................AGUCAGGUUAAACUGAAACCGGCGCUAACGUAAAAAUAAU-CUA------AUUAUAAAGUAAAUUAGUUUAUAC	::::::::::::(((,<<<<<<<<-<<<<<<___.._>>>>>>>>>>>>>><<<__._____>>>,,<<<______~~~~~~~~~~~~~~~~~~~~~~>>>)))-------<<<<<<<--<<<-<<<<<<____~~~~~~~~~~~~~~~~~~~~~~~~~~~~~~~~~>>>>-->>---->>>-->>>>>>>::::::::::::::::::::::::::::::::::::::::::::::::::	OU342649.1	16463306-16463880	Arthropoda	Insecta	Lepidoptera	Crambidae
lepidoptera	GCA_907269075.1	Idaea_aversata	3.9e-39	AACAAACTCATTCACCATCACCACCCTCTTAATAAACAATAGCGCAGAAACAGGTAATCGAAATAAGGTCCAAAGTCGCGACTGTCGATACATCGCTAAACAGACAAACTAGATGTCGCTAGTGTAAATTATCATAATTTCTGAATCGCGCTATCGTTGTGTTTCACTCCAGCTTTAAGGGCGTTCGGTGGGTTAGTTCCGTTGCGTTTGCCGGCTCAGTCTACAGTGGTTCGAGGACCCTGTGGGCTGAGGAGACTAACCTAACCAACTTCTCGGACCTCTTTTGCAGAGTAGCGGGTCGACTTTCGAGTCACGAAAAACTGAAACTCTGCACCTAAACAAATTGTAGAACGGTATCCGGAGGTTAAAGAGTTTAGCTTCCATAAAAATAGCTACCGA…	GUUGCGUUUGCCGGCUCAGUCUACAGUGGUUCGAG..GACCCUGUGGGCUGAGGAGACUAACCUAACCAACUUCUCGGACCUCUUUU-GCAGAGUAGCGGGUCGACUUUCGAGUCACGAAAAACUGAAACUCUGCACCUAAACAAA-----------UUGUAGAACGGUAUCCGGAGGUUAAAGA	::::::::::::(((,<<<<<<<<-<<<<<<____~~>>>>>>>>>>>>>><<<_______>>>,,<<<______>>>)))-------<<<<<<<--<<<-<<<<<<____>>>>-->>---->>>-->>>>>>>::::::::::::::::::::::::::::::::::::::::::::::::::	OU026088.1	10726280-10726850	Arthropoda	Insecta	Lepidoptera	Geometridae
lepidoptera	GCA_933534255.1	Iphiclides_podalirius	3.7e-46	GTATTTCATTAGTTTTGAATCTCAGTTAAAACATATTTTGTGCACGAGCTGTGATAAAGCTTTAGTACGTATATGCTTATCGAACGTATCCAATTTAGCAATTATGAAACTTGTTCACTAGATGGCGATGTCTAAACTTCTAAATCGCGCTTTTAAGATTGCGCTCGAACTTAATATAAGGTCTGCGGTGCGCTGCGAGATTGCTTCAAGCCGGCTCGGTTCTCGGAACTCTACGGAGTCCGTGGGTCGAGGACTCTAACCTAACCATCTTCTTGGGCCTCTTTTGCGGGGTGGCGGGTCGACTCTCGGGTCAGGAAAAATTGAAACCCCGTCCTATTTGCAACTAAAATAGATAATGAGGAGTTTTGGTAGGTAAAATAAACATTAGATTACGATACA…	UUGCUUCAAGCCGGCUCGGUUCUCGGAACUCUACGGAGUCCGUGGGUCGAGGACUCUAACCUAACCAUCUUCUUGGGCCUCUUUU-GCGGGGUGGCGGGUCGACUCUCGGGUCAGGAAAAAUUGAAACCCCGUCCUAUUUGCAACUAAAAUAGAUAAUGAGGA---GUUUUGGUAGGUAAAAU	::::::::::::(((,<<<<<<<<-<<<<<<____>>>>>>>>>>>>>><<<_______>>>,,<<<______>>>)))-------<<<<<<<--<<<-<<<<<<____>>>>-->>---->>>-->>>>>>>::::::::::::::::::::::::::::::::::::::::::::::::::	OW152821.1	5970250-5970828	Arthropoda	Insecta	Lepidoptera	Papilionidae
lepidoptera	GCA_018252415.1	Jalmenus_evagoras	6.1e-40	ATAATGTATTTTTACTAGCTTTTATTTTAGAAAATAATCTTTCCATGACTTAGAATGACTTACTTTATAGAAAAAAGTCTGAACTGAAGATATAAATTTAATACCAAATCTCAACGATAGATGGCAGTACATATTGCAGTTGAATCGCGCTAGTGAAAACCTTTCCTAAATCTTATATTCATTTCATGTTATAATAAACAACGCTTAATGCCGACTCGGTCTTAATGGGTTTACGAATTCATTAAGTTGAGGTTCCTAACCTAACCAAATTCTTGGGCCTCTTTTGCAGGGTGACGGGTCGACTTTCGAGTCAGGAAAAATTGAAACCCTGTACAAAAATACACTTGACCATTAATTAACCTGCGTCCGGAATTCAAAGCTAGAAGCTGTCTGGCGAAG…	ACGCUUAAUGCCGACUCGGUCUUAAUGGGUUUACGAAUUCAUUAAGUUGAGGUUCCUAACCUAACCAAAUUCUUGGGCCUCUUUU-GCAGGGUGACGGGUCGACUUUCGAGUCAGGAAAAAUUGAAACCCUGUACAAAAAUACACUUGACCAUU------AAUUAACCUGCGUCCGGAAUUCA	::::::::::::(((,<<<<<<<<-<<<<<<____>>>>>>>>>>>>>><<<_______>>>,,<<<______>>>)))-------<<<<<<<--<<<-<<<<<<____>>>>-->>---->>>-->>>>>>>::::::::::::::::::::::::::::::::::::::::::::::::::	DWQD01019419.1	959-1534	Arthropoda	Insecta	Lepidoptera	Lycaenidae
lepidoptera	GCA_018246635.1	Jemadia_hospita_hospita	1.7e-43	TGAATCACGGTGACAAGATTTTTTAACCAGTTTACTTAAGGGTCTCAAAGATTTGATCGTCGCTTTATGCCGGCTCGGTTTACATGGGTTTACGAATCCAGTAGGTCGAGGTATCTAACCTAACCATCTTCTAGGGCCTCTTTTGCGGGATTTCGGGTCGACTCTCGGGTCAGGAAAAATTGAAACCCCGCCCAAAACTTGGTATCTACAACTACATTTTTTTAAATAGGTAAGGTAATGTTGATGTCTGAAGTCTCACATTTAATAATGTACCGAATATGATAATATATTAAATAATATATTCACTGAACGCAAACCATTACAATTAATTTATTTCTAAATATTCTACGAACAGTTGAAATAGTTACAAGTCAAGTTAAAATTACTTCGGCTTTAAAT…	UCGCUUUAUGCCGGCUCGGUUUACAUGGGUUUACGAAUCCAGUAGGUCGAGGUAUCUAACCUAACCAUCUUCUAGGGCCUCUUUU-GCGGGAUUUCGGGUCGACUCUCGGGUCAGGAAAAAUUGAAACCCCGCCCAAAACUUGGUAUCUA-----CAACUACAUUUUUUUAAAUAGGUAAGGU	::::::::::::(((,<<<<<<<<-<<<<<<____>>>>>>>>>>>>>><<<_______>>>,,<<<______>>>)))-------<<<<<<<--<<<-<<<<<<____>>>>-->>---->>>-->>>>>>>::::::::::::::::::::::::::::::::::::::::::::::::::	DWFL01001695.1	1-436	Arthropoda	Insecta	Lepidoptera	Hesperiidae
lepidoptera	GCA_018244755.1	Jemadia_pseudognetus	2.4e-43	CTGATAACATTTTTTTTATGAAGAACAAAAAAAGCGGCTTTTTGATTGGGTACATTCCCGTAGCGAGAATTCCGGAACAAGACACAAACTTGTGTTCCTGTTGTTTAAATATGCCGTTAGATGGCGTTATATACATTTCTCTGAATCACGGTGACAAGATTTTTTAACCAGTTTACTTAAGGGTCTCAAAGGTTTGATCGTCGCTTTATGCCGGCTCGGTTTACATGGGTTTACGAATCCAGTAGGTCGAGGTATCTAACCTAACCATCTTCTAGGGCCTCTTTTGCGGGATTTCGGGTCGACTCTCGGGTCAGGAAAAATTGAAACCCCGCCCAAAACTTGGTATCTACATCTACATTTTTTTAAATAGGTAAGGTAATGTTGAAGTCTCACATTTAA…	UCGCUUUAUGCCGGCUCGGUUUACAUGGGUUUACGAAUCCAGUAGGUCGAGGUAUCUAACCUAACCAUCUUCUAGGGCCUCUUUU-GCGGGAUUUCGGGUCGACUCUCGGGUCAGGAAAAAUUGAAACCCCGCCCAAAACUUG---GUAUCUACAUC--UACAUUUUUUUAAAUAGGUAAGGU	::::::::::::(((,<<<<<<<<-<<<<<<____>>>>>>>>>>>>>><<<_______>>>,,<<<______>>>)))-------<<<<<<<--<<<-<<<<<<____>>>>-->>---->>>-->>>>>>>::::::::::::::::::::::::::::::::::::::::::::::::::	DWTO01006951.1	7544-8120	Arthropoda	Insecta	Lepidoptera	Hesperiidae
lepidoptera	GCA_018245575.1	Jemadia_suekentonmiller	2.4e-43	CACTGTTAACATTTTTTTTATCACCAACAAAAAAAGTGGCTCTTTGATTGGGCACTGCTCCCGTAGCGAGAATTTCGGAACAATACACTTGTGTTGCTGTTTTTTAAATATGAAACCAGATGGCGTTATATACATTTCTCTGAATCACGGTGACAAGATTTTTTAAACAGTTTACTTAAGGGGCTCAAAGGCATTGTGCGTCGCTTAACGCCGGCTCGGTTTACATGGGTTTACGAATCCAGTAGGTCGAGGTATCTAACCTAACCAACTTCTAGGGCCTCTTTCGCGGGATTTCGGGTCGACTCTCGGGTCAGGAAAAATTGAAACCCCGCCCAAAACTTGAAAATTACATTTTTTAATAGGTAAGGTAATGAGGAAGTGTCTGGTAATAACTGTTAG…	UCGCUUAACGCCGGCUCGGUUUACAU..GGGUUUAC..GAAUCCAGUAGGUCGAGGUA.UCUAACCUAACCAACUUCUAGGGCCUC-UUUCGCGGGAUUUCGGGUCGACUCUCG.................GGUCAGGAAAAAUUGAAACCCCGCCCAAAACUUGAAAA-------------UUACAUUUUUUAAUAGGUAAGGU	::::::::::::(((,<<<<<<<<-<..<<<<<___.._>>>>>>>>>>>>>><<<__._____>>>,,<<<______>>>)))-------<<<<<<<--<<<-<<<<<<____~~~~~~~~~~~~~~~~~>>>>-->>---->>>-->>>>>>>::::::::::::::::::::::::::::::::::::::::::::::::::	DWDU01012009.1	4759-5327	Arthropoda	Insecta	Lepidoptera	Hesperiidae
lepidoptera	GCA_018247555.1	Jera_tricuspidata	2.3e-42	CTAACATTTTTTTAGTCAACACGAGTAAAAAATGCGGTCGGTCTTTGATTGGGTGTGCTCTGGCAGCGAGTATTCCGGAATAATACACTTGTCTCGCTGGTTTTTAAATACGCCGTTAGATGGCGTTATTCCCTTCTCTGAATCACGGTGGCAAGATTTTTTAAACATCTTACTTAAGGGGCTCCGAGAACTCGAACCGCTGCTTTAGTGCCGGCTCGGTTTATATGGGTTTACGAATCCTGTAGGTCGAGGGTTCTAACCTAACCATCTTCTAGGGCCTCTTTTGCGGGGTTTCGGGTCGACTTTCGGGTCAGGAAAAATTGAAACCCCGTACAAAATGTATATTACGGAAACCACTTCTTTGTGCTAGGTAAGGTCACAAAGTCAGAATTAAATTAT…	UGCUUUAGUGCCGGCUCGGUUUAUAUGGGUUUACGAAUCCUGUAGGUCGAGGGUUCUAACCUAACCAUCUUCUAGGGCCUCUUUU-GCGGGGUUUCGGGUCGACUUUCGGGUCAGGAAAAAUUGAAACCCCGUACAAAAUGUAUAUUACGGAAACCACU-----UCUUUGUGCUAGGUAAGGU	::::::::::::(((,<<<<<<<<-<<<<<<____>>>>>>>>>>>>>><<<_______>>>,,<<<______>>>)))-------<<<<<<<--<<<-<<<<<<____>>>>-->>---->>>-->>>>>>>::::::::::::::::::::::::::::::::::::::::::::::::::	DWHD01068122.1	1-492	Arthropoda	Insecta	Lepidoptera	Hesperiidae
lepidoptera	GCA_018245895.1	Jonaspyge_jonas	4.1e-36	AGAATTCCGGAACAATACACTTGTGCTGCTGTTGTATAAATATGCCGTTAGATGGCGTTGTAAACACTTCTCTGAATCACGGTGACAAGATTTTTTAAACAGTCTACTTAAGGGGCTCAATGTTTGGTTCGTCGCTTTTAGCCGGCTCGATTTACATGGGTTTACGAACCCAGTAGGTCGAGGTGTCTAACCTAACCATCTTCTAGGGCCTCTTTCGCGGGATTTCGGGTCGACTCTCGGGTCAGGAAAAATTGAA	UCGCUUUUAGCCGGCUCGAUUUACAUGGGUUUACGAACCCAGUAGGUCGAGGUGUCUAACCUAACCAUCUUCUAGGGCCUC-UUUCGCGGGAUUUCGGGUCGACUCUCGGGUCAGGAAAAAUUGAA---------------------------------------------------------	::::::::::::(((,<<<<<<<<-<<<<<<____>>>>>>>>>>>>>><<<_______>>>,,<<<______>>>)))-------<<<<<<<--<<<-<<<<<<____>>>>-->>---->>>-->>>>>>>::::::::::::::::::::::::::::::::::::::::::::::::::	DWEF01325687.1	1-325	Arthropoda	Insecta	Lepidoptera	Hesperiidae
lepidoptera	GCA_018235105.1	Junonia_coenia	7.4e-43	TTTCCGTTCTGTTACCTGCTATCATCGCTTGCTACACAGTACACACGCTTTAAAAGCGAATATGGCCTTTGGGCTTTGGAGTTGTGTACAATATCACTCCACTATAAGTGGTCGCCACTAGATGGCGTTGTGTACTGTTTTAAATCACGCTAACGAAATGTTTGTTCTGTTCTACTAAAGCCCAACGAACGCTTACTTCGTCGCTTACAGCCGGCTCGGTCTACAGTAATTTTCGAGTTCTGTAGGCCGAGGATCCTAACCTAACCAATTTCTTGGGCCTCTTTTGCGGGATTACGGGTCGACTTTCGAGTCAAGAAAAATTGAAATCCCGTCCAAATTTAGATTATAAGAGTAAAAATACAAACTTGAGGAGATGGTTCATAGAATTGTCGTGGCATG…	UCGCUUACAGCCGGCUCGGUCUACAGUAAUUUUCGAGUUCUGUAGGCCGAGGAUCCUAACCUAACCAAUUUCUUGGGCCUCUUUU-GCGGGAUUACGGGUCGACUUUCGAGUCAAGAAAAAUUGAAAUCCCGUCCAAAUUUAGAUUAUAA-----GAGUAAAAAUACAAACUUGAGGAGAUGG	::::::::::::(((,<<<<<<<<-<<<<<<____>>>>>>>>>>>>>><<<_______>>>,,<<<______>>>)))-------<<<<<<<--<<<-<<<<<<____>>>>-->>---->>>-->>>>>>>::::::::::::::::::::::::::::::::::::::::::::::::::	DVWM01074010.1	29-605	Arthropoda	Insecta	Lepidoptera	Nymphalidae
lepidoptera	GCA_018233965.1	Junonia_evarete_swifti	1e-42	TTTTCCGTTCTGTTACCTGCTATCATCGCTTGCTACACAGTACACACGCTTTAAAAGCGAATATGGCCTTTGGGCTTGGGGCTGTATACAATATCACTCCACTATAAGTGGTCGCCACTAGATGGCGTTGTGTACTGTTTTAAATCACGCTAACGAAATGATTGTTCTGTACTACTAAAGCCCAACGAACGCTTATTTCGTCGCTAACAGCCGGCTCGGTCTACAGTAATTTTCGAATTCTGTAGGCCGAGGATCCTAACCTAACCAATTTCTTGGGCCTCTTTTTCGGGATTGCGGGTCGACTTTCGAGTCAAGAAAAATTGAAATCCCGTCCAAAAATAGATTATAAGGGTCAAAATAAAAACGTGAAGAGATGGTTCATAGAATTGTCGGGGCATG…	UCGCUAACAGCCGGCUCGGUCUACAGUAAUUUUCGAAUUCUGUAGGCCGAGGAUCCUAACCUAACCAAUUUCUUGGGCCUCUUUU-UCGGGAUUGCGGGUCGACUUUCGAGUCAAGAAAAAUUGAAAUCCCGUCCAAAAAUAGAUUAUAAGGGUCA---AAAUAAAAACGUGAAGAGAUGGUU	::::::::::::(((,<<<<<<<<-<<<<<<____>>>>>>>>>>>>>><<<_______>>>,,<<<______>>>)))-------<<<<<<<--<<<-<<<<<<____>>>>-->>---->>>-->>>>>>>::::::::::::::::::::::::::::::::::::::::::::::::::	DVUH01019004.1	1785-2363	Arthropoda	Insecta	Lepidoptera	Nymphalidae
lepidoptera	GCA_018232405.1	Junonia_genoveva	3.5e-41	TTTCCGTTCTGTTACCTGCTATCATCGCTTGCTACACAGTACACACGCTTTAAAAGCGAATATGGCCTTTGGGCTTTGGGGCTGTATACAATATCACTCCACTATAAGTGGTCGCCACTAGATGGCGTTGTGTACTGTTTTAAATCACGCTAACGAAATGTTTGTTCTGTTCTACTAAAGCCCAACGAACGCTTATTTCGTCGCTTACAGCCGGCTCGGTCTACAGTAATTTTCGAATTCTGTAGGCCGAGGATCCTAACCTAACCAATTTCTTGGGCCTCTTTTGCGGGATTACGGGTCGACTTTCGAGTCAAGAAAAATTGAAATCCCAGCCCAAAAATAGATTATAAGGGTCAAAATAAAAACGTGAGGAGATGGTTCATAGAATTGTCGCGGCGT…	UCGCUUACAGCCGGCUCGGUCUACAGUAAUUUUCGAAUUCUGUAGGCCGAGGAUCCUAACCUAACCAAUUUCUUGGGCCUCUUUU-GCGGGAUUACGGGUCGACUUUCGAGUCAAGAAAAAUUGAAAUCCCaGCCCAAAAAUAGAUUAUAA-----GGGUCAAAAUAAAAACGUGAGGAGAUGG	::::::::::::(((,<<<<<<<<-<<<<<<____>>>>>>>>>>>>>><<<_______>>>,,<<<______>>>)))-------<<<<<<<--<<<-<<<<<<____>>>>-->>---->>>-->>>>>.>>::::::::::::::::::::::::::::::::::::::::::::::::::	DVRM01007075.1	1238-1815	Arthropoda	Insecta	Lepidoptera	Nymphalidae
lepidoptera	GCA_018235645.1	Junonia_grisea	4.2e-43	TTTCCGTTCTGTTACCTGCTATCATCGCTTGCTACACAGTACACACGCTTTAAAAGCGAATATGGCCTTTGGGCTTTGGAGCTGTGTACAATATCACTCCACTATAAGTGGTCGCCACTAGATGGCGTTGTGTACTGTTTTAAATCACGCTAACGAAATGTTTGTTCTGTTCTACTAAAGCCCAACGAACGCTTACTTCGTCGCTTACAGCCGGCTCGGTCTACAGTAATTTTCGAATTCTGTAGGCCGAGGATCCTAACCTAACCAATTTCTTGGGCCTCTTTTGCGGGATTACGGGTCGACTTTCGAGTCAAGAAAAATTGAAATCCCGTCCAGAATTAGATTATAAGAGTAAAAATACAAACTTGAGGAGATGGTTCATAGAATTGTCGTGGCATG…	UCGCUUACAGCCGGCUCGGUCUACAGUAAUUUUCGAAUUCUGUAGGCCGAGGAUCCUAA........CCUAACCAAUUUCU.....UGGGCCUCUUUU-GCGGGAUUACGGGUCGACUUUCG.......AGUCAAGAAAAAUUGAAAUCCCGUCCAGAAUUAGAUUAUAAGAG-----UAAAAAUACAAACUUGAGGAGAUGG	::::::::::::(((,<<<<<<<<-<<<<<<____>>>>>>>>>>>>>><<<_______~~~~~~~~>>>,,<<<______~~~~~>>>)))-------<<<<<<<--<<<-<<<<<<____~~~~~~~>>>>-->>---->>>-->>>>>>>::::::::::::::::::::::::::::::::::::::::::::::::::	DVXP01000827.1	1-552	Arthropoda	Insecta	Lepidoptera	Nymphalidae
lepidoptera	GCA_018234505.1	Junonia_neildi_neildi	1.7e-43	TTTCCGTTCTGTTACCTGCTATCATCGCTTGCTACACAGTACACACGCTTTAAAAGCGAATATGGCCTTTGGGCTTTGGGGCTGTATACAATATCACTCCACTATAAGTGGTCGCCACTAGATGGCGTTGTGTACTGTTTTAAATCACGCTAACGAAATGTTTGTTCTGTTCTACTAAAGCCCAACGAACGCTTAATTCGTCGCTTACAGCCGGCTCGGTCTACAGTAATTTTCGAATTCTGTAGGCCGAGGATCCTAACCTAACCAATTTCTTGGGCCTCTTTTGCGGGATTACGGGTCGACTTTCGAGTCAAGAAAAATTGAAATCCCGTCCAAAAATAGATTATAAGGGTCAAAATAAAAACGTGAGGAGATGGTTCATAGAATTGTCGGGGCATG…	UCGCUUACAGCCGGCUCGGUCUACAGUAAUUUUCGAAUUCUGUAGGCCGAGGAUCCUAACCUAACCAAUUUCUUGGGCCUCUUUU-GCGGGAUUACGGGUCGACUUUCGAGUCAAGAAAAAUUGAAAUCCCGUCCAAAAAUAGAUUAUAA-----GGGUCAAAAUAAAAACGUGAGGAGAUGG	::::::::::::(((,<<<<<<<<-<<<<<<____>>>>>>>>>>>>>><<<_______>>>,,<<<______>>>)))-------<<<<<<<--<<<-<<<<<<____>>>>-->>---->>>-->>>>>>>::::::::::::::::::::::::::::::::::::::::::::::::::	DVVJ01004699.1	2144-2720	Arthropoda	Insecta	Lepidoptera	Nymphalidae
lepidoptera	GCA_018230425.1	Junonia_oenone	1.3e-43	TTTCCGTTCTGTTACCTGCTATCATCGCTTGCTACACAGTACACACGCTTTAAAAGCGAATATGGCCTTTGGGCTTTGGGGCTGTATACAATATCACTCCACTATAAGTGGTCGCCACTAGATGGCGTTGTGTACTGTTTTAAATCACGCTAACGAAATGTTTGTTCTGTTCTACTAAAGCCCAACGAACGCTTATTTCGTCGCTTACAGCCGGCTCGGTCTACAGTAATTTTCGAATTCTGTAGGCCGAGGATCCTAACCTAACCAATTTCTTGGGCCTCTTTTGCGGGATTACGGGTCGACTTTCGAGTCAAGAAAAATTGAAATCCCGTCCAAAAATAGATTATAAGGGTAAAAAATATAAACTTGAGGAGATGGTTCATAGAATTGTCGCGGCAT…	UCGCUUACAGCCGGCUCGGUCUACAGUAAUUUUCGAAUUCUGUAGGCCGAGGAUCCUAACCUAACCAAUUUCUUGGGCCUCUUUU-GCGGGAUUACGGGUCGACUUUCGAGUCAAGAAAAAUUGAAAUCCCGUCCAAAAAUAGAUUAUAAG--GGUAAAAAAUAUAAACUUGAGGAGAUGGUU	::::::::::::(((,<<<<<<<<-<<<<<<____>>>>>>>>>>>>>><<<_______>>>,,<<<______>>>)))-------<<<<<<<--<<<-<<<<<<____>>>>-->>---->>>-->>>>>>>::::::::::::::::::::::::::::::::::::::::::::::::::	DWCE01014696.1	1031-1610	Arthropoda	Insecta	Lepidoptera	Nymphalidae
lepidoptera	GCA_018252295.1	Junonia_pacoma	5.1e-43	TTTTCCGTTCTGTTACCTGCTATCATCGCTTGCTACACAGTACACACGCTTTAAAAGCGAATATGGCCTTTGGGCTTGGGGCTGTATACAATATCACTCCACTATAAGTGGTCGCCACTAGATGGCGTTGTGTACTGTTTTAAATCACGCTAACGAAATGTTTGTTCTGTACTACTAAAGCCCAACGAACGCTTATTTCATCGCTTACAGCCGGCTCGGTCTACAGTAATTTTCGAATTCTGTAGGCCGAGGATCCTAACCTAACCAATTTCTTGGGCCTCTTTTGCGGGATTACGGGTCGACTTTTGAGTCAAGAAAAATTGAAATCCCGTCCAAAAATAGATTATAAGGGTCAAAATAAAAACGTGAGGAGATGGTTCATAGAATTGTCGGGGCATG…	UCGCUUACAGCCGGCUCGGUCUACAGUAAUUUUCGAAUUCUGUAGGCCGAGGAUCCUAACCUAACCAAUUUCUUGGGCCUCUUUU-GCGGGAUUACGGGUCGACUUUUGAGUCAAGAAAAAUUGAAAUCCCGUCCAAAAAUAGAUUAUAA-----GGGUCAAAAUAAAAACGUGAGGAGAUGG	::::::::::::(((,<<<<<<<<-<<<<<<____>>>>>>>>>>>>>><<<_______>>>,,<<<______>>>)))-------<<<<<<<--<<<-<<<<<<____>>>>-->>---->>>-->>>>>>>::::::::::::::::::::::::::::::::::::::::::::::::::	DWSP01073773.1	225-801	Arthropoda	Insecta	Lepidoptera	Nymphalidae
lepidoptera	GCA_018233265.1	Junonia_stemosa	4.5e-44	TTTTCCGTTCTGTTACCTGCTATCATCGCTTGCTACACAGTACACACGCTTTAAAAGCGAATATGGCCTTTGGGCTTGGGGCTGTATACAATATCACTCCACTATAAGTGGTCGCCACTAGATGGCGTTGTGTACTGTTTTAAATCACGCTAACGAAATGTTTGTTCTGTTCTACTAAAGTTCAACGAACGCTTATTTCGTCGCTTACAGCCGGCTCGGTCTACAGTAATTTTCGAATTCTGTAGGCCGAGGATCCTAACCTAACCAATTTCTTGGGCCTCTTTTGCGGGATTACGGGTCGACTTTCGAGTCAAGAAAAATTGAAATCCCGTCCAAAATTAGGTTATAAGAGTAAAAATACAAACTTTGAGGAGATGGTTCATAGAATTGTCGTGGCAT…	UCGCUUACAGCCGGCUCGGUCUACAGUAAUUUUCGAAUUCUGUAGGCCGAGGAUCCUAACCUAACCAAUUUCU...UGGGCCUCUUUU-GCGGGAUUACGGGUCGACUUUCGAGUCAAGAAAAAUUGAAAUCCCGUCCAAAAUUAGGUUAUAA--GAGUAAAAAUACAAACUUUGAGGAGAUGGUU	::::::::::::(((,<<<<<<<<-<<<<<<____>>>>>>>>>>>>>><<<_______>>>,,<<<______~~~>>>)))-------<<<<<<<--<<<-<<<<<<____>>>>-->>---->>>-->>>>>>>::::::::::::::::::::::::::::::::::::::::::::::::::	DVTA01048496.1	389-968	Arthropoda	Insecta	Lepidoptera	Nymphalidae
lepidoptera	GCA_018232205.1	Junonia_vestina_livia	1.7e-43	TTTTCGTTCTGTTACCTGCTATCATCGCTTGCTACACAGTACACACGCTTTAAAAGCGAATATGGCCTTTGGGCTTTGGGGCTGTATACAATATCACTCCACTATAAGTGGTCGCAACTAGATGGCGTTGTGTACTGTTTTAAATCACGCTAACGAAATGTTTGTTCTGTTCTACTAAAGCCCAACGAACGCTTATTTCGTCGCTTACAGCCGGCTCGGTCTACAGTAATTTTCGAATTCTGTAGGCCGAGGATCCTAACCTAACCAATTTATTGGGCCTCTTTTGCGGGATTACGGGTCGACTTTCGAGTCAAGAAAAATTGAAATCCCGTCCAAAAATAGATTATAAGGGTAAAAATATAAACGTGAGGAGATGGTTCATAGAATTGTCGCAGCATG…	UCGCUUACAGCCGGCUCGGUCUACAGUAAUUUUCGAAUUCUGUAGGCCGAGGAUCCUAA..CCUAACCAAUUUAU....UGGGCCUCUUUU-GCGGGAUUACGGGUCGACUUUCG.......AGUCAAGAAAAAUUGAAAUCCCGUCCAAAAAUAGAUUAUAA-----GGGUAAAAAUAUAAACGUGAGGAGAUGG	::::::::::::(((,<<<<<<<<-<<<<<<____>>>>>>>>>>>>>><<<_______~~>>>,,<<<______~~~~>>>)))-------<<<<<<<--<<<-<<<<<<____~~~~~~~>>>>-->>---->>>-->>>>>>>::::::::::::::::::::::::::::::::::::::::::::::::::	DWAZ01017354.1	1961-2537	Arthropoda	Insecta	Lepidoptera	Nymphalidae
lepidoptera	GCA_018232265.1	Junonia_villida	2e-44	TTCCGTTCTGTTACCTGCTATCATCGCTTGCTACACACGCTTTAAAAGCAAATATGGCCTTTGGGCTTTGGGGCTGTACACAACTACACAATATCACTCCACTGTAAGTGGTCGACACTAGATGGCGTTGTATACCGTTTTAAATCACGCTAACGAAATGTTTGTTCGGTTCTATTAGAGCCCAACGAACGCTTATTTCGTCGCTTTCAGCCGGCTCGGTCTACAGTAATTTTCGAATTCTGTAGGCCGAGGATCCTAACCTAACCAATTTCTTGGGCCTCTTTTGCGGGATTACGGGTCGACTTTCGAGTCAAGAAAAATTGAAATCCCGTCCACGAATAGATTACAAGAGTAATAAATAAAAATTATTTACTTATGTTAAAGTAGTTTTGTTTCTCT…	UCGCUUUCAGCCGGCUCGGUCUACAGUAAUUUUCGAAUUCUGUAGGCCGAGGAUCCUAACCUAACCAAUUUCUUGGGCCUCUUUU-GCGGGAUUACGGGUCGACUUUCGAGUCAAGAAAAAUUGAAAUCCCGUCCACGAAUAGAuuACAAGAGUAAUAAAUAAAAAUUAUUUACUUAUGUUAAAG	::::::::::::(((,<<<<<<<<-<<<<<<____>>>>>>>>>>>>>><<<_______>>>,,<<<______>>>)))-------<<<<<<<--<<<-<<<<<<____>>>>-->>---->>>-->>>>>>>:::::::::::..:::::::::::::::::::::::::::::::::::::::	DWCY01042002.1	1-464	Arthropoda	Insecta	Lepidoptera	Nymphalidae
lepidoptera	GCA_018233665.1	Junonia_zonalis_zonalis	1.8e-43	TTTCCGTTCTGTTACCTGCTATCATCGCTTGCTACACAGTACACACGCTTTAAAAGCGAATATGGCCTTTGGGCTTTGGGGCTGTATACAATATCACTCCACTATAAGTGGTCGCCACTAGATGGCGTTGTGTACTGTTTTAAATCACGCTAACGAAATGTTTGTTCTGTTCTACTAAAGCCCAACGAACGCTTATTTCGTCGCTTACAGCCGGCTCGGTCTACAGTAATTTTCGAATTCTGTAGGCCGAGGATCCTAACCTAACCAATTTCTTGGGCCTCTTTTGCGGGATTACGGGTCGACTTTCGAGTCAAGAAAAATTGAAATCCCGTCCAAAAATAGATTATAAGGGTCAAAATAAAAACGTGAGGAGATGGTTCATAGAATTGTCGCGGCGTG…	UCGCUUACAGCCGGCUCGGUCUACAGUAAUUUUCGAAUUCUGUAGGCCGAGGAUCCUAACCUAACCAAUUUCUUGGGCCUCUUUU-GCGGGAUUACGGGUCGACUUUCGAGUCAAGAAAAAUUGAAAUCCCGUCCAAAAAUAGAUUAUAA-----GGGUCAAAAUAAAAACGUGAGGAGAUGG	::::::::::::(((,<<<<<<<<-<<<<<<____>>>>>>>>>>>>>><<<_______>>>,,<<<______>>>)))-------<<<<<<<--<<<-<<<<<<____>>>>-->>---->>>-->>>>>>>::::::::::::::::::::::::::::::::::::::::::::::::::	DVTT01032744.1	1904-2480	Arthropoda	Insecta	Lepidoptera	Nymphalidae
lepidoptera	GCA_018246075.1	Lamproptera_meges	2.6e-27	ACTCTAACCTAACCAGCTTCTAGGGCCTCTTTCGCGGGGTAGCGGGTCGACCTTCGGGTCAAGAAAAATTGAAATCCCGTACTTTAAAACTGTTAATACTACTGACGTTTTTGGAAGGTTAAAATTTCAATGCGTGTCACCCTTGCTGCAATATTTCTTGCATAAAAGTACAGGATAAAATGCGATTTTGTTTGTCTACTGCTTCATAACATTTAAAATAAATGTTGCATCGATTTTAATGTATAATTTGTAAAAACATTTCTCTGAATGTCAGTTGCTTTTAAATTTCATATTCGAACAACTACTTTAATGAAAGGTAGACTA	----------------------------------------------------ACUCUAACCUAACCAGCUUCUAGGGCCUC-UUUCGCGGGGUAGCGGGUCGACCUUCGGGUCAAGAAAAAUUGAAAUCCCGUACUUUAAAACUGUUAAUACUAC------UGACGUUUUUGGAAGGUUAAAA	::::::::::::(((,<<<<<<<<-<<<<<<____>>>>>>>>>>>>>><<<_______>>>,,<<<______>>>)))-------<<<<<<<--<<<-<<<<<<____>>>>-->>---->>>-->>>>>>>::::::::::::::::::::::::::::::::::::::::::::::::::	DWTZ01301745.1	1-324	Arthropoda	Insecta	Lepidoptera	Papilionidae
lepidoptera	GCA_905220505.1	Laothoe_populi	2.7e-41	ATGTCTATTTCATGTATTATATTTAATCATGTTTTAATTAACCATACAGTTATGATTATATAAAGTTAAAAAATCCCTGCTGTCCGTACGTATATTATCTTAGTTTTCTTTTAACTCAACAGATGTCGTCCATGGCGTTTAAGATCGCGCTATAGAAATGATTACGACTCTCAATAAGACTCGCTCTTCGGCAAAGTTTTTTGCTTTAAGCCGGCTCGGTCCTTGTGCGTCCGCGGACCACATGGGCCGAGGCATCTAACCTAACCATCTTCTTGGACCTCTTTGGCGGGGTGGCGGGTCGACTTGCGAGTCAGGAAAAATTGAAACCTCGCACAAATAACAAGGTAGAGTTACACGCTTATAGGTCGATTATTAGTACTAGTGTAGGCAAACGGACCT…	UUGCUUUAAGCCGGCUCGGUCCUUGUGCGUCCGCGGACCACAUGGGCCGAGGCAUCUAACCUAACCAUCUUCUUGGACCUC-UUUGGCGGGGUGGCGGGUCGACUUGCGAGUCAGGAAAAAUUGAAACCU.CGCACAAAUAACAAGGUAGAGUUACACGCUUAUAGGUCGAUUAUUAGUACUAG	::::::::::::(((,<<<<<<<<-<<<<<<____>>>>>>>>>>>>>><<<_______>>>,,<<<______>>>)))-------<<<<<<<--<<<-<<<<<<____>>>>-->>---->>>-->>>>.>>>::::::::::::::::::::::::::::::::::::::::::::::::::	HG992155.1	14269513-14270094	Arthropoda	Insecta	Lepidoptera	Sphingidae
lepidoptera	GCA_905220505.1	Laothoe_populi	4.2e-19	ACGGTTTTATTTAGCTTGCCATGGTTGTTTTTTCGTTTGGGTCTTTACTAATTGAATGTTGACGCGCCCCCGATTTAATTTTTTTGTCTGATCAATTCCCTAGATTGATGAGAGTGGTGTGTTGACTGGTACCTAAGATCTACCGAATTATTTATCAGCGCTTAGTACATTATCCACATCATTATTATCTTTTTCTTAGCCGCCATCAAGCCGGCTCGCTCCTTGTGCGTCCGCGGACCACCCGGATCAAGGCATCTAACCTAACCATATTCTCGGACCTTTAGTGGGGTGGCGGGTCGACTTGCGAGCCAGGAAAAGTAAACTCGCGCCAATAACAAAAATACATTTATTTATAGGTCGATTGTTAGTACTAGTGTAGATAAATGAGCTTTAGTGTAT…	CGCCAUCAAGCCGGCUCGCUCCUUGUGCGUCCGCGGACCACCCGGAUCAAGGCAUCUAACCUAACCAUAUUCUCGGACCUU---UAGUGGGGUGGCGGGUCGACUUGCGAGCCAGGAAAAGU--AAACUCgCGCCAAU----AACAAAAAUACAUUUAUUUAUAGGUCGAUUGUUAGUACUAGU	::::::::::::(((,<<<<<<<<-<<<<<<____>>>>>>>>>>>>>><<<_______>>>,,<<<______>>>)))-------<<<<<<<--<<<-<<<<<<____>>>>-->>---->>>-->>>>.>>>::::::::::::::::::::::::::::::::::::::::::::::::::	HG992152.1	18356613-18357187	Arthropoda	Insecta	Lepidoptera	Sphingidae
lepidoptera	GCA_018249755.1	Laparus_doris_viridis	5.8e-47	TATATAATGAGTTATATATAATATTTGTGGTACGTATTAAAAAAAAAATAGATTTTAAATTCACTTTTGCATTTCAATTATTCTGTCGAATTAAGTGTTTTACTTATAAATGCAGTACTAGATGGCGTGACTTGTATTTTAGATCACGCTAACGAAATGTTCTCTTTATTTTATATAGGAAAAATGCAATAATATAAATATTGCTTTAAGCCGGCTCGGTTTACGTGGGTTTACGAACCCAGTAGGCCGAGGTAACTAACCTAACCAACTTATTGGGCCTCTTTAGCGGGGTGGCGGGTCGACTTACGAGTCAGGAAAAATTGAAACCCCGTACTAAACGATATATTGATATAATTTGAGGTTTTTGAGGGGGGGGTAGATTTAACATATATGGTTCAT…	UUGCUUUAAGCCGGCUCGGUUUACGUGGGUUUACGAACCCAGUAGGCCGAGGUAACUAACCUAACCAACUUAUUGGGCCUC-UUUAGCGGGGUGGCGGGUCGACUUACGAGUCAGGAAAAAUUGAAACCCCGUACUAAACGAUAUAUUGAUAUAAUUUGAGGUUUUUGAGGGGGGGGUAGAUU	::::::::::::(((,<<<<<<<<-<<<<<<____>>>>>>>>>>>>>><<<_______>>>,,<<<______>>>)))-------<<<<<<<--<<<-<<<<<<____>>>>-->>---->>>-->>>>>>>::::::::::::::::::::::::::::::::::::::::::::::::::	DWQV01003355.1	2359-2940	Arthropoda	Insecta	Lepidoptera	Nymphalidae
lepidoptera	GCA_018236625.1	Lasaia_sula_peninsularis	6e-40	TCCATTTTGCAGTAGGCACCATTTAAAACTTTGAATACAGAACTTTTTATGGCATATTTGGTCGAGGGCTTACGTACCTGAGTGAGCAGCATTCATGTTTCGATTCAATTTTTTACGCTAGATGGCGATGCGTGATAAGTAGATCGCGTTAACAAAAACATAAGTGAAATTAACCTATGATCTAAAAACTTCCTTCCGTTTGCTTTCGAGCCGGCTCAGTCTTAATAGATTTACGAATTTATTAAGTTGAGGCTTCTAACCTAACCACAATCTTGGGCCTCTTTTGCAGGGTAGCGGGTCGACTTTCGGGTCAAGAAAAATTGAAACCCTGTCACTTATCAATACAAACGACGAAGGGAGGTACAGGGTTACCGAGTATTAGGTCAATTAGATCCTAAT…	UGCUUUCGAGCCGGCUCAGUCUUAAUAGAUUUACGAAUUUAUUAAGUUGAGGCUUCUAACCUAACCACAAUCUUGGGCCUCUUUU-GCAGGGUAGCGGGUCGACUUUCGGGUCAAGAAAAAUUGAAACCCUGUCACUUAUCAAUACAAACGACGAAGGGAGGUACAGGGUUACCGAGUAUUAG	::::::::::::(((,<<<<<<<<-<<<<<<____>>>>>>>>>>>>>><<<_______>>>,,<<<______>>>)))-------<<<<<<<--<<<-<<<<<<____>>>>-->>---->>>-->>>>>>>::::::::::::::::::::::::::::::::::::::::::::::::::	DVZL01003091.1	8897-9478	Arthropoda	Insecta	Lepidoptera	Riodinidae
lepidoptera	GCA_928268935.1	Lasiommata_megera	2.3e-40	AATATCCCCCTACATTAAAATGTGTTAATTAATTTTAAAATGTGTTACAGAAGTAACACATTTTAAAATAATGTAGGAGCTAACTCCTATAAAATACAATTATTTTTAGACACGTTCGCCAGATGGCGCCATAGGTACTTTAAATCGCGCTATCGTTGTTTGTTTCGCGTATATCATAAGGAGTCGTGTATCGCCTATCTTTGCTTCGTGCCGGCTCGGTCTACATGAGTCTACGGATTCAGTAGGGCGAGGAGCCCTAACCTAACAAATTCTTGGGCCTCTTTTTGCGGGATAGCGGGTCGACTCTCGAGTCAGGAAAAATTGAAATCCCGCCCAATAAATAAAAATCATCACATCTCGTAATAAAGTACAGCGCGTTGCGATAAGGTTTGAAAGTTA…	UUGCUUCGUGCCGGCUCGGUCUACAUGAGUCUACGGAUUCAGUAGGGCGAGGAGcCCUAACCUAA-CAAAUUCUUGGGCCUCUUUUUGCGGGAUAGCGGGUCGACUCUCGAGUCAGGAAAAAUUGAAAUCCCGCCCAAUAAAUAAA--AAUCA--------UCACAUCUCGUAAUAAAGUACAG	::::::::::::(((,<<<<<<<<-<<<<<<____>>>>>>>>>>>>>><<<__._____>>>,,<<<______>>>)))-------<<<<<<<--<<<-<<<<<<____>>>>-->>---->>>-->>>>>>>::::::::::::::::::::::::::::::::::::::::::::::::::	OV743315.1	6034752-6035324	Arthropoda	Insecta	Lepidoptera	Nymphalidae
lepidoptera	GCA_928268935.1	Lasiommata_megera	7.8e-40	AAATAAAAATAAAAACTTCTGTACGTCAGTTCTATTATTATGCCTCGGCAAGCAAAAAAAGAAAAATAATATTTTATGTTTTCAAATAATAAATTACAATTATTTTCAGACTCGTTCGCTAGATGGCGCCACAGGTTCTTTAAATCGCGCTATCGTTGTTTGTTTCGCGTATATCATAAGGAGTCGTGTATCGCCTAACTTTGCTTCGTGCCGGCTCGGTCTACATGAATCTACGGATTCAGTAGGGCGAGGAGCCCTAACCTAACAAATTCTTGGGCCTCTTTTGCGGGATAGCGGGTCGACTTTCGAGTCAGGAAAAATTGAAATCCCGTCCAATAACCATAAATAAACCACATTCAATCTCATAAAGTACAGCGGCGGCGTTGCGGTAAAAATTAA…	UUGCUUCGUGCCGGCUCGGUCUACAUGAAUCUACGGAUUCAGUAGGGCGAGGAGcCCUAACCUAA-CAAAUUCUUGGGCCUCUUUU-GCGGGAUAGCGGGUCGACUUUCGAGUCAGGAAAAAUUGAAAUCCCGUCCAAUAACCAUAAAUAAACCACAU-------UCAAUCUCAUAAAGUACAG	::::::::::::(((,<<<<<<<<-<<<<<<____>>>>>>>>>>>>>><<<__._____>>>,,<<<______>>>)))-------<<<<<<<--<<<-<<<<<<____>>>>-->>---->>>-->>>>>>>::::::::::::::::::::::::::::::::::::::::::::::::::	OV743315.1	6415476-6416050	Arthropoda	Insecta	Lepidoptera	Nymphalidae
lepidoptera	GCA_905147015.1	Laspeyria_flexula	3.3e-44	GGCCGCCAGCGCTACCCAAAAAAACCGAGCCACCAATATAAATTATAAGCTATTTTGTGAAAAAAACTGAGTGGACAATATTAGGTCGAAAAAACTCAAACATCTCTAACTAGATGGCGTTGTTCCTATTGTGACTGTTTCTGAATCGCGCTATTAAGATTCTCCTGCGCTAGTATAAAGGCTCGGGCGACCTCTACTCGTTGCTTTTTGCCGGCTCGGTCCGTAGCGGTTCACGGACCCTATAGGCCGAGGCAACTAACCTAACCATCTTCTTGGACCTCTTTTGCAGGGTGGCGGGTCGACTTTCGAGTCACGAAAAATTGAAACCCTGCACCGAAATGACATGACGGATTAGGATAGGTAAAAATAATAAATGGATTTAGCATTTATAGATTTATA…	UUGCUUUUUGCCGGCUCGGUCCGUAGCGGUUCACGGACCCUAUAGGCCGAGGCAACUAACCUAACCAUCUUCUUGGACCUCUUUU-GCAGGGUGGCGGGUCGACUUUCGAGUCACGAAAAAUUGAAACCCUGCACCGAAAUGACAUG---------------ACGGAUUAGGAUAGGUAAAAA	::::::::::::(((,<<<<<<<<-<<<<<<____>>>>>>>>>>>>>><<<_______>>>,,<<<______>>>)))-------<<<<<<<--<<<-<<<<<<____>>>>-->>---->>>-->>>>>>>::::::::::::::::::::::::::::::::::::::::::::::::::	LR989956.1	5913998-5914564	Arthropoda	Insecta	Lepidoptera	Erebidae
lepidoptera	GCA_023078275.1	Leguminivora_glycinivorella	2.7e-36	AAGCAATTAAATTAAATACACTATCGCAACTCTCACTATCTGTATCATAATCACGTTTCTCAGGCAAACTTCACCCCTTGACACCAGTAGCTTAAAAAACGCATTACTTTTACGCCACTAGATGTCTCTGTGAGCTCCGGGGTAAATGGCGCTAACAAGATTTTTCCCAGAGCCTATAAATAGGGTGCCAACCAGTCGACGTCGATCAGTCCGGCTTGGTCAATCGGGGGCTGCGGACCCCTCTTGCCAAGGTCGCTAACCTAACCAACTTCTTGGGCCTCGTTAGCGGGGTGGCGGGCCGACTTTCGGGTCAAGAACAATTGAAACCCCGCACAAGACATTGCATGAGAATGTTTATGATTTTTGGGTAGGTAGGTAAAGTAATAATAGGTGCAGCAT…	GUCGAUCAGUCCGGCUUGGUCAAUCGGGGGCUGCGGACCCC.UCUUGCCAAGGUCGCUAACCUAACCAACUUCUUGGGCCUCGUUA-GCGGGGUGGCGGGCCGACUUUCG..................GGUCAAGAACAAUUGAAACCCCGCACAAGACAUUGCAUGAGAAUGUUUAUGAUUUUUGGGUAGGUAGGUAAAGU	::::::::::::(((,<<<<<<<<-<<<<<<____>>>>>>.>>>>>>>><<<_______>>>,,<<<______>>>)))-------<<<<<<<--<<<-<<<<<<____~~~~~~~~~~~~~~~~~~>>>>-->>---->>>-->>>>>>>::::::::::::::::::::::::::::::::::::::::::::::::::	CM041121.1	35767132-35767713	Arthropoda	Insecta	Lepidoptera	Tortricidae
lepidoptera	GCA_023078275.1	Leguminivora_glycinivorella	1.4e-35	ATTAATCTAGTCACCATAAAATACATGGCACTATTAAGATTCAAGTATTCAATGTTTCAAAATCGCTAATCGGAAAAAATCCATAACAACGTTTTAATGAAAGTTTACTAAATTTGCCGTTAGATGGCGCTGTACCGTCTGCTAACTCGCGCTGGCAAGATTTTTATCCAAAAGTATATAGGCCGTGCATACACTTTGTCTATGCTTCGGCCGGCTCGGTTCGGCCAGTATGCGTACTGGCGCGGGCCGAGGACACTAACCTAACCATCTTCTCGGGCCTCGTTCGCGGTGTGGCGGGCCGGCCTTCGGGTCAGGGAAACTGAAACACCGCACCAAAATAAATGTGACAAAATTAAAATTTTGAAAAAACCCCCGACCGCGACGTAGTAGACCGATTTT…	UAUGCUUCGGCCGGCUCGGUUCG-GCCAGUAUGCGUACUGGcGCGGGCCGAGGACACUAACCUAACCAUCUUCUCGGGCCUCGUUC-GCGGUGUGGCGGGCCGGCCUUCG..................GGUCAGGGA-AACUGAAACACCGCACCAAAAUAAAUGUGACAAAAUU------------AAAAUUUUGAAAAAA	::::::::::::(((,<<<<<<<<-<<<<<<____>>>>>>.>>>>>>>><<<_______>>>,,<<<______>>>)))-------<<<<<<<--<<<-<<<<<<____~~~~~~~~~~~~~~~~~~>>>>-->>---->>>-->>>>>>>::::::::::::::::::::::::::::::::::::::::::::::::::	CM041136.1	3169139-3169707	Arthropoda	Insecta	Lepidoptera	Tortricidae
lepidoptera	GCA_018230145.1	Lepidochrysops_patricia	1e-37	GTTCTTCCTTTGATTGGCTTTGTCTGTACTCTAGGACTTGAAGAATGCTTTAGAACCATTCAAGAATTTTAGTCGAACTTGTTAAAATTAGAAACTAATTAATTCCCGAGGTTCGCCAACAGATGGCGGCATTCGACGTTTGAATCGCGCTTATACTGTGACGTTCACGAATTATGTAGTGATTTTCTTTTCTAATAAGGTGACTTCGTTCCGGCTCATACTTCTGGGTTTTACGAAACCCTTAAGGTGAGGTTCCTAACCTAACCAAGCTCTTGGGCCTCTTTTGCAGGGTGACGGGTCGACTCTCGGGTCAGGAAAAATTGAAACCCTGTACAAAACTACATAATCTTCAGTAACCGATAAACCATTGATATTATATATATTATATGCTCTACGATA…	UGACUUCGUUCCGGCUCAUAC.UUCUGGGUUUUACGAAACCCUUAAGGUGAGGUUCCUAACCUAACCAAGCUCU......UGGGCCUCUUUU-GCAGGGUGACGG..GUCGACUCUCGGGUCAGGAAAAAUUGAAACCCUGUACAAAACUACAU-AAUCUUCAGUAACCGAUAAACCAUUGAUAUUAUAUAU	::::::::::::(((,<<<<<.<<<-<<<<<<____>>>>>>>>>>>>>><<<_______>>>,,<<<______~~~~~~>>>)))-------<<<<<<<--<<<..-<<<<<<____>>>>-->>---->>>-->>>>>>>::::::::::::::::::::::::::::::::::::::::::::::::::	DWAK01029941.1	817-1397	Arthropoda	Insecta	Lepidoptera	Lycaenidae
lepidoptera	GCA_022606425.2	Lepidostoma_basale	3.7e-26	AATTATTTGAATATGGATTGATGGTATTACAGTAATCCATTTGATAAATAAAACAAGAAGAAAAGTGACATCTAGCGGTAAATAACCAAACTATTTAGTACCAGCAGCGCCACAAGTGGACGAATATGCACTAATTTATAAAACTACCATACGAAATAAAGCATGTGCTAGACTAGTCGATTAACATATCGTATTTCTAGCACCTTCGGGTCGGCTCGGTTCTAGGACCGAGGTGCCTAACCTAACCTAGTTCTTGGACCTCTTTCCCGGGGTGGCGGGTCGGCCATTGGCCACGAAAAATTGAACCCCCGGCCAAAATTGCATCATGTTACGCCAGCGATGGTTCCTGGTTGTAGAGCGGCGTGCTGTGGCGGTTTTTTGACGAGTTTCGCCTTGGGC…	CACCUUCGGGUCGGCUCGGUUCU-------------------AGGACCGAGGUGCCUAACCUAACCUAGUUCU.UGGACCUC-UUUCCCGGGGUGGCGGGUCGGCCAUU-........GGCCACGAAAAAUUGAACCCCCGGCCAAAAUUGCAUCAUGUUACGCCAGCGAUG-----GUUCCUGGUUGUAGA	::::::::::::(((,<<<<<<<<-<<<<<<____>>>>>>>>>>>>>><<<_______>>>,,<<<______~>>>)))-------<<<<<<<--<<<-<<<<<<____~~~~~~~~>>>>-->>---->>>-->>>>>>>::::::::::::::::::::::::::::::::::::::::::::::::::	JAHDVF020000194.1	945953-946509	Arthropoda	Insecta	Trichoptera	Lepidostomatidae
lepidoptera	GCA_018238065.1	Leptidea_juvernica	1.4e-39	TTGGATATATTTTGACATAGGAATTAAATTTTATATGCACTCATAACCTAATATAAGCGTATGTGAGCGTATGTCTTGATCTTCCTTTGATAACACCGACGAAGATCACTAGATGTCGCTGCAACTATACTAGAACAGATTAGAACTCACTTTAAGAATTTTTAGAAAATCTTATAGAAAGTTATCAAACTGACCAACTAATCGCAATTGCCGGCTCGATCCTTAAATATTCACGAATGTTTAAGGGTCGAGGAAACTAACCTAACCAACATCTAGGGCCTCTTTCGCGGGGTGACGGGTCGGCTCTCGAGTCATGAAAAATTGAAACCCCGTACCCATAACACAAAAAAAGCAGCGAAATATAGGGTTATACATTATTAAAAGCTGAAATGTTTGTAA…	AUCGCAAUUGCCGGCUCGAUCCUUAAAUAUUCACGAAUGUUuAAGGGUCGAGGAAACUAACCUAACCAACAUCUAGGGCCUC-UUUCGCGGGGUGACGGGUCGGCUCUCGAGUCAUGAAAAAUUGAAACCCCGUACCCAUAACACAAAAAAAGCAGCGAAAUAUAGGGUUAUACAUUAUUAAAA	::::::::::::(((,<<<<<<<<-<<<<<<____>>>>>>.>>>>>>>><<<_______>>>,,<<<______>>>)))-------<<<<<<<--<<<-<<<<<<____>>>>-->>---->>>-->>>>>>>::::::::::::::::::::::::::::::::::::::::::::::::::	DWAG01019641.1	391-973	Arthropoda	Insecta	Lepidoptera	Pieridae
lepidoptera	GCA_018237925.1	Leptidea_reali	6.8e-40	TTGGATATATTTTGACATAGGAATTAAATTTTATATGCACTCATAACCTAATATAAGCGTATGTGAGCGTATGTCTTGATCTTCCTTTGATAACACCGACGAAGATCACTAGATGTCGCTGCAACTATACTAGAACAGATTAGAACTCACTTTAAGAATTTTTAGAAAATCTTATAGAAGGTTAGCAAACTGACCAACTAATCGCAATTGCCGGCTCGATCCTTAAATATTCACGAATGTTTAAGGGTCGAGGAAACTAACCTAACCAACATCTAGGGCCTCTTTCGCGGGGTGACGGGTCGGCTCTCGAGTCATGAAAAATTGAAACCCCGTACCCATAACACAAAAAAAGCAACGAAATATAGGGTTATACATTATTAAAAGCTGAAATGTTTGTAA…	AUCGCAAUUGCCGGCUCGAUCCUUAAAUAUUCACGAAUGUUuAAGGGUCGAGGAAACUAACCUAACCAACAUCUAGGGCCUC-UUUCGCGGGGUGACGGGUCGGCUCUCGAGUCAUGAAAAAUUGAAACCCCGUACCCAUAACACAAAAAAAGCAACGAAAUAUAGGGUUAUACAUUAUUAAAA	::::::::::::(((,<<<<<<<<-<<<<<<____>>>>>>.>>>>>>>><<<_______>>>,,<<<______>>>)))-------<<<<<<<--<<<-<<<<<<____>>>>-->>---->>>-->>>>>>>::::::::::::::::::::::::::::::::::::::::::::::::::	DWBY01027690.1	2279-2861	Arthropoda	Insecta	Lepidoptera	Pieridae
lepidoptera	GCA_905404315.1	Leptidea_sinapis	4.6e-39	TTGGATATATTTTGACATAGGAATTAAATTTTATATGCACTCATAACCTAATATAAGCGTATGTGAGCGTATGTCTTGATCTTCCTTTGATAACACCGACGAAGATCACTAGATGTCGCTGCAACTATACTAGAACAGATTAGAACTCACTTTAAGAATTTTTAGAAAATCTTATAGAAAGTTATCAAACTGACCAACTAATCGCATTTGCCGGCTCGATCCTTAGATATTCACGAATGTCTAAGGGTCGAGGAAACTAACCTAACCAACATCTAGGGCCTCTTTCGCGGGGTGACGGGTCGGCTCTCGAGTCATGAAAAATTGAAACCCCGTACCCATAACACGAAAAAGCAACGAAATTTAGGGTTATACATTATTAAAAGCTGATATGTTTGTATT…	AUCGCAUUUGCCGGCUCGAUCCUUAGAUAUUCACGAAUGUCuAAGGGUCGAGGAAACUAACCUAACCAACAUCUAGGGCCUC-UUUCGCGGGGUGACGGGUCGGCUCUCGAGUCAUGAAAAAUUGAAACCCCGUACCCAUA-ACACGAAAAAGCAACGAAAUUUAGGGUUAUACAUUAUUAAAA	::::::::::::(((,<<<<<<<<-<<<<<<____>>>>>>.>>>>>>>><<<_______>>>,,<<<______>>>)))-------<<<<<<<--<<<-<<<<<<____>>>>-->>---->>>-->>>>>>>::::::::::::::::::::::::::::::::::::::::::::::::::	FR990177.1	4244236-4244817	Arthropoda	Insecta	Lepidoptera	Pieridae
lepidoptera	GCA_001278395.1	Lerema_accius	1.5e-41	ATTGTATTGTCAACTCCTAATGCTCCATACTTGAAATGGTTTAAGAAGTAATTGGTGATTACAGATGGCACTGGTGTCGCGCCAAGATGACATAACATTGTTGTTGAAATTTGACGCTAGATGGCAGTGTTCCATTTTCTGAACCGCGCTGTTGAGATTTTTTGTATATTCTATATAAGGGTTAATTTTTATTACACGTTTGCTTTAGTGCCGGCTCGGTCTTTAGGGTTTGCGAACCCGATAGGACGAGGGTTCTAACCTAACCAGCTTCTTGGGCCTCTTTCGCGGAGTTTCGGGTCGACTTTCGAGTCAGGAAAAATTGAAACACCGCACAAAAAGATGAACTATAATAAATTTAGATTTATTTGATTTGATTTGATTATTTTTGAGAGGCGAGGT…	UGCUUUAGUGCCGGCUCGGUCUUUA-GGGUUUGCGAACCCGAUAGGACGAGGGUUCUAACCUAACCAGCUUCUUGGGCCUC-UUUCGCGGAGUUUCGGGUCGACUUUCGAGUCAGGAAAAAUUGAAACACCGCACAAAAAGAUGAACUAUAAUAAAUUUAGAUUUAUUUGAUUUGAUUUGAUU	::::::::::::(((,<<<<<<<<-<<<<<<____>>>>>>>>>>>>>><<<_______>>>,,<<<______>>>)))-------<<<<<<<--<<<-<<<<<<____>>>>-->>---->>>-->>>>>>>::::::::::::::::::::::::::::::::::::::::::::::::::	LGAG01002815.1	255744-256324	Arthropoda	Insecta	Lepidoptera	Hesperiidae
lepidoptera	GCA_019425675.1	Leucinodes_orbonalis	4.8e-35	CAAAAGAGACAGGTAAATTTTATTCTTCCCTTACAAAAAAGTTGTCCCAGTAGCTTTGAATAGAATTCTCTGAGGTGCGAGGGTTGAAGTCAATAATAAAGGATGGATACACTATTCAAGGAGGCGATACTTTGTAATTCTGAAACGCGCTAGCAAAAATTTTTTGTTTGCACGTATATACTTTCTGGACATTAATTAGGATGCTTACGCCCGGCTCGGTTCTTAGAGGTCTGCGGACCTCGTGGGCCGAGGTGACCTAACCTAACCACCTTCTTGGGCCTCTTTTGCTGGTTTCGGGTCGACCCTCGGGTCACGAAAAATTGAAACCACATCCAATAATATGTGGGTCTGCTAGGGGCATTACAGTTTGAGGAGTAGGGAGTTAAATATTATACTATG…	AUGCUUACGCCCGGCUCGGUUCUUAGAGGUCUGCGGACCUCGUGGGCCGAGGUGaCCUAACCUAACCACCUUCUUGGGCCUCUUUU--GCUGGUUUCGGGUCGACCCUCGGGUCACGAAAAAUUGAAACCACAUCCAAUAAUAUGUGGGUCUGCUAGGGGC-AUUACAGUUUGAGGAGUAGGGA	::::::::::::(((,<<<<<<<<-<<<<<<____>>>>>>>>>>>>>><<<__._____>>>,,<<<______>>>)))-------<<<<<<<--<<<-<<<<<<____>>>>-->>---->>>-->>>>>>>::::::::::::::::::::::::::::::::::::::::::::::::::	PQWD01004292.1	14831-15411	Arthropoda	Insecta	Lepidoptera	Crambidae
lepidoptera	GCA_905147385.1	Limenitis_camilla	4.6e-44	AAGTCAGATGCTCCAACCACTCCTCCAAAAAAAAATAGAGCTAAAGAATTGAATATTTTAACTGCAATAAAATTATATAATTGTCTTTGGTTCAACCTTGTTTAAGTACCCTAACACTAGATGGCGTTGAAGTACTTTGAATCACGCTAACGAAATATTTTTCTATAAAGTATATTACAATTCACATTCCACACTAAAAGTTGCTTCGAGCCGGCTCAATTGACATGGATTTACGAATCCGGTAGGTTGAGGAGTCTAACCTAACCAAATTCTTGGGCCTCTTTTGCGGGGAGGCGGGTCGACTTTCGAGTCAGGAAAAATTGAAACCCCGTACATAAATAAATTATATTAACAATTTTTGAATGGTAAGAAAATTTAAACATGAAAACACGATTAGAG…	UUGCUUCGAGCCGGCUCAAUUGACAUGGAUUUACGAAUCCGGUAGGUUGAGGAG.UCUAACCUAACCAAAUUCUUGGGCCUCUUUU-GCGGGGAGGCGGGUCGACUUUCG...AGUCAGGAAAAAUUGAAACCCCGUACAUAAAUAAAUUAUA----------UUAACAAUUUUUGAAUGGUAAGAA	::::::::::::(((,<<<<<<<<-<<<<<<____>>>>>>>>>>>>>><<<__._____>>>,,<<<______>>>)))-------<<<<<<<--<<<-<<<<<<____~~~>>>>-->>---->>>-->>>>>>>::::::::::::::::::::::::::::::::::::::::::::::::::	LR990238.1	7593444-7594015	Arthropoda	Insecta	Lepidoptera	Nymphalidae
lepidoptera	GCA_917563855.2	Limnephilus_lunatus	2.5e-27	TGGATGTTTATTTTCGAAGGGAATAAAATCATTTCCCATAAATTTATTGATATGCCTATGTGGAATAATGCCATCTATTGCTTTAATCCAAAACTAAAATGGTCGAGCAGCGCCACTCACGGCAGCTTTTGAACTATGTTAGCGCACCTATACGGATAATTTCAGTTGAGGTATATCTGTCAAGAATTAGTCAGATGCATTACCTTCGGGTCGGCTCAGTTTTAGGACTGAGGTGCCTAACCTAACCTCGTTCTTGGACCTCTTTCCCGGGGTGGCGGGTCGGCTTTAGCCACGAAAAATTGAACCCCCGGACAAAAATATATGAAGATAAGGGCGATAGTGTGGAGATTTGAGGGGGACGCTATGTTTGTTTAGGCCTTAATTACGTGAAGAGTGGTT…	UACCUUCGGGUCGGCUCAGUUUU------------.-------AGGACUGAGGUG....CCUAACCUAACCUCGUUCUUGGACCUC-UUUCCCGGGGUGGCGGGUCGGCUUU--.......................................................................AGCCACGAAAAAUUGAACCCCCGGACAAAAAUAUAUGAAGAUAAGGGCGAUAGUGUGGAGAUUUGAGGGGGACG	::::::::::::(((,<<<<<<<<-<<<<<<____~>>>>>>>>>>>>>><<<__...._____>>>,,<<<______>>>)))-------<<<<<<<--<<<-<<<<<<____~~~~~~~~~~~~~~~~~~~~~~~~~~~~~~~~~~~~~~~~~~~~~~~~~~~~~~~~~~~~~~~~~~~~~~~>>>>-->>---->>>-->>>>>>>::::::::::::::::::::::::::::::::::::::::::::::::::	OU830592.1	63579085-63579645	Arthropoda	Insecta	Trichoptera	Limnephilidae
lepidoptera	GCA_917563855.2	Limnephilus_lunatus	8.1e-12	TGGGATACCATACGCGTGAAATAAGTAATGTGAATAAGTACTGCCATAGTCTGAAATGACAAAATACACGCTTATCACATACTAATAATTTATTGTGTATTATTATTATTAAGAATTGACAATACATTATGAATACAAGGAGGAAGAAGGTAGCAACTTGGTACTTATAATACAAAAGAATTGCTTTTTAACTTGCATAACACCTTCGGGTCGGCTCAGTTTTAGGACTGAGGTGCCTAACCTAACCTTGTTCTTGGACCTCTTTTCCGGGGTGGCGGGTCGGCTATAATAAAAAAAATAATAAAAAATACTCTCAACCCATGTTTCCAAACAGTTAATAATTGAAAAAAAGAAAACTCATAAGTTATTTAAAGACACTGGTAGAGTGTAGGGAGTGTG…	CACCUUCGGGUCGGCUCAGUUUU------------.-------AGGACUGAGGUG....CCUAACCUAACCUUGUUCUUGGACCUCUUUU-CCGGGGUGGCGGGU---------cggcuauaauaaa.............................................aaaaauaauaaaa-------AAUACUCUCAACCCAUGUUUCCAAA-CAGUUAAUAA--UUGAAAAAAAGAAAACUCAUAAGUUAUUU	::::::::::::(((,<<<<<<<<-<<<<<<____~>>>>>>>>>>>>>><<<__...._____>>>,,<<<______>>>)))-------<<<<<<<--<<<-<<<<<<____~~~~~~~~~~~~~~~~~~~~~~~~~~~~~~~~~~~~~~~~~~~~~~~~~~~~~~~~~~~~~~~~~~~~~~~>>>>-->>---->>>-->>>>>>>::::::::::::::::::::::::::::::::::::::::::::::::::	OU830598.1	74439261-74439830	Arthropoda	Insecta	Trichoptera	Limnephilidae
lepidoptera	GCA_917880885.1	Limnephilus_marmoratus	1.1e-28	TTTAATTTTTAATTCTGAATATTTTCGAAGGGAATAAAATCATTTTAACGATGCCTATGTGGAATAATGCCATCTATCGCTTTAATCCAAAACTAAAATAGTCGCGCAGCGCCACTCACTTCAGCTTTTGAACTACGTTAGCGCACCCATACGGATTATTTCAATTGAGGTATATCTGTCAACAATTTCTAGAATGAATTTACCTTCGGGTCGGCTCAGTTTTAAGACTGAGGTGCCTAACCTAACCTTGTTCTTGGACCTCTTTTCCGGGGTGGCGGGTCGGCTTTAGCCACGAAAAATTGAACCCCCGGACAAAAATATATGAAGATAAGGGAGATAGTGTGGAAAGTGGAGGAGGACGCTATGTTTGTTTAGGCCCTAATTGCGTGAAGAGTGGTT…	UACCUUCGGGUCGGCUCAGUUUU-------------------AAGACUGAGGUGCCUAACCUAACCUUGUUCUUGGACCUCUUUU-CCGGGGUGGCGGGUCGGCUUU--AGCCACGAAAAAUUGAACC.CCCGGACAAAAAUAUAUGAAGAUA----AGGGAGAUAGUGUGGAAAGUGGAGGAG	::::::::::::(((,<<<<<<<<-<<<<<<____>>>>>>>>>>>>>><<<_______>>>,,<<<______>>>)))-------<<<<<<<--<<<-<<<<<<____>>>>-->>---->>>-->>.>>>>>::::::::::::::::::::::::::::::::::::::::::::::::::	OU862914.1	13153260-13153816	Arthropoda	Insecta	Trichoptera	Limnephilidae
[truncated: 337 more rows]
