# Supplementary material for: Telomerase RNA in Hymenoptera (Insecta) switched to plant/ciliate-like biogenesis
Source: Nucleic Acids Res. 2022 Dec 22;51(1):420–33. doi: 10.1093/nar/gkac1202 (PMC9841428; doi:10.1093/nar/gkac1202)
Supplement: gkac1202_Supplemental_Files [file gkac1202_supplemental_files.zip › Table_S5.xlsx]

## Sheet: Table S5
	Table S5: Summary of the most frequent repeats found at the assembly termini of Leptopillina boulardi (GenBank accession number: GCA_019393585.1) genome. The repeats were identified de novo and annotated to the genome using pipeline RepeatExplorer2 (TAREAN included) with the short Illumina pair-end raw reads available in NCBI SRA (GenBank accession number: SRR11665922) as an input.
Cluster (sum of scaffold termini with the repeat)	Proportion[%]	Number of reads	TAREAN Consensus length	TAREAN Consensus / RepeatExplorer contigs	Graph layout	TAREAN k-mer analysis	Connected component index C	Pair completeness index P	PBS score	Similarity hits [above 0.1%]	Dotplot	Terminal DNA from	Insertion site/borders detected	Final annotation
CL4 (98)	0.69	17774	153	GGAAATTTTTTTTTGGACTTGGATGCGTTTTTGGTCATAAAAAGGGTCTTCCTCTACTCGGATCTGGCTGTCAATTTTTTTCTACACTTTTAGGTGTATTTTGTGCAAGAAAATGCAATAAAATCGTCTGCCTAAGAAAAATTGAATTTTTTT		Putative satellites (low confidence)	0.854	0.534	0	N/A		JADEYJ010000112.1	no	Satellite
CL3 (58	0.91	23698	370	CGAAAAAGGGTTATTTTGCAATTTTTTAAGAATTTTTTGATTTTTTCAATTTTTTATTATTATTTTTTATTATTTATTGTTGTTTTTTCAATTTTTAGTTAGTAACCTATAATATTGTGTCTAATTTTAAGTGTCATTAAAATCAAATGTTTTTAACTTAATAATTTTAACATTTCTTAATTTAAAACGAAACATCTTCTATTATATTAAGTTAACAAATTTCGAAAAACGACACCGACCCCGTGACCTCGACACCGTCCTTGAAAAATCTATTTTCAATTATTTTCAAATAAATCAAAATACTTTGCATATATGCTGTTAGAAAATCTTACAAACTATTTTTATGTAACATCTTTTTTCAATTTTAACC		Putative satellites (low confidence)	0.939	0.657	0	N/A		JADEYJ010000359.1 (reversed)	no	Satellite
CL1 (51)	1.8	45504		>CL1Contig1 TCTGAATTTTGAAAAACTGACTTCAGATTCGTAATCAGCAACCTCGAAAACCCCCGAGTAATAAGTTTCAAGCAAATTCAATGAATTTTTAAAAAATAATCCGCCATTTTGAATTTTGAAAAACTGACTTCAGATTCGTAATCAGCGACCCCAAAACATTAAAATATATGGTGATCTAAAATTTTTGCATAATTTTCTAAAAGAAATTAATAAATAGACTTACTTATTTC		N/A	0.359	0.396		N/A		JADEYJ010000279.1	detected	Satellite
CL13 (33)	0.31	8007	73	TTCGCCCATAGTTCAAAAATTTAAAAAAAAGTGTTTTTTTCGCCTCCCATACTTCGCCATACTTGGCCCATAG		Putative satellites (low confidence)	0.904	0.667	0	N/A		JADEYJ010000116.1	detected	Satellite
CL7 (26)	0.51	13336		>CL7Contig4 ACACACACACATACACATACACATACACATACACATACACATACACATACACATACACATACACATACACATACACATACACATACACATACACATACACACACATACACATACACATACACATTAATTTTTCAAAAAACAATTTCTTTCGTTGTTTTTTTCAAATTTCAAACTTTTGGTCAATTCTCTTAGAAAAAATAATTTTCCCAAAAAAAATTTTTTTTCGTTGAATTTTTCAAATTTCAAACTTTTGGTAAATTCTTTTAGAAAAATTAATTTTTTCGAAAAAAAATTTTTTTTCGTTCAATTTTTCAAATTTCAAACTTTTGGTATATTCTCTTAGAAAAATTAATTTTTTCAAAAAAAAAATTTTTTCGTTGAATTTTT…		N/A	0.959	0.174		N/A		JADEYJ010000074.1	no	Microsatellite Minisatellite
CL2 (24)	1.7	43281	143	TATAGCTGAAAAATGCAAAATCTAATGATTTTTGATAATTTTTTTTAATTTTTGAAAAAATTCAAAATTTTCAAAATTTTCAAAAATTGTTAAAAATTAATTATTTTTGAAAAAAAAATTATTTTTCAGTTACATTGAGTTAA		Putative satellites (low confidence)	0.984	0.734	0	N/A		JADEYJ010000100.1	no	Satellite
CL8 (24)	0.44	11495		>CL8Contig1 GTGTGTGTGTGTATGTGTGTATGTGTGTATGTGTGTATGTGTGTATGTGTGTATGTGTATGTGTATGTGTATGTGTGTGTATGTGTATGTGTGTGTGTATGTGTGTATGTGTGTATGTCTATGAGTGTTTGTATATATGTGTGTATGTGTATATGTTTGTGTTTGTGTGTATGTGTGT		N/A	0.122	0.12		N/A		JADEYJ010000090.1	no	Microsatellite
CL157 (22)	0.063	1628		>CL157Contig1 CAAGCAATAATATTAACAGATGTTAAATTTATGAATTTAACTGTTTTAGACTGTCAAGGATAATTTATGACTATTTGTTATCAATTGAAATATTTACTGACAGCATGCTTCAGGAACGCAAATAAATCATTTTCCATGACGAGAAACAAGACGCAACTTTAAAGTCAAAAATCAATTTTTTAACAATAATTATTATTTTCATATGTCA		N/A	0.337	0.319		6.27% Class_I/LINE:LINE-RT		JADEYJ010000323.1	detected	LINE
CL35 (18)	0.17	4356		>CL35Contig1 ATTTTTTGCATAAAAAAATAGTTCTTGTAGAATTAAAAGGAATTGATTAACCCATTTATAAAATTTGTGCAGACAAATTAGAAAGAATTAAAGCTTATAGAAAATTAATTCGCTGAAATCGAACGATTTTTCGTCGCAGTTCAATAGAGGTTTGTCGTATTCAGGAGATTTGCAAAATAACTCCAATTTGTATTTGTCGCTAAACGG		N/A	0.173	0.396		N/A		JADEYJ010000298.1	detected	Unknown intersperesd element
CL5 (16)	0.59	15181	143	CAGCATCCGCTGGACCAATCAAAAAGTGCGCCATACATTTTTTGTTCGAAACTTTTTGCTTAAGACTTTGGCGGTATTCCCGAACGATTATCTCGCAAATTTAATTTTTCGAAAATTTTTCCAAAATTTTTCTGAGTGTAGCT		Putative satellites (low confidence)	0.923	0.616	0	N/A		JADEYJ010000107.1	no	Satellite
CL38 (16)	0.16	4238	641	ATAATGAGAAAGTATTACATTTGGGCGATTTTGAGCATTCTCTAATTTTAGTAAATCTCGACGTTTTGAGACTTTCTGATGCCGAAAAAATGGGTCCTAAAAAAATGTCTGTCTGTATGTATGTATGTATGTCTGTATGTCTGTAGACAAAATTTGGTCCGACGATAACTCGAACAAATTTTAATGAATCGACTTCAAATTTGGTATACACCTTAAGTGTACCAAAATCTCGCCTGAGTTCGTTGGCCAGATGATTTCGTCAAAAAACAACAAAATTATTCAAATTTTGAGTTTTTAAAAAGTTCTAAAATTCGCATTTTTCAAAAAAAAAATTTTTTCAATTTTTTTTCGAAAATTACGACTAAAAATAAACACTTTTTTCCTTTGACAATTTTTAAT…		Putative satellites (low confidence)	0.809	0.531	0	N/A		JADEYJ010000314.1	detected	Satellite
CL12 (14)	0.32	8319		>CL12Contig1 CCTTTCGTTTATAAAAATTTTCAAAGTGTCGGAACAAATTTTTCTCTATACAGAAACATGTTATTTGAGATCCTGATCAATTGTCCGATGTGTGTGTGTGTGTGTATGTGGATCACTTTTTTGTTTAGAAGATAACTTTAACAGGTTTTAATGGATTTAGATAAAATTTGGT		N/A	0.679	0.281		N/A		JADEYJ010000022.1	detected	Unknown interspersed element
CL43 (13)	0.16	4057	151	AAATGCATACTTTGGGTACCATCAATGTTTCTTTTGCTTCTGTCAGAATTTCAGTAACTGGCAATTGATTAGGGTTTTAAACAGGGTGAAATGAATTTAACGTATTAAGAAAATTTGTTTCATGGAAAGTGGTAACAGTCTATAAACAATT		Putative satellites (low confidence)	0.924	0.637	0	N/A		JADEYJ010000244.1	no	Satellite
CL15 (12)	0.28	7187		>CL15Contig1 ACTAATTCCAAATTCTTTTGATAGGTTTTTCAGATTTTTAAGGTTATTTTCAGCATTCTTTTTATCGTTCTTTTTAGCATTCTATTCAGCTTTTTCTTTACACAATCCTTTTCAGAATTAAAAAAAGTCTAATCGTAGAAATATCGAAACATCTAAACCATACACCTCT		N/A	0.0128	0.537		N/A		JADEYJ010000021.1	detected	Maverick
CL107 (12)	0.089	2298	94	AATTTTCTGGCCATTTATGTTTGAAAATTAAATAAATCTAAACTATGGGCAAACTATGACGACCTCTCTTGAACTATGGGCCAAGAAGAAGTTA		Putative satellites (low confidence)	0.949	0.66	0	N/A		JADEYJ010000246.1	no	Satellite
CL9 (12)	0.43	11245	152	GTTTTCACCTCAGAAAGGCAGACAAAAATTGTGTACAAGTTATATCTAAGAAAACAAGAAAGCAGGAATATTTTTTTCTAGTTATCAAGGAAATATGTTTGTACAAACTAAAAGTACATTTTTCACTGGTTCTCTGAGGGTATTTCTACCGG		Putative satellites (low confidence)	0.956	0.676	0	N/A		JADEYJ010000069.1	no	Satellite
CL29 (11)	0.19	4845	283	CGCGCAAAAAAAATTTGGCATTTTTTTTTTAATAGACATGTATGTAAGGCATGTGATTTCAAATTTTGAAGGAAAACTGTAAATAACTTCAAAAAGAAAACGAAAAATTTGTTTTTGGTGTCGGTCGGTGTCGGTCGTTTTAGAACTTAATATAATAAGAAGGATATGAGGGAAATTGAATATCGCCATAACTTTGTGAAAAAAATTTTTTTTTAGCTGAGATTTAAAATAGTGACGTATTTTATGTTTTATTATCGTAAAAAAATAAAAAATTGCAAAAAAT		Putative satellites (low confidence)	0.877	0.577	0	N/A		JADEYJ010000106.1	no	Satellite
CL10 (11)	0.35	9089		>CL10Contig118 CAAAATGGCATAAGAATATCTTCGTCTAAAATCTTAATCTTCTTCCTTTTTGTTTTGAAAATAAAAATAAATATATATCTATATATATATATATGTGTGCATACCTGTATTAGAGTCCCTGAAAATTTTAATAAAAAAATTTAAAAATTATTACCTAAGTTCTCAGAGTTAATCCTTATCAACAAAGGTTCTATTGTCTAAGGGTATTTTTCCATGTAATAAATGGGAGAAAAGAAATTATTACCTGGGTCCTCAGAGTTAATTCTCATTGATTATTTAACAAAGGTTCTATTGTCCAAGGGTTGGTTTTTTGTGGTAATTAATCCGGGGTTTTAATACAAGTGTATATATATGTATATATGGTATCTGTAATGAACTACTGAT…		N/A	0.575	0.441		3.53% Class_II/Subclass_2/Helitron:Helitron-HEL1		JADEYJ010000225.1	detected	Helitron-HEL1 (not tandem)
CL24 (10)	0.21	5501		>CL24Contig1 TTTATCATTTATGTACAAATAAAAAGTTTTAAAGTATTTGGTGCGCATTGGTTTATGTCAATTTTAGCAAGTTCTTGTTTATAGTAAATTTTTAAAAGGGACAGAATTGCGCTAAAGTCGACAAAAGGCCGACTGGGATACCTGGGTCCATAAGGACTATACTCCCGAGGTTAACAAGCGCATCGACGGTCTAACG		N/A	0.598	0.486		29.76% 45S_rDNA/25S_rDNA		JADEYJ010000113.1	no	45S rDNA
CL126 (10)	0.079	2051	556	TATTTTTTTAGCACTAAAATTAAATAAAAGAATCTGACACATAAATCTTGTAACAGAACACTCATTGGATAGTAAATTTCATTGAACTCATCCACTGCATTCTTTGGGTACTCCAGATGTTACATTTCGTTTAAGAAATAACATAGTAACATAGTTGTTCCTTTAAAAATCACATAAATTAGGTTGAGAAATAGAGAAATTCGAACTGAGAACTTTCTGGATAAATGATTCCATCGAACTAATCTACTACTTACTTTGGGATCTAAAGTTTTAACTTTTCATTTGCGGAATCATTTTCTTGTAACAGTGTAATGTTATAGCAGACATGAAAATATTTATATAACATTCACAGAGAAACCAAAGTTTAAGATTATTGGGTTTTGCAATTTTTTGATGAAT…		Putative satellites (low confidence)	0.928	0.623	0	N/A		JADEYJ010000189.1	no	Satellite

## Sheet: CL4 Satellite
Back to Table S5
No insertion/border sites found
5kb terminal region

## Sheet: CL3 Satellite
Back to Table S5
No insertion/border sites found
14kb terminal region

## Sheet: CL1 Satellite
Back to Table S5
Possible insertion sites of the interspersed element
4kb terminal region

## Sheet: CL13 Satellite
Back to Table S5
Possible insertion sites of the interspersed element
20kb terminal region

## Sheet: CL7 Mini-microsatellite
Back to Table S5
No insertion/border sites found
22kb terminal region

## Sheet: CL2 Satellite
Back to Table S5
No insertion/border sites found
25kb terminal region

## Sheet: CL8 Microsatellite
Back to Table S5
No insertion/border sites found
22kb terminal region

## Sheet: CL157 LINE
Back to Table S5
Possible insertion sites of the LINE element
14kb terminal region

## Sheet: CL35 Uknown
Back to Table S5
Possible insertion sites of the interspersed element
2kb terminal region

[truncated: 12 more sheets: CL5 Satellite, CL38 Satellite, CL12 unknown, CL43 Satellite, CL15 Maverick, CL107  Satellite, CL9  Satellite, CL29  Satellite, CL10 Helitron HEL-1, CL24 45S rDNA, CL126 Satellite, legend]
